# Supplementary material for: Global phosphoproteomic analysis identifies SRMS-regulated secondary signaling intermediates
Source: Proteome Sci. 2018 Aug 18;16:16. doi: 10.1186/s12953-018-0143-7 (PMC6098843; doi:10.1186/s12953-018-0143-7)
Supplement: Supplementary file 2 — Table S1. The table is organized in the following spreadsheets: Spreadsheet “All Phosphopeptides”: This table lists all identified phosphopeptides from three independent replicates, via LC-MS/MS. Additional information corresponding to each phosphopeptide is also shown and includes peptide ID# (numerical ID), fraction (enriched; 1 or flowthrough; 2 fractions), Retention time, m/z, charge, measured mass, mass error, score, peptide sequence, modifications (type of PTM), UniProt accession, Phosphosite(s), sequence window, description of protein, use in quantitation (at least 2 unique tryptic peptides were identified for the corresponding protein), ANOVA p-values corresponding to each phosphopeptide identified across the three independent replicates, normalized abundance (phosphopeptide intensity) of the identified phosphopeptides across each replicate, average phosphopeptide intensities of the peptide in the control cells or cells expressing wild type SRMS, fold-change abundance of phosphopeptide intensities in SRMS-expressing cells (SRMS/Control) and Log2-scaled fold-change of SRMS/control values. Spreadsheet “All unique phosphoproteins”: This table lists all the unique phosphoproteins mapped from the phosphopeptides quantified via LC-MS/MS in the Vector and SRMS-expressing cells. Also shown are all associated phosphosites identified for each protein. Spreadsheet “Phosphopeptides p-value ≤ 0.05”: This table lists all phosphopeptides filtered at an ANOVA p-value threshold of 0.05. Also shown is other relevant information corresponding to each phosphopeptide, as in Spreadsheet “All Phosphopeptides”. Spreadsheet “Hyperphosphorylated proteins”: This table lists all the hyperphosphorylated/upregulated proteins identified in the SRMS-regulated phosphoproteome. These proteins were mapped from the hyperphosphorylated/upregulated peptides (Log2 SRMS/Control ≥1.58 and ANOVA p-value ≤0.05). Therefore, only phosphosites identified at Log2 SRMS/Control ≥1.58 and ANOVA p-value ≤0.0 [file 12953_2018_143_MOESM2_ESM.xlsx]

## Sheet: All Phosphopeptides
Table listing all quantified phosphopeptides in Vector control and wild type SRMS-expressing cells
																	Normalized abundance
#	Fraction	Retention time (min)	Charge	m/z	Measured mass	Mass error (u)	Mass error (ppm)	Score	Sequence	Modifications	Uniprot Accession	Phosphosite(s)	Sequence window	Description	Use in quantitation	Anova p-value	Control R1	Control R2	Control R3	SRMS R1	SRMS R2	SRMS R3	Control average	SRMS average	SRMS/Control	Log2(SRMS/Control)
46212	1	69.2692	4	1132.39	4525.52	0.0022865	0.505246	63.63	AAAAAPASEDEDDEDDEDDEDDDDDEEDDSEEEAMETTPAK	[30] Phospho (ST)	NUCL_HUMAN	S206	DDEEDDSEEEAME	Nucleolin OS=Homo sapiens GN=NCL PE=1 SV=3	TRUE	3.63833e-05	9287.86	11987.1	8998.55	1.88539e+06	345820	1.73894e+06	10091.2	1.32338e+06	131.143	7.03499
46212	1	69.2692	4	1132.39	4525.52	0.0022865	0.505246	54.45	AAAAAPASEDEDDEDDEDDEDDDDDEEDDSEEEAMETTPAK	[8] Phospho (ST)	NUCL_HUMAN	S184	AAAAPASEDEDDE	Nucleolin OS=Homo sapiens GN=NCL PE=1 SV=3	TRUE	3.63833e-05	9287.86	11987.1	8998.55	1.88539e+06	345820	1.73894e+06	10091.2	1.32338e+06	131.143	7.03499
63169	2	37.4551	3	752.303	2253.89	-0.00353729	-1.56942	44.11	GAGDGSDEEVDGKADGAEAKPAE	[6] Phospho (ST)	MYH9_HUMAN	S1943	KGAGDGSDEEVDG	Myosin-9 OS=Homo sapiens GN=MYH9 PE=1 SV=4	TRUE	7.39547e-06	2687.1	1432.69	4102.02	252819	191180	239501	2740.6	227833	83.1326	6.37734
93008	2	137.854	3	737.683	2210.03	0.00143873	0.651002	58.7	LHAVCSGGEPVYIVTELMR	[5] Carbamidomethyl (C)|[12] Phospho (Y)	SRMS_HUMAN	Y299	SGGEPVYIVTELM	Tyrosine-protein kinase Srms OS=Homo sapiens GN=SRMS PE=1 SV=1	TRUE	0.0626178	2954.02	434.766	225.418	64241.5	59002.9	48973.7	1204.74	57406	47.6503	5.57441
39131	1	136.207	3	737.683	2210.03	0.00196491	0.889091	56.86	LHAVCSGGEPVYIVTELMR	[5] Carbamidomethyl (C)|[12] Phospho (Y)	SRMS_HUMAN	Y299	SGGEPVYIVTELM	Tyrosine-protein kinase Srms OS=Homo sapiens GN=SRMS PE=1 SV=1	TRUE	0.000984449	8334.71	2727.02	9991.2	303801	268279	254598	7017.64	275559	39.2667	5.29523
44131	2	55.1458	3	758.3	2271.88	-0.00207774	-0.914545	63.66	ESEDKPEIEDVGSDEEEEK	[13] Phospho (ST)	HS90A_HUMAN	S263	EIEDVGSDEEEEK	Heat shock protein HSP 90-alpha OS=Homo sapiens GN=HSP90AA1 PE=1 SV=5	TRUE	0.000288303	4756.82	24813	9284.6	460734	457458	460750	12951.5	459648	35.4899	5.14934
75674	1	36.4791	2	1042.42	2082.83	0.000635801	0.305259	96.07	SQKQEEENPAEETGEEK	[1] Phospho (ST)|[3] Acetyl (K)	ENSA_HUMAN	S2	_____MSQKQEEE	Alpha-endosulfine OS=Homo sapiens GN=ENSA PE=1 SV=1	TRUE	0.000775229	5519.28	6720	2698.01	123628	109235	193191	4979.1	142018	28.5228	4.83404
55220	1	35.2205	2	1127.95	2253.89	8.66211e-05	0.0384318	65.84	GAGDGSDEEVDGKADGAEAKPAE	[6] Phospho (ST)	MYH9_HUMAN	S1943	KGAGDGSDEEVDG	Myosin-9 OS=Homo sapiens GN=MYH9 PE=1 SV=4	TRUE	0.000258627	5731.44	13303	13821	192300	217218	449641	10951.8	286386	26.1497	4.70872
68704	1	43.3637	3	800.999	2399.98	0.00234789	0.978298	44.1	ESEDKPEIEDVGSDEEEEKK	[13] Phospho (ST)	HS90A_HUMAN	S263	EIEDVGSDEEEEK	Heat shock protein HSP 90-alpha OS=Homo sapiens GN=HSP90AA1 PE=1 SV=5	TRUE	0.000738444	1642.42	804.218	4775.23	50257.2	44039.9	89552.8	2407.29	61283.3	25.4574	4.67001
49169	1	95.9735	2	1254.92	2507.83	0.000370362	0.147682	117.89	DSGSDEDFLMEDDDDSDYGSSK	[16] Phospho (ST)	NUCKS_HUMAN	S144	MEDDDDSDYGSSK	Nuclear ubiquitous casein and cyclin-dependent kinase substrate 1 OS=Homo sapiens GN=NUCKS1 PE=1 SV=1	TRUE	0.139341	32395.4	38827.5	0	566780	19808.7	1.04678e+06	23741	544455	22.9332	4.51936
58225	1	46.8939	3	872.024	2613.05	0.000278668	0.106645	46.86	EDLPAENGETKTEESPASDEAGEK	[7] Deamidated (NQ)|[18] Phospho (ST)	HMGN1_HUMAN	S89	TEESPASDEAGEK	Non-histone chromosomal protein HMG-14 OS=Homo sapiens GN=HMGN1 PE=1 SV=3	TRUE	0.000219787	7062.43	10373.8	2394.31	133627	112723	185972	6610.17	144107	21.8008	4.44631
34111	1	46.3739	2	1200.99	2399.97	0.000608514	0.25355	61.83	ESEDKPEIEDVGSDEEEEKK	[13] Phospho (ST)	HS90A_HUMAN	S263	EIEDVGSDEEEEK	Heat shock protein HSP 90-alpha OS=Homo sapiens GN=HSP90AA1 PE=1 SV=5	TRUE	0.0108712	29163.6	54409.7	9882.03	503222	255309	841422	31151.8	533318	17.12	4.09761
73382	1	36.3848	3	695.283	2082.83	0.00088131	0.423132	48.42	SQKQEEENPAEETGEEK	[1] Phospho (ST)|[3] Acetyl (K)	ENSA_HUMAN	S2	_____MSQKQEEE	Alpha-endosulfine OS=Homo sapiens GN=ENSA PE=1 SV=1	TRUE	0.000640827	9204.08	3058.44	2597.24	78625.2	93616.6	81863.1	4953.25	84701.7	17.1002	4.09594
51174	1	47.7742	3	800.999	2399.98	0.00244697	1.01958	61.51	ESEDKPEIEDVGSDEEEEKK	[13] Phospho (ST)	HS90A_HUMAN	S263	EIEDVGSDEEEEK	Heat shock protein HSP 90-alpha OS=Homo sapiens GN=HSP90AA1 PE=1 SV=5	TRUE	0.000184282	38297.7	21989.6	23335.6	308403	464986	400883	27874.3	391424	14.0425	3.81172
91744	2	50.8038	3	822.653	2464.94	-0.00102209	-0.41465	33.71	FSGEEGEIEDDESGTENREEK	[13] Phospho (ST)	TR150_HUMAN	S939	EIEDDESGTENRE	Thyroid hormone receptor-associated protein 3 OS=Homo sapiens GN=THRAP3 PE=1 SV=2	TRUE	0.120188	0	5625.36	1122.82	28948.1	35604.8	27230.5	2249.39	30594.5	13.6012	3.76566
55162	1	53.7728	4	838.326	3349.28	-0.0030438	-0.908793	35.76	GEAEQSEEEADEEDKAEDAREEEYEPEK	[6] Phospho (ST)	MAP1B_HUMAN	S1016	KGEAEQSEEEADE	Microtubule-associated protein 1B OS=Homo sapiens GN=MAP1B PE=1 SV=2	TRUE	4.97262e-05	28662.8	37122.1	17274.5	375471	279278	396265	27686.5	350338	12.6538	3.6615
32435	1	24.8775	2	790.827	1579.64	-7.67165e-06	-0.00485658	46.14	AEDGATPSPSNETPK	[10] Phospho (ST)	MARCS_HUMAN	S147	GATPSPSNETPKK	Myristoylated alanine-rich C-kinase substrate OS=Homo sapiens GN=MARCKS PE=1 SV=4	TRUE	8.57514e-07	83489.4	72345	58832.3	914424	707188	853015	71555.6	824876	11.5278	3.52704
32435	1	24.8775	2	790.827	1579.64	-7.67165e-06	-0.00485658	37.35	AEDGATPSPSNETPK	[13] Phospho (ST)	MARCS_HUMAN	T150	PSPSNETPKKKKK	Myristoylated alanine-rich C-kinase substrate OS=Homo sapiens GN=MARCKS PE=1 SV=4	TRUE	8.57514e-07	83489.4	72345	58832.3	914424	707188	853015	71555.6	824876	11.5278	3.52704
29048	1	135.013	3	837.731	2510.17	0.00333738	1.32954	60.17	LPRPAACPAEVYVLMLECWR	[7] Carbamidomethyl (C)|[12] Phospho (Y)|[18] Carbamidomethyl (C)	SRMS_HUMAN	Y456	ACPAEVYVLMLEC	Tyrosine-protein kinase Srms OS=Homo sapiens GN=SRMS PE=1 SV=1	TRUE	1.18636e-05	57568.5	54439.4	48889	655523	564861	591181	53632.3	603855	11.2592	3.49303
9631	2	48.0198	3	800.999	2399.97	0.000235975	0.0983241	68.68	ESEDKPEIEDVGSDEEEEKK	[13] Phospho (ST)	HS90A_HUMAN	S263	EIEDVGSDEEEEK	Heat shock protein HSP 90-alpha OS=Homo sapiens GN=HSP90AA1 PE=1 SV=5	TRUE	0.0915667	3016.86	523964	336033	2.65593e+06	2.74103e+06	3.85438e+06	287671	3.08378e+06	10.7198	3.42221
42964	1	111.713	2	998.409	1994.8	6.09685e-05	0.0305637	105.7	SPVFSDEDSDLDFDISK	[1] Phospho (ST)	MPP10_HUMAN	S163	KSDLRKSPVFSDE	U3 small nucleolar ribonucleoprotein protein MPP10 OS=Homo sapiens GN=MPHOSPH10 PE=1 SV=2	TRUE	0.126486	19420.3	16475	0	156412	58193.5	163023	11965.1	125876	10.5203	3.3951
42964	1	111.713	2	998.409	1994.8	6.09685e-05	0.0305637	93.77	SPVFSDEDSDLDFDISK	[9] Phospho (ST)	MPP10_HUMAN	S171	VFSDEDSDLDFDI	U3 small nucleolar ribonucleoprotein protein MPP10 OS=Homo sapiens GN=MPHOSPH10 PE=1 SV=2	TRUE	0.126486	19420.3	16475	0	156412	58193.5	163023	11965.1	125876	10.5203	3.3951
42964	1	111.713	2	998.409	1994.8	6.09685e-05	0.0305637	87.01	SPVFSDEDSDLDFDISK	[5] Phospho (ST)	MPP10_HUMAN	S167	RKSPVFSDEDSDL	U3 small nucleolar ribonucleoprotein protein MPP10 OS=Homo sapiens GN=MPHOSPH10 PE=1 SV=2	TRUE	0.126486	19420.3	16475	0	156412	58193.5	163023	11965.1	125876	10.5203	3.3951
18554	1	53.1925	2	1136.95	2271.88	0.000303329	0.133515	92.87	ESEDKPEIEDVGSDEEEEK	[13] Phospho (ST)	HS90A_HUMAN	S263	EIEDVGSDEEEEK	Heat shock protein HSP 90-alpha OS=Homo sapiens GN=HSP90AA1 PE=1 SV=5	TRUE	0.00489322	105504	200109	93459.5	1.17046e+06	740817	2.23412e+06	133024	1.3818e+06	10.3876	3.37679
41146	1	53.0465	2	909.354	1816.69	-0.000231469	-0.127412	52.5	EGEEPTVYSDEEEPK	[9] Phospho (ST)	PGRC1_HUMAN	S181	EEPTVYSDEEEPK	Membrane-associated progesterone receptor component 1 OS=Homo sapiens GN=PGRMC1 PE=1 SV=3	TRUE	5.19817e-05	38411.3	37621.5	24874.3	329349	250900	446181	33635.7	342143	10.172	3.34653
8605	1	35.1722	3	752.304	2253.89	-0.000179333	-0.0795661	72.48	GAGDGSDEEVDGKADGAEAKPAE	[6] Phospho (ST)	MYH9_HUMAN	S1943	KGAGDGSDEEVDG	Myosin-9 OS=Homo sapiens GN=MYH9 PE=1 SV=4	TRUE	4.29969e-05	228253	236308	160890	2.04545e+06	1.60243e+06	2.5601e+06	208484	2.06933e+06	9.9256	3.31115
66035	1	87.1573	2	720.798	1439.58	0.00207551	1.44175	37.2	RMSDEFVDSFK	[3] Phospho (ST)	BAD_HUMAN	S118	RELRRMSDEFVDS	Bcl2-associated agonist of cell death OS=Homo sapiens GN=BAD PE=1 SV=3	TRUE	0.00278052	928.881	1334.43	147.886	10252.4	2403.81	11212.1	803.734	7956.1	9.89892	3.30727
406	1	46.3739	3	801	2399.98	0.00289195	1.20499	73.52	ESEDKPEIEDVGSDEEEEKK	[13] Phospho (ST)	HS90A_HUMAN	S263	EIEDVGSDEEEEK	Heat shock protein HSP 90-alpha OS=Homo sapiens GN=HSP90AA1 PE=1 SV=5	TRUE	7.09093e-05	3.22486e+06	3.90371e+06	2.24993e+06	2.77507e+07	2.37424e+07	4.08869e+07	3.12616e+06	3.07933e+07	9.8502	3.30015
62583	1	47.6269	3	872.024	2613.05	-0.000294666	-0.112767	37.51	EDLPAENGETKTEESPASDEAGEK	[7] Deamidated (NQ)|[18] Phospho (ST)	HMGN1_HUMAN	S89	TEESPASDEAGEK	Non-histone chromosomal protein HMG-14 OS=Homo sapiens GN=HMGN1 PE=1 SV=3	TRUE	1.65695e-05	8872.91	11740.3	8653.15	88547.4	73175.5	125877	9755.45	95866.6	9.82698	3.29675
1946	1	46.3739	4	601.001	2399.97	0.000694144	0.28923	37.33	ESEDKPEIEDVGSDEEEEKK	[13] Phospho (ST)	HS90A_HUMAN	S263	EIEDVGSDEEEEK	Heat shock protein HSP 90-alpha OS=Homo sapiens GN=HSP90AA1 PE=1 SV=5	TRUE	0.000320712	718155	379738	472132	5.34734e+06	5.83573e+06	3.77977e+06	523342	4.98761e+06	9.53032	3.25252
71089	1	53.629	2	892.367	1782.72	-0.000793573	-0.445147	73.99	SAGEEEDGPVLTDEQK	[1] Phospho (ST)	AR6P4_HUMAN	S332	LDQWHRSAGEEED	ADP-ribosylation factor-like protein 6-interacting protein 4 OS=Homo sapiens GN=ARL6IP4 PE=1 SV=2	TRUE	1.59611e-05	8926.93	8569.4	7717.77	80615.4	58379.6	100510	8404.7	79835	9.49885	3.24775
56336	2	27.7614	2	790.827	1579.64	-0.00109986	-0.696273	47.61	AEDGATPSPSNETPK	[10] Phospho (ST)	MARCS_HUMAN	S147	GATPSPSNETPKK	Myristoylated alanine-rich C-kinase substrate OS=Homo sapiens GN=MARCKS PE=1 SV=4	TRUE	5.23227e-06	27945.7	31495.1	26273.2	250920	228263	319606	28571.4	266263	9.31922	3.22021
56336	2	27.7614	2	790.827	1579.64	-0.00109986	-0.696273	43.16	AEDGATPSPSNETPK	[13] Phospho (ST)	MARCS_HUMAN	T150	PSPSNETPKKKKK	Myristoylated alanine-rich C-kinase substrate OS=Homo sapiens GN=MARCKS PE=1 SV=4	TRUE	5.23227e-06	27945.7	31495.1	26273.2	250920	228263	319606	28571.4	266263	9.31922	3.22021
10078	1	43.4109	3	939.389	2815.14	0.000281908	0.10014	---	ESEDKPEIEDVGSDEEEEKKDGDK	[2] Phospho (ST)	HS90A_HUMAN	S252	EKEEKESEDKPEI	Heat shock protein HSP 90-alpha OS=Homo sapiens GN=HSP90AA1 PE=1 SV=5	TRUE	0.000970757	188991	292228	196808	1.60816e+06	1.39765e+06	3.23691e+06	226009	2.08091e+06	9.20719	3.20276
10078	1	43.4109	3	939.389	2815.14	0.000281908	0.10014	62.2	ESEDKPEIEDVGSDEEEEKKDGDK	[13] Phospho (ST)	HS90A_HUMAN	S263	EIEDVGSDEEEEK	Heat shock protein HSP 90-alpha OS=Homo sapiens GN=HSP90AA1 PE=1 SV=5	TRUE	0.000970757	188991	292228	196808	1.60816e+06	1.39765e+06	3.23691e+06	226009	2.08091e+06	9.20719	3.20276
43775	1	95.9277	3	836.952	2507.83	0.00160384	0.639531	87.93	DSGSDEDFLMEDDDDSDYGSSK	[16] Phospho (ST)	NUCKS_HUMAN	S144	MEDDDDSDYGSSK	Nuclear ubiquitous casein and cyclin-dependent kinase substrate 1 OS=Homo sapiens GN=NUCKS1 PE=1 SV=1	TRUE	0.0010727	56197.8	15730.7	35685	364509	185159	388017	35871.2	312562	8.71344	3.12324
59612	1	34.4664	3	889.028	2664.06	0.013363	5.01604	37.55	QKSDAEEDGGTVSQEEEDRKPK	[1] Deamidated (NQ)|[2] Acetyl (K)|[3] Phospho (ST)|[13] Phospho (ST)	CALX_HUMAN	S554, S564	LEEKQKSDAEEDG, EDGGTVSQEEEDR	Calnexin OS=Homo sapiens GN=CANX PE=1 SV=2	TRUE	0.0026002	22047.7	34918.3	15578	193638	93697.8	311641	24181.4	199659	8.25672	3.04557
26567	2	94.9939	3	1132.12	3393.35	0.00343936	1.01356	137.73	FEEESKEPVADEEEEDSDDDVEPITEFR	[17] Phospho (ST)	ICLN_HUMAN	S102	DEEEEDSDDDVEP	Methylosome subunit pICln OS=Homo sapiens GN=CLNS1A PE=1 SV=1	TRUE	0.207243	0	306379	122991	1.1941e+06	1.04566e+06	1.11278e+06	143124	1.11751e+06	7.80803	2.96496
45079	1	47.8714	3	694.267	2079.78	0.000834585	0.401286	34.65	QSFDDNDSEELEDKDSK	[8] Phospho (ST)	IF2P_HUMAN	S113	SFDDNDSEELEDK	Eukaryotic translation initiation factor 5B OS=Homo sapiens GN=EIF5B PE=1 SV=4	TRUE	6.17479e-05	29853.2	27979.8	19314.6	193773	148737	243053	25715.9	195187	7.59015	2.92413
45079	1	47.8714	3	694.267	2079.78	0.000834585	0.401286	40.72	QSFDDNDSEELEDKDSK	[2] Phospho (ST)	IF2P_HUMAN	S107	QKGKKQSFDDNDS	Eukaryotic translation initiation factor 5B OS=Homo sapiens GN=EIF5B PE=1 SV=4	TRUE	6.17479e-05	29853.2	27979.8	19314.6	193773	148737	243053	25715.9	195187	7.59015	2.92413
2388	1	53.1925	3	758.3	2271.88	0.000162419	0.0714912	75.64	ESEDKPEIEDVGSDEEEEK	[13] Phospho (ST)	HS90A_HUMAN	S263	EIEDVGSDEEEEK	Heat shock protein HSP 90-alpha OS=Homo sapiens GN=HSP90AA1 PE=1 SV=5	TRUE	1.37368e-05	997909	1.03653e+06	745412	7.21932e+06	5.6659e+06	8.18106e+06	926618	7.02209e+06	7.57819	2.92185
1698	1	43.4589	4	704.794	2815.15	0.00288571	1.02507	56.21	ESEDKPEIEDVGSDEEEEKKDGDK	[2] Phospho (ST)	HS90A_HUMAN	S252	EKEEKESEDKPEI	Heat shock protein HSP 90-alpha OS=Homo sapiens GN=HSP90AA1 PE=1 SV=5	TRUE	5.59542e-05	1.24007e+06	1.2791e+06	892893	8.15132e+06	6.62862e+06	1.06706e+07	1.13735e+06	8.48351e+06	7.45899	2.89898
1698	1	43.4589	4	704.794	2815.15	0.00288571	1.02507	56.27	ESEDKPEIEDVGSDEEEEKKDGDK	[13] Phospho (ST)	HS90A_HUMAN	S263	EIEDVGSDEEEEK	Heat shock protein HSP 90-alpha OS=Homo sapiens GN=HSP90AA1 PE=1 SV=5	TRUE	5.59542e-05	1.24007e+06	1.2791e+06	892893	8.15132e+06	6.62862e+06	1.06706e+07	1.13735e+06	8.48351e+06	7.45899	2.89898
61797	1	77.4269	2	1004.44	2006.87	-0.000354353	-0.17657	38.08	ESESESDETPPAAPQLIK	[2] Phospho (ST)	DKC1_HUMAN	S451	AKRKRESESESDE	H/ACA ribonucleoprotein complex subunit 4 OS=Homo sapiens GN=DKC1 PE=1 SV=3	TRUE	0.000927195	12524.5	18301.6	7650.53	97023.6	38778.7	143675	12825.5	93159	7.26356	2.86068
61797	1	77.4269	2	1004.44	2006.87	-0.000354353	-0.17657	65.05	ESESESDETPPAAPQLIK	[4] Phospho (ST)	DKC1_HUMAN	S453	RKRESESESDETP	H/ACA ribonucleoprotein complex subunit 4 OS=Homo sapiens GN=DKC1 PE=1 SV=3	TRUE	0.000927195	12524.5	18301.6	7650.53	97023.6	38778.7	143675	12825.5	93159	7.26356	2.86068
61797	1	77.4269	2	1004.44	2006.87	-0.000354353	-0.17657	---	ESESESDETPPAAPQLIK	[9] Phospho (ST)	DKC1_HUMAN	T458	ESESDETPPAAPQ	H/ACA ribonucleoprotein complex subunit 4 OS=Homo sapiens GN=DKC1 PE=1 SV=3	TRUE	0.000927195	12524.5	18301.6	7650.53	97023.6	38778.7	143675	12825.5	93159	7.26356	2.86068
61797	1	77.4269	2	1004.44	2006.87	-0.000354353	-0.17657	62.33	ESESESDETPPAAPQLIK	[6] Phospho (ST)	DKC1_HUMAN	S455	RESESESDETPPA	H/ACA ribonucleoprotein complex subunit 4 OS=Homo sapiens GN=DKC1 PE=1 SV=3	TRUE	0.000927195	12524.5	18301.6	7650.53	97023.6	38778.7	143675	12825.5	93159	7.26356	2.86068
67801	1	36.9282	3	892.353	2674.04	0.00789564	2.95271	54.49	NGSLDSPGKQDTEEDEEEDEKDK	[1] Deamidated (NQ)|[6] Phospho (ST)	NUDC_HUMAN	S139	KNGSLDSPGKQDT	Nuclear migration protein nudC OS=Homo sapiens GN=NUDC PE=1 SV=1	TRUE	0.00241179	8544.23	23921.3	26920.6	108856	129772	182549	19795.4	140392	7.09217	2.82623
44764	1	39.8568	2	822.823	1643.63	-0.000400173	-0.243469	81.07	SASSGAEGDVSSEREP	[4] Phospho (ST)	DTD1_HUMAN	S197	EDRSASSGAEGDV	D-tyrosyl-tRNA(Tyr) deacylase 1 OS=Homo sapiens GN=DTD1 PE=1 SV=2	TRUE	6.27993e-06	30911.4	30278.7	23791.4	179917	177132	237686	28327.2	198245	6.9984	2.80703
21484	1	131.846	4	1235.06	4936.22	0.00111826	0.226541	74.94	TEGNIDDSLIGGNASAEGPEGEGTESTVITGVDIVMNHHLQETSFTK	[8] Phospho (ST)	TCTP_HUMAN	S46	EGNIDDSLIGGNA	Translationally-controlled tumor protein OS=Homo sapiens GN=TPT1 PE=1 SV=1	TRUE	4.83973e-06	70636.4	79280.4	46475.7	529359	383130	445204	65464.1	452564	6.91316	2.78935
21484	1	131.846	4	1235.06	4936.22	0.00111826	0.226541	73.79	TEGNIDDSLIGGNASAEGPEGEGTESTVITGVDIVMNHHLQETSFTK	[1] Phospho (ST)	TCTP_HUMAN	T39	GKMVSRTEGNIDD	Translationally-controlled tumor protein OS=Homo sapiens GN=TPT1 PE=1 SV=1	TRUE	4.83973e-06	70636.4	79280.4	46475.7	529359	383130	445204	65464.1	452564	6.91316	2.78935
68171	1	53.0465	2	991.44	1980.87	-0.00144475	-0.729352	---	GSLGSQGAKDEPEEELQK	[5] Phospho (ST)	TCOF_HUMAN	S1410	GKGSLGSQGAKDE	Treacle protein OS=Homo sapiens GN=TCOF1 PE=1 SV=3	TRUE	0.00417613	5810.19	19511.1	6670	59639.7	34318.1	114067	10663.8	69341.5	6.50254	2.701
68171	1	53.0465	2	991.44	1980.87	-0.00144475	-0.729352	---	GSLGSQGAKDEPEEELQK	[2] Phospho (ST)	TCOF_HUMAN	S1407	EKKGKGSLGSQGA	Treacle protein OS=Homo sapiens GN=TCOF1 PE=1 SV=3	TRUE	0.00417613	5810.19	19511.1	6670	59639.7	34318.1	114067	10663.8	69341.5	6.50254	2.701
13656	1	29.1733	3	762.652	2284.93	0.000133647	0.0584906	50.46	SDAEEDGGTVSQEEEDRKPK	[11] Phospho (ST)	CALX_HUMAN	S564	EDGGTVSQEEEDR	Calnexin OS=Homo sapiens GN=CANX PE=1 SV=2	TRUE	0.000127569	274548	295744	230273	1.68959e+06	1.30009e+06	2.17553e+06	266855	1.72174e+06	6.45196	2.68974
10870	1	27.6043	3	874.692	2621.05	0.000184845	0.0705233	77.56	QKSDAEEDGGTVSQEEEDRKPK	[3] Phospho (ST)|[13] Phospho (ST)	CALX_HUMAN	S554, S564	LEEKQKSDAEEDG, EDGGTVSQEEEDR	Calnexin OS=Homo sapiens GN=CANX PE=1 SV=2	TRUE	0.000966299	786801	724047	508420	4.65995e+06	2.45557e+06	5.61536e+06	673089	4.24362e+06	6.3047	2.65643
77007	1	118.058	2	1216.02	2430.02	0.0055582	2.28731	50	GGNVFAALIQDQSEEEEEEEK	[13] Phospho (ST)	ABCF1_HUMAN	S140	ALIQDQSEEEEEE	ATP-binding cassette sub-family F member 1 OS=Homo sapiens GN=ABCF1 PE=1 SV=2	TRUE	0.709363	14838.8	7735.21	0	55186.6	0	85819.3	7524.66	47002	6.24639	2.64302
48348	1	41.3877	3	811.31	2430.91	9.99593e-06	0.00411202	68.71	NGSLDSPGKQDTEEDEEEDEK	[1] Deamidated (NQ)|[3] Phospho (ST)	NUDC_HUMAN	S136	AQLKNGSLDSPGK	Nuclear migration protein nudC OS=Homo sapiens GN=NUDC PE=1 SV=1	TRUE	4.29052e-05	45176.6	48290.9	40933.7	264528	221798	338854	44800.4	275060	6.13968	2.61816
48348	1	41.3877	3	811.31	2430.91	9.99593e-06	0.00411202	77.27	NGSLDSPGKQDTEEDEEEDEK	[1] Deamidated (NQ)|[6] Phospho (ST)	NUDC_HUMAN	S139	KNGSLDSPGKQDT	Nuclear migration protein nudC OS=Homo sapiens GN=NUDC PE=1 SV=1	TRUE	4.29052e-05	45176.6	48290.9	40933.7	264528	221798	338854	44800.4	275060	6.13968	2.61816
48348	1	41.3877	3	811.31	2430.91	9.99593e-06	0.00411202	97.39	NGSLDSPGKQDTEEDEEEDEK	[6] Phospho (ST)|[10] Deamidated (NQ)	NUDC_HUMAN	S139	KNGSLDSPGKQDT	Nuclear migration protein nudC OS=Homo sapiens GN=NUDC PE=1 SV=1	TRUE	4.29052e-05	45176.6	48290.9	40933.7	264528	221798	338854	44800.4	275060	6.13968	2.61816
34066	1	74.8706	4	1050.61	4198.4	-0.000475001	-0.113138	65.25	KEDSDEEEDDDSEEDEEDDEDEDEDEDEIEPAAMK	[4] Phospho (ST)	NUCL_HUMAN	S145	NAKKEDSDEEEDD	Nucleolin OS=Homo sapiens GN=NCL PE=1 SV=3	TRUE	0.0403327	283541	99129.3	336428	2.30008e+06	290820	1.77283e+06	239699	1.45458e+06	6.06834	2.6013
42225	1	39.5134	3	772.992	2315.95	0.000820235	0.354167	34.16	KLEKEEEEGISQESSEEEQ	[14] Phospho (ST)	HMGA1_HUMAN	S102	EGISQESSEEEQ	High mobility group protein HMG-I/HMG-Y OS=Homo sapiens GN=HMGA1 PE=1 SV=3	TRUE	4.85516e-05	96143.5	103880	82363.9	529431	459373	712581	94129.2	567128	6.025	2.59096
19020	1	74.771	3	1400.47	4198.4	-0.000200615	-0.0477836	102.22	KEDSDEEEDDDSEEDEEDDEDEDEDEDEIEPAAMK	[12] Phospho (ST)	NUCL_HUMAN	S153	EEEDDDSEEDEED	Nucleolin OS=Homo sapiens GN=NCL PE=1 SV=3	TRUE	0.130526	800169	1.15947e+06	756071	6.25479e+06	593433	9.40613e+06	905237	5.41812e+06	5.9853	2.58142
19020	1	74.771	3	1400.47	4198.4	-0.000200615	-0.0477836	122.85	KEDSDEEEDDDSEEDEEDDEDEDEDEDEIEPAAMK	[4] Phospho (ST)	NUCL_HUMAN	S145	NAKKEDSDEEEDD	Nucleolin OS=Homo sapiens GN=NCL PE=1 SV=3	TRUE	0.130526	800169	1.15947e+06	756071	6.25479e+06	593433	9.40613e+06	905237	5.41812e+06	5.9853	2.58142
57861	1	28.7429	2	686.798	1371.58	0.0014714	1.07278	73.35	KVELSESEEDK	[7] Phospho (ST)	SRRM1_HUMAN	S465	KVELSESEEDKGG	Serine/arginine repetitive matrix protein 1 OS=Homo sapiens GN=SRRM1 PE=1 SV=2	TRUE	8.82526e-05	29224	20828.8	18873.2	140702	113296	154417	22975.3	136138	5.92542	2.56692
58771	1	107.245	3	1226.89	3677.65	-0.00230543	-0.626874	57.9	RSTAPSAAASASASAAASSPAGGGAEALELLEHCGVCR	[19] Phospho (ST)|[34] Carbamidomethyl (C)|[37] Carbamidomethyl (C)	TIF1B_HUMAN	S50	ASAAASSPAGGGA	Transcription intermediary factor 1-beta OS=Homo sapiens GN=TRIM28 PE=1 SV=5	TRUE	0.0696234	6245.84	34391.8	6832.02	60688.4	23868.5	188775	15823.2	91110.7	5.75805	2.52558
75825	1	76.0657	2	859.363	1716.71	-0.00256168	-1.4922	50.79	SQEADVQDWEFRK	[1] Phospho (ST)	TB182_HUMAN	S836	QLGTQRSQEADVQ	182 kDa tankyrase-1-binding protein OS=Homo sapiens GN=TNKS1BP1 PE=1 SV=4	TRUE	0.00409304	4313.87	4483.09	2578.96	18256.2	7794.07	39120.6	3791.98	21723.6	5.72885	2.51824
30568	2	91.0603	3	997.059	2988.16	-0.000509106	-0.170375	94.73	KPATPAEDDEDDDIDLFGSDNEEEDK	[19] Phospho (ST)	EF1D_HUMAN	S162	DIDLFGSDNEEED	Elongation factor 1-delta OS=Homo sapiens GN=EEF1D PE=1 SV=5	TRUE	0.271197	0	332522	272121	1.08018e+06	1.40637e+06	956046	201548	1.14753e+06	5.6936	2.50934
65047	1	114.016	4	1036.22	4140.84	0.0231736	5.59637	41.04	AAPPPPALTPDSQTVDSSCKTPEVSFLPEEATEEAGVR	[13] Deamidated (NQ)|[18] Phospho (ST)|[19] Carbamidomethyl (C)|[21] Phospho (ST)	SFR19_HUMAN	S998, T1001	SQTVDSSCKTPEV, VDSSCKTPEVSFL	Splicing factor, arginine/serine-rich 19 OS=Homo sapiens GN=SCAF1 PE=1 SV=3	TRUE	4.82621e-05	10314.3	24088.2	18192.9	115265	104624	78903	17531.8	99597.5	5.68098	2.50614
65047	1	114.016	4	1036.22	4140.84	0.0231736	5.59637	51.14	AAPPPPALTPDSQTVDSSCKTPEVSFLPEEATEEAGVR	[13] Deamidated (NQ)|[14] Phospho (ST)|[17] Phospho (ST)|[19] Carbamidomethyl (C)	SFR19_HUMAN	T994, S997	LTPDSQTVDSSCK, DSQTVDSSCKTPE	Splicing factor, arginine/serine-rich 19 OS=Homo sapiens GN=SCAF1 PE=1 SV=3	TRUE	4.82621e-05	10314.3	24088.2	18192.9	115265	104624	78903	17531.8	99597.5	5.68098	2.50614
41138	1	67.1222	2	592.304	1182.59	-0.00809558	-6.84557	34.46	AGSLKAITAGSK	[11] Phospho (ST)	NUCG_HUMAN	S296	KAITAGSK	Endonuclease G, mitochondrial OS=Homo sapiens GN=ENDOG PE=1 SV=4	TRUE	0.14525	7727.53	24368.9	2608.77	88852.1	5525.36	97835.2	11568.4	64070.9	5.53844	2.46948
64576	1	39.0026	3	811.31	2430.91	0.00078529	0.323044	61.83	NGSLDSPGKQDTEEDEEEDEK	[1] Deamidated (NQ)|[3] Phospho (ST)	NUDC_HUMAN	S136	AQLKNGSLDSPGK	Nuclear migration protein nudC OS=Homo sapiens GN=NUDC PE=1 SV=1	TRUE	0.000159242	40506.5	32541.9	34810.4	175881	167835	250950	35952.9	198222	5.51338	2.46294
64576	1	39.0026	3	811.31	2430.91	0.00078529	0.323044	68.55	NGSLDSPGKQDTEEDEEEDEK	[1] Deamidated (NQ)|[12] Phospho (ST)	NUDC_HUMAN	T145	SPGKQDTEEDEEE	Nuclear migration protein nudC OS=Homo sapiens GN=NUDC PE=1 SV=1	TRUE	0.000159242	40506.5	32541.9	34810.4	175881	167835	250950	35952.9	198222	5.51338	2.46294
78737	1	44.1211	3	830.332	2487.98	-0.000586428	-0.235705	38.11	DIKEESDEEEEDDEESGRLR	[6] Phospho (ST)	RBM33_HUMAN	S205	KDIKEESDEEEED	RNA-binding protein 33 OS=Homo sapiens GN=RBM33 PE=1 SV=3	TRUE	0.00276122	12624.4	15062.9	8195.49	56410.4	40484	97395.8	11960.9	64763.4	5.41459	2.43685
57353	1	88.1104	3	1203.22	3606.63	0.000992784	0.275266	92.85	ESPRPLQLPGAEGPAISDGEEGGGEPGAGGGAAGAAGAGR	[17] Phospho (ST)	LARP1_HUMAN	S90	AEGPAISDGEEGG	La-related protein 1 OS=Homo sapiens GN=LARP1 PE=1 SV=2	TRUE	0.00667022	28154.3	30007.5	17081	110747	106206	189017	25080.9	135323	5.39546	2.43175
57353	1	88.1104	3	1203.22	3606.63	0.000992784	0.275266	---	ESPRPLQLPGAEGPAISDGEEGGGEPGAGGGAAGAAGAGR	[2] Phospho (ST)	LARP1_HUMAN	S75	GQQERESPRPLQL	La-related protein 1 OS=Homo sapiens GN=LARP1 PE=1 SV=2	TRUE	0.00667022	28154.3	30007.5	17081	110747	106206	189017	25080.9	135323	5.39546	2.43175
75191	1	40.2639	3	736.966	2207.88	0.0017318	0.784373	58.8	KQSFDDNDSEELEDKDSK	[3] Phospho (ST)	IF2P_HUMAN	S107	QKGKKQSFDDNDS	Eukaryotic translation initiation factor 5B OS=Homo sapiens GN=EIF5B PE=1 SV=4	TRUE	0.000417974	5856.99	3829.42	5815.02	26522.3	19397.1	36445	5167.14	27454.8	5.31334	2.40962
42452	1	129.02	3	1314.23	3939.68	0.0244037	6.19439	81.25	TQEDEEEISTSPGVSEFVSDAFDACNLNQEDLRK	[9] Phospho (ST)|[25] Carbamidomethyl (C)|[26] Deamidated (NQ)	SYAP1_HUMAN	S267	EDEEEISTSPGVS	Synapse-associated protein 1 OS=Homo sapiens GN=SYAP1 PE=1 SV=1	TRUE	0.176459	60465.5	24011.3	0	182654	42118.5	221257	28158.9	148677	5.2799	2.40051
42452	1	129.02	3	1314.23	3939.68	0.0244037	6.19439	70.82	TQEDEEEISTSPGVSEFVSDAFDACNLNQEDLRK	[11] Phospho (ST)|[25] Carbamidomethyl (C)|[26] Deamidated (NQ)	SYAP1_HUMAN	S269	EEEISTSPGVSEF	Synapse-associated protein 1 OS=Homo sapiens GN=SYAP1 PE=1 SV=1	TRUE	0.176459	60465.5	24011.3	0	182654	42118.5	221257	28158.9	148677	5.2799	2.40051
9830	1	27.6661	4	656.27	2621.05	-0.000431717	-0.164711	40.15	QKSDAEEDGGTVSQEEEDRKPK	[3] Phospho (ST)|[13] Phospho (ST)	CALX_HUMAN	S554, S564	LEEKQKSDAEEDG, EDGGTVSQEEEDR	Calnexin OS=Homo sapiens GN=CANX PE=1 SV=2	TRUE	0.00052611	856291	582177	449250	4.2439e+06	2.21721e+06	3.36293e+06	629239	3.27468e+06	5.20419	2.37967
69191	1	66.0094	2	980.894	1959.77	-0.002512	-1.28178	84.78	MNEEISSDSESESLAPR	[9] Phospho (ST)	U3IP2_HUMAN	S53	EEISSDSESESLA	U3 small nucleolar RNA-interacting protein 2 OS=Homo sapiens GN=RRP9 PE=1 SV=1	TRUE	0.0144046	12627.1	19965.6	6753.94	69534.4	21095.9	112965	13115.6	67865	5.17439	2.37139
69191	1	66.0094	2	980.894	1959.77	-0.002512	-1.28178	36.38	MNEEISSDSESESLAPR	[11] Phospho (ST)	U3IP2_HUMAN	S55	ISSDSESESLAPR	U3 small nucleolar RNA-interacting protein 2 OS=Homo sapiens GN=RRP9 PE=1 SV=1	TRUE	0.0144046	12627.1	19965.6	6753.94	69534.4	21095.9	112965	13115.6	67865	5.17439	2.37139
36482	1	36.7111	3	701.607	2101.8	0.000485633	0.231056	56.44	ELVSSSSSGSDSDSEVDKK	[4] Phospho (ST)|[14] Phospho (ST)	TCP4_HUMAN	S9, S19	KSKELVSSSSSGS, SGSDSDSEVDKKL	Activated RNA polymerase II transcriptional coactivator p15 OS=Homo sapiens GN=SUB1 PE=1 SV=3	TRUE	0.000139727	213513	236638	200718	1.11015e+06	697819	1.52933e+06	216956	1.11243e+06	5.12745	2.35824
10536	1	29.7232	2	761.345	1520.68	-5.97578e-05	-0.0392969	68.35	KAEGEPQEESPLK	[10] Phospho (ST)	BCLF1_HUMAN	S177	GEPQEESPLKSKS	Bcl-2-associated transcription factor 1 OS=Homo sapiens GN=BCLAF1 PE=1 SV=2	TRUE	1.37268e-05	304557	307119	286773	1.249e+06	1.59802e+06	1.72981e+06	299483	1.52561e+06	5.09413	2.34884
33987	2	32.2012	2	761.345	1520.68	-0.000780907	-0.513526	73.29	KAEGEPQEESPLK	[10] Phospho (ST)	BCLF1_HUMAN	S177	GEPQEESPLKSKS	Bcl-2-associated transcription factor 1 OS=Homo sapiens GN=BCLAF1 PE=1 SV=2	TRUE	0.000136949	76225.3	105789	86556.4	394878	384270	551121	89523.6	443423	4.95314	2.30834
78569	2	97.8134	3	1426.9	4277.68	0.0180842	4.22759	83.53	MESEGGADDSAEEGDLLDDDDNEDRGDDQLELIKDDEK	[10] Phospho (ST)|[22] Deamidated (NQ)	HNRPC_HUMAN	S260	EGGADDSAEEGDL	Heterogeneous nuclear ribonucleoproteins C1/C2 OS=Homo sapiens GN=HNRNPC PE=1 SV=4	TRUE	0.323442	0	54398.6	22129.7	104275	51786.8	222701	25509.4	126254	4.94932	2.30723
42546	1	44.4343	3	834.346	2500.01	0.00227629	0.910511	73.87	IQEQESSGEEDSDLSPEEREK	[7] Phospho (ST)	IPP2_HUMAN	S122	IQEQESSGEEDSD	Protein phosphatase inhibitor 2 OS=Homo sapiens GN=PPP1R2 PE=1 SV=2	TRUE	0.000279274	59375.8	59153.4	31776.9	224848	206160	305747	50102	245585	4.9017	2.29328
47682	1	87.6815	3	881.046	2640.12	3.79358e-05	0.014369	45.88	IDEDGENTQIEDTEPMSPVLNSK	[17] Phospho (ST)	TP53B_HUMAN	S552	EDTEPMSPVLNSK	Tumor suppressor p53-binding protein 1 OS=Homo sapiens GN=TP53BP1 PE=1 SV=2	TRUE	2.64522e-06	27181.2	17858.7	19813.9	120283	101709	94648.2	21617.9	105547	4.88238	2.28759
44943	1	114.157	3	931.058	2790.15	0.0200168	7.17415	35.59	NGYGFVEFEDSRDADDAVYELNGK	[1] Deamidated (NQ)|[11] Phospho (ST)	SRSF6_HUMAN	S45	FVEFEDSRDADDA	Serine/arginine-rich splicing factor 6 OS=Homo sapiens GN=SRSF6 PE=1 SV=2	TRUE	0.0857202	30520.9	15463.2	152.389	83245.3	48103.9	92667.1	15378.8	74672.1	4.85552	2.27963
50657	1	36.9282	3	807.973	2420.9	0.0012587	0.519933	34.48	EKTPSPKEEDEEPESPPEK	[3] Phospho (ST)|[5] Phospho (ST)|[15] Phospho (ST)	NUCKS_HUMAN	T202, S204, S214	KASKEKTPSPKEE, SKEKTPSPKEEDE, EDEEPESPPEKKT	Nuclear ubiquitous casein and cyclin-dependent kinase substrate 1 OS=Homo sapiens GN=NUCKS1 PE=1 SV=1	TRUE	0.0294015	68115.8	133818	68340.8	382185	138041	789793	90091.6	436673	4.84699	2.27709
52266	1	96.7294	4	1140.24	4556.95	0.0236553	5.19107	46.14	DKETGTDGILAGSQEHDPGQGSSSPEQAGSPTEGEGVSTWESFK	[27] Deamidated (NQ)|[30] Phospho (ST)	AKA12_HUMAN	S749	SPEQAGSPTEGEG	A-kinase anchor protein 12 OS=Homo sapiens GN=AKAP12 PE=1 SV=4	TRUE	0.000211158	24769.1	14755.4	36862.5	161747	90119.6	117805	25462.3	123224	4.83947	2.27485
52266	1	96.7294	4	1140.24	4556.95	0.0236553	5.19107	41.65	DKETGTDGILAGSQEHDPGQGSSSPEQAGSPTEGEGVSTWESFK	[13] Phospho (ST)|[20] Deamidated (NQ)	AKA12_HUMAN	S732	DGILAGSQEHDPG	A-kinase anchor protein 12 OS=Homo sapiens GN=AKAP12 PE=1 SV=4	TRUE	0.000211158	24769.1	14755.4	36862.5	161747	90119.6	117805	25462.3	123224	4.83947	2.27485
52266	1	96.7294	4	1140.24	4556.95	0.0236553	5.19107	75.91	DKETGTDGILAGSQEHDPGQGSSSPEQAGSPTEGEGVSTWESFK	[13] Phospho (ST)|[14] Deamidated (NQ)	AKA12_HUMAN	S732	DGILAGSQEHDPG	A-kinase anchor protein 12 OS=Homo sapiens GN=AKAP12 PE=1 SV=4	TRUE	0.000211158	24769.1	14755.4	36862.5	161747	90119.6	117805	25462.3	123224	4.83947	2.27485
52266	1	96.7294	4	1140.24	4556.95	0.0236553	5.19107	81.02	DKETGTDGILAGSQEHDPGQGSSSPEQAGSPTEGEGVSTWESFK	[14] Deamidated (NQ)|[24] Phospho (ST)	AKA12_HUMAN	S743	PGQGSSSPEQAGS	A-kinase anchor protein 12 OS=Homo sapiens GN=AKAP12 PE=1 SV=4	TRUE	0.000211158	24769.1	14755.4	36862.5	161747	90119.6	117805	25462.3	123224	4.83947	2.27485
22044	1	43.2673	2	868.298	1734.58	-8.68572e-05	-0.0500739	48.3	ESLKEEDESDDDNM	[9] Phospho (ST)	PSA3_HUMAN	S250	LKEEDESDDDNM	Proteasome subunit alpha type-3 OS=Homo sapiens GN=PSMA3 PE=1 SV=2	TRUE	0.0135472	152532	200007	150456	838963	332689	1.22736e+06	167665	799669	4.76944	2.25382
74197	1	83.6145	3	1273.85	3818.53	-0.00508475	-1.3316	---	TPGDFSYAYQKPEETTRSPDEEDYDYESYEK	[16] Phospho (ST)	MAP1B_HUMAN	T1879	QKPEETTRSPDEE	Microtubule-associated protein 1B OS=Homo sapiens GN=MAP1B PE=1 SV=2	TRUE	0.00820033	9551.05	20001.8	4563.26	44400.4	14094.1	102589	11372.1	53694.4	4.72161	2.23928
74197	1	83.6145	3	1273.85	3818.53	-0.00508475	-1.3316	43.49	TPGDFSYAYQKPEETTRSPDEEDYDYESYEK	[6] Phospho (ST)	MAP1B_HUMAN	S1869	KTPGDFSYAYQKP	Microtubule-associated protein 1B OS=Homo sapiens GN=MAP1B PE=1 SV=2	TRUE	0.00820033	9551.05	20001.8	4563.26	44400.4	14094.1	102589	11372.1	53694.4	4.72161	2.23928
11818	1	29.7232	3	507.899	1520.68	0.000355552	0.233812	58.06	KAEGEPQEESPLK	[10] Phospho (ST)	BCLF1_HUMAN	S177	GEPQEESPLKSKS	Bcl-2-associated transcription factor 1 OS=Homo sapiens GN=BCLAF1 PE=1 SV=2	TRUE	3.36382e-05	208852	127743	139280	758890	852452	626438	158625	745926	4.70246	2.23342
57563	1	35.9175	3	810.982	2429.92	-0.000315407	-0.129801	98.08	NGSLDSPGKQDTEEDEEEDEK	[3] Phospho (ST)	NUDC_HUMAN	S136	AQLKNGSLDSPGK	Nuclear migration protein nudC OS=Homo sapiens GN=NUDC PE=1 SV=1	TRUE	0.000134093	37526.7	38128.2	28973.1	146824	140168	202389	34876	163127	4.67735	2.22569
74596	1	84.5727	3	1187.15	3558.43	0.00659761	1.85408	63.14	IALESEGRPEEQMESDNCSGGDDDWTHLSSK	[18] Carbamidomethyl (C)|[19] Phospho (ST)	SQSTM_HUMAN	S332	MESDNCSGGDDDW	Sequestosome-1 OS=Homo sapiens GN=SQSTM1 PE=1 SV=1	TRUE	0.243933	14811.2	25635.7	13359.9	88908.4	11969	147671	17935.6	82849.4	4.61926	2.20766
69718	1	117.916	4	1372.05	5484.19	0.0222136	4.05049	42.34	ADEPSSEESDLEIDKEGVIEPDTDAPQEMGDENAEITEEMMDQANDKK	[9] Phospho (ST)|[23] Phospho (ST)|[33] Deamidated (NQ)	F10A1_HUMAN	S79, T93	EPSSEESDLEIDK, GVIEPDTDAPQEM	Hsc70-interacting protein OS=Homo sapiens GN=ST13 PE=1 SV=2	TRUE	0.459505	16512.6	30289.1	43487.4	167263	0	239243	30096.4	135502	4.50227	2.17065
69718	1	117.916	4	1372.05	5484.19	0.0222136	4.05049	48.86	ADEPSSEESDLEIDKEGVIEPDTDAPQEMGDENAEITEEMMDQANDKK	[6] Phospho (ST)|[9] Phospho (ST)|[27] Deamidated (NQ)	F10A1_HUMAN	S76, S79	KADEPSSEESDLE, EPSSEESDLEIDK	Hsc70-interacting protein OS=Homo sapiens GN=ST13 PE=1 SV=2	TRUE	0.459505	16512.6	30289.1	43487.4	167263	0	239243	30096.4	135502	4.50227	2.17065
56852	1	41.9893	2	843.788	1685.56	-0.000310555	-0.184244	44.95	DYDEEEQGYDSEK	[11] Phospho (ST)	SRS11_HUMAN	S434	EEQGYDSEKEKKE	Serine/arginine-rich splicing factor 11 OS=Homo sapiens GN=SRSF11 PE=1 SV=1	TRUE	0.000843796	50743.1	49736	34614	183180	141879	281739	45031	202266	4.4917	2.16726
77517	1	85.3906	3	1315.93	3944.76	0.0179772	4.55724	47.92	QVPVMQGTGMQGASIQGGSQPGGFSPGQNQVTPQDHEK	[20] Deamidated (NQ)|[25] Phospho (ST)	CSTF2_HUMAN	S524	SQPGGFSPGQNQV	Cleavage stimulation factor subunit 2 OS=Homo sapiens GN=CSTF2 PE=1 SV=1	TRUE	0.472102	8322.04	12580.4	5297.14	36149.8	0	81410.1	8733.19	39186.6	4.48709	2.16578
43797	1	43.2673	3	840.001	2516.98	0.00080894	0.321393	97.95	KVEEEQEADEEDVSEEEAESK	[14] Phospho (ST)	TMX1_HUMAN	S247	ADEEDVSEEEAES	Thioredoxin-related transmembrane protein 1 OS=Homo sapiens GN=TMX1 PE=1 SV=1	TRUE	8.94195e-05	79644.4	82755.4	58895	288200	289837	413923	73764.9	330653	4.48252	2.16431
73012	1	46.4176	2	780.365	1558.71	0.000721372	0.4628	51.24	VDHGAEIITQSPGR	[11] Phospho (ST)	MTAP2_HUMAN	S1782	AEIITQSPGRSSV	Microtubule-associated protein 2 OS=Homo sapiens GN=MAP2 PE=1 SV=4	TRUE	0.00396327	5625.79	8409.09	2588.61	17454.9	18398.9	38246	5541.17	24699.9	4.45753	2.15625
60840	1	100.068	3	963.434	2887.28	0.0222114	7.69289	50.93	MQNNSSPSISPNTSFTSDGSPSPLGGIK	[12] Deamidated (NQ)|[14] Phospho (ST)	XRN2_HUMAN	S479	SISPNTSFTSDGS	5'-3' exoribonuclease 2 OS=Homo sapiens GN=XRN2 PE=1 SV=1	TRUE	0.000577362	6629.21	18554.3	8226.53	46085.1	54494.8	47999.7	11136.7	49526.6	4.44716	2.15288
74778	1	53.1925	2	887.348	1772.68	-0.00418276	-2.35956	75.35	GAGQQQSQEMMEVDR	[7] Phospho (ST)	PP1R7_HUMAN	S12	GAGQQQSQEMMEV	Protein phosphatase 1 regulatory subunit 7 OS=Homo sapiens GN=PPP1R7 PE=1 SV=1	TRUE	0.254688	13624.4	17374.4	6064.93	62777.9	6479.35	94433.5	12354.6	54563.6	4.41646	2.14289
51279	1	76.2605	3	1103.47	3307.39	-0.0004257	-0.128712	48.96	SPHSPSPIATPPSQSSSCSDAPMLSTVHSAK	[4] Phospho (ST)|[6] Phospho (ST)|[18] Carbamidomethyl (C)	BCLF1_HUMAN	S228, S230	SPRSPHSPSPIAT, RSPHSPSPIATPP	Bcl-2-associated transcription factor 1 OS=Homo sapiens GN=BCLAF1 PE=1 SV=2	TRUE	0.0657232	56978.3	85564.1	43559	266893	40868.9	482467	62033.8	263409	4.24622	2.08618
51279	1	76.2605	3	1103.47	3307.39	-0.0004257	-0.128712	42.59	SPHSPSPIATPPSQSSSCSDAPMLSTVHSAK	[10] Phospho (ST)|[13] Phospho (ST)|[18] Carbamidomethyl (C)	BCLF1_HUMAN	T234, S237	SPSPIATPPSQSS, PIATPPSQSSSCS	Bcl-2-associated transcription factor 1 OS=Homo sapiens GN=BCLAF1 PE=1 SV=2	TRUE	0.0657232	56978.3	85564.1	43559	266893	40868.9	482467	62033.8	263409	4.24622	2.08618
70498	1	83.8083	3	571.593	1711.76	-0.000906344	-0.529482	---	NRPTSISWDGLDSGK	[4] Phospho (ST)	PEBP1_HUMAN	T51	QVKNRPTSISWDG	Phosphatidylethanolamine-binding protein 1 OS=Homo sapiens GN=PEBP1 PE=1 SV=3	TRUE	0.00275815	3705.9	1682.04	6786.06	18415	20443.8	12053.3	4058	16970.7	4.18204	2.06421
79750	2	36.3505	2	1002.92	2003.82	-0.00083939	-0.418894	72.05	TPSPKEEDEEPESPPEK	[13] Phospho (ST)	NUCKS_HUMAN	S214	EDEEPESPPEKKT	Nuclear ubiquitous casein and cyclin-dependent kinase substrate 1 OS=Homo sapiens GN=NUCKS1 PE=1 SV=1	TRUE	0.151379	526.412	49957.7	45292.5	67281.6	92167.1	235225	31925.6	131558	4.12077	2.04291
75453	1	48.2575	3	696.617	2086.83	-0.000398023	-0.190731	41.98	IDENSDKEMEVEESPEK	[5] Phospho (ST)	FNBP4_HUMAN	S499	EKIDENSDKEMEV	Formin-binding protein 4 OS=Homo sapiens GN=FNBP4 PE=1 SV=3	TRUE	0.00129825	5829.49	7820.99	4871.08	29588.7	12909	33498.3	6173.85	25332	4.10311	2.03672
38919	1	132.551	3	1246.25	3735.72	0.0163144	4.36714	57.99	EGSLGDELLPLGYSEPEQQEGASAGAPSPTLELASR	[3] Phospho (ST)|[19] Deamidated (NQ)	KCD12_HUMAN	S151	GVHKEGSLGDELL	BTB/POZ domain-containing protein KCTD12 OS=Homo sapiens GN=KCTD12 PE=1 SV=1	TRUE	0.000293842	10611.9	27150.4	42558.8	130821	100706	98002.9	26773.7	109843	4.10266	2.03656
38919	1	132.551	3	1246.25	3735.72	0.0163144	4.36714	66.65	EGSLGDELLPLGYSEPEQQEGASAGAPSPTLELASR	[3] Phospho (ST)|[18] Deamidated (NQ)	KCD12_HUMAN	S151	GVHKEGSLGDELL	BTB/POZ domain-containing protein KCTD12 OS=Homo sapiens GN=KCTD12 PE=1 SV=1	TRUE	0.000293842	10611.9	27150.4	42558.8	130821	100706	98002.9	26773.7	109843	4.10266	2.03656
48681	1	90.2202	3	1069.8	3206.38	0.00260139	0.811316	47.96	LQAALDDEEAGGRPAMEPGNGSLDLGGDSAGR	[20] Deamidated (NQ)|[22] Phospho (ST)	HNRPU_HUMAN	S59	MEPGNGSLDLGGD	Heterogeneous nuclear ribonucleoprotein U OS=Homo sapiens GN=HNRNPU PE=1 SV=6	TRUE	0.00665964	28588.2	38681.2	14532.5	132030	94061.6	106722	27267.3	110938	4.06854	2.02451
59098	1	88.4924	3	988.067	2961.18	-0.000130275	-0.0439944	40.62	DSQDASAEQSDHDDEVASLASASGGFGTK	[10] Phospho (ST)	EDC4_HUMAN	S879	DASAEQSDHDDEV	Enhancer of mRNA-decapping protein 4 OS=Homo sapiens GN=EDC4 PE=1 SV=1	TRUE	0.00240283	32557.2	40868.2	23304.3	118889	117306	156320	32243.2	130838	4.05785	2.02072
74172	1	77.2292	2	969.398	1936.78	-0.00177894	-0.918503	55.64	ELAPAWEDTSPEQDNR	[10] Phospho (ST)	MAP1A_HUMAN	S1675	PAWEDTSPEQDNR	Microtubule-associated protein 1A OS=Homo sapiens GN=MAP1A PE=1 SV=6	TRUE	0.00688905	9180.21	13259.9	5056.62	33451.1	12585.2	63097.1	9165.57	36377.8	3.96896	1.98876
47997	1	113.735	4	1352.06	5404.22	0.0187842	3.47585	55.5	ADEPSSEESDLEIDKEGVIEPDTDAPQEMGDENAEITEEMMDQANDKK	[9] Phospho (ST)|[27] Deamidated (NQ)	F10A1_HUMAN	S79	EPSSEESDLEIDK	Hsc70-interacting protein OS=Homo sapiens GN=ST13 PE=1 SV=2	TRUE	0.00981391	63439.2	62535.7	61318.6	317292	57415.6	360723	62431.2	245144	3.92662	1.97329
47997	1	113.735	4	1352.06	5404.22	0.0187842	3.47585	36.9	ADEPSSEESDLEIDKEGVIEPDTDAPQEMGDENAEITEEMMDQANDKK	[9] Phospho (ST)|[33] Deamidated (NQ)	F10A1_HUMAN	S79	EPSSEESDLEIDK	Hsc70-interacting protein OS=Homo sapiens GN=ST13 PE=1 SV=2	TRUE	0.00981391	63439.2	62535.7	61318.6	317292	57415.6	360723	62431.2	245144	3.92662	1.97329
47997	1	113.735	4	1352.06	5404.22	0.0187842	3.47585	40.91	ADEPSSEESDLEIDKEGVIEPDTDAPQEMGDENAEITEEMMDQANDKK	[6] Phospho (ST)|[43] Deamidated (NQ)	F10A1_HUMAN	S76	KADEPSSEESDLE	Hsc70-interacting protein OS=Homo sapiens GN=ST13 PE=1 SV=2	TRUE	0.00981391	63439.2	62535.7	61318.6	317292	57415.6	360723	62431.2	245144	3.92662	1.97329
71687	1	106.1	2	992.461	1982.91	0.00507478	2.55927	61.11	GLLSDSMTDVPVDTGVAAR	[6] Phospho (ST)	TPD54_HUMAN	S21	KGLLSDSMTDVPV	Tumor protein D54 OS=Homo sapiens GN=TPD52L2 PE=1 SV=2	TRUE	0.221656	7333.72	15029.8	0	39158	16702.8	31627.7	7454.5	29162.8	3.91211	1.96795
38928	1	102.86	3	941.723	2822.15	-5.13636e-06	-0.00182002	46.41	DVMSDETNNEETESPSQEFVNITK	[14] Phospho (ST)	MAP1B_HUMAN	S1154	NNEETESPSQEFV	Microtubule-associated protein 1B OS=Homo sapiens GN=MAP1B PE=1 SV=2	TRUE	1.00446e-06	56960.8	66250.4	70592.9	265366	218858	268380	64601.4	250868	3.88332	1.95729
55880	1	102.137	3	1131.86	3392.56	0.000558903	0.164744	44.62	VELPSEEQVSGSQGPSEEKPAPLATEVFDEK	[5] Phospho (ST)	AKA12_HUMAN	S381	EKVELPSEEQVSG	A-kinase anchor protein 12 OS=Homo sapiens GN=AKAP12 PE=1 SV=4	TRUE	0.00868651	13092.4	35857.5	3309.47	80302.6	32990.3	88524	17419.8	67272.3	3.86183	1.94929
69193	1	87.3983	2	1031.92	2061.82	-0.00206864	-1.0033	52.83	ESSPLYSPTFSDSTSAVK	[3] Phospho (ST)|[7] Phospho (ST)	MAP1B_HUMAN	S1793, S1797	LTPRESSPLYSPT, ESSPLYSPTFSDS	Microtubule-associated protein 1B OS=Homo sapiens GN=MAP1B PE=1 SV=2	TRUE	0.225803	22381.5	18712.9	0	58741	7417.65	91714.5	13698.1	52624.4	3.84172	1.94175
38914	2	32.2972	3	507.9	1520.68	0.00160176	1.05332	---	KAEGEPQEESPLK	[10] Phospho (ST)	BCLF1_HUMAN	S177	GEPQEESPLKSKS	Bcl-2-associated transcription factor 1 OS=Homo sapiens GN=BCLAF1 PE=1 SV=2	TRUE	7.54202e-05	58672	51912.3	45198.5	242745	182088	173515	51927.6	199449	3.84091	1.94145
43080	1	97.9691	3	1114.14	3339.39	-8.2999e-05	-0.0248546	58.22	ASESTARSSSSESEDEDVIPATQCLTPGIR	[11] Phospho (ST)|[13] Phospho (ST)|[24] Carbamidomethyl (C)	TCOF_HUMAN	S999, S1001	TARSSSSESEDED, RSSSSESEDEDVI	Treacle protein OS=Homo sapiens GN=TCOF1 PE=1 SV=3	TRUE	0.000756565	67157	114449	68593.1	276255	157220	520332	83399.7	317935	3.81219	1.93062
43080	1	97.9691	3	1114.14	3339.39	-8.2999e-05	-0.0248546	41.72	ASESTARSSSSESEDEDVIPATQCLTPGIR	[8] Phospho (ST)|[9] Phospho (ST)|[24] Carbamidomethyl (C)	TCOF_HUMAN	S996, S997	SESTARSSSSESE, ESTARSSSSESED	Treacle protein OS=Homo sapiens GN=TCOF1 PE=1 SV=3	TRUE	0.000756565	67157	114449	68593.1	276255	157220	520332	83399.7	317935	3.81219	1.93062
61569	1	77.328	3	669.964	2006.87	-0.000587744	-0.292866	---	ESESESDETPPAAPQLIK	[2] Phospho (ST)	DKC1_HUMAN	S451	AKRKRESESESDE	H/ACA ribonucleoprotein complex subunit 4 OS=Homo sapiens GN=DKC1 PE=1 SV=3	TRUE	0.000415713	16087.9	6752.15	15354.1	48098.4	63039	33634.4	12731.4	48257.3	3.79042	1.92236
61569	1	77.328	3	669.964	2006.87	-0.000587744	-0.292866	---	ESESESDETPPAAPQLIK	[4] Phospho (ST)	DKC1_HUMAN	S453	RKRESESESDETP	H/ACA ribonucleoprotein complex subunit 4 OS=Homo sapiens GN=DKC1 PE=1 SV=3	TRUE	0.000415713	16087.9	6752.15	15354.1	48098.4	63039	33634.4	12731.4	48257.3	3.79042	1.92236
61569	1	77.328	3	669.964	2006.87	-0.000587744	-0.292866	34.46	ESESESDETPPAAPQLIK	[9] Phospho (ST)	DKC1_HUMAN	T458	ESESDETPPAAPQ	H/ACA ribonucleoprotein complex subunit 4 OS=Homo sapiens GN=DKC1 PE=1 SV=3	TRUE	0.000415713	16087.9	6752.15	15354.1	48098.4	63039	33634.4	12731.4	48257.3	3.79042	1.92236
61569	1	77.328	3	669.964	2006.87	-0.000587744	-0.292866	35.49	ESESESDETPPAAPQLIK	[6] Phospho (ST)	DKC1_HUMAN	S455	RESESESDETPPA	H/ACA ribonucleoprotein complex subunit 4 OS=Homo sapiens GN=DKC1 PE=1 SV=3	TRUE	0.000415713	16087.9	6752.15	15354.1	48098.4	63039	33634.4	12731.4	48257.3	3.79042	1.92236
32171	1	49.0778	4	805.848	3219.36	-0.00159132	-0.494297	56.61	REQSHAEISPPAESGQAVEECKEEGEEK	[4] Phospho (ST)|[21] Carbamidomethyl (C)	AKA12_HUMAN	S248	TLKREQSHAEISP	A-kinase anchor protein 12 OS=Homo sapiens GN=AKAP12 PE=1 SV=4	TRUE	0.000630113	147933	170110	92905.4	532036	349197	670105	136983	517113	3.77502	1.91648
33676	1	42.3756	3	705.627	2113.86	0.00167691	0.793295	52.97	ESEDDLNKESEEEVGPTK	[10] Phospho (ST)	HTSF1_HUMAN	S529	DDLNKESEEEVGP	HIV Tat-specific factor 1 OS=Homo sapiens GN=HTATSF1 PE=1 SV=1	TRUE	2.68782e-05	56972.3	46358.9	45085	183115	163834	208908	49472.1	185286	3.74526	1.90507
31216	1	88.6836	3	1069.81	3206.4	0.0140507	4.3821	69.14	LQAALDDEEAGGRPAMEPGNGSLDLGGDSAGR	[20] Deamidated (NQ)|[22] Phospho (ST)	HNRPU_HUMAN	S59	MEPGNGSLDLGGD	Heterogeneous nuclear ribonucleoprotein U OS=Homo sapiens GN=HNRNPU PE=1 SV=6	TRUE	0.000190671	149372	176346	156499	682310	436974	682694	160739	600659	3.73686	1.90183
52987	1	50.108	2	747.3	1492.59	0.00044928	0.301008	62.55	GGVTGSPEASISGSK	[6] Phospho (ST)|[14] Phospho (ST)	AHNK_HUMAN	S5731, S5739	KGGVTGSPEASIS, EASISGSKGDLKS	Neuroblast differentiation-associated protein AHNAK OS=Homo sapiens GN=AHNAK PE=1 SV=2	TRUE	0.00119269	27612.1	32288.8	19161	100586	62976.4	131220	26354	98260.7	3.72849	1.89859
78242	1	43.0746	3	961.736	2882.19	0.00274959	0.953996	37.08	RPACDPEPGESGSSSDEGCTVVRPEK	[4] Carbamidomethyl (C)|[15] Phospho (ST)|[19] Carbamidomethyl (C)	R113A_HUMAN	S47	GESGSSSDEGCTV	RING finger protein 113A OS=Homo sapiens GN=RNF113A PE=1 SV=1	TRUE	0.0228018	15321.7	15921.1	7564.35	42546.9	18300.8	83167.3	12935.7	48005	3.71104	1.89182
52833	1	42.8819	3	532.236	1593.69	-0.000232023	-0.145589	39.83	ADSDGAKPEPVAMAR	[3] Phospho (ST)	HDGR2_HUMAN	S240	SDSKADSDGAKPE	Hepatoma-derived growth factor-related protein 2 OS=Homo sapiens GN=HDGFRP2 PE=1 SV=1	TRUE	0.00276055	13427.3	11912.5	12616.2	55120	25169.3	57165.1	12652	45818.1	3.62142	1.85655
63798	1	49.2758	2	1056.38	2110.74	-0.000582108	-0.275784	100.2	SLDSDESEDEEDDYQQK	[4] Phospho (ST)	HAP28_HUMAN	S60	EKKSLDSDESEDE	28 kDa heat- and acid-stable phosphoprotein OS=Homo sapiens GN=PDAP1 PE=1 SV=1	TRUE	0.0262294	55674.3	82572.8	42258.4	209212	118302	324482	60168.5	217332	3.61206	1.85282
59060	1	110.823	4	1035.19	4136.73	0.00273227	0.660491	57.08	SLNFQEDDDTSRETFASDTNEALASLDESQEGHAEAK	[19] Phospho (ST)	PHAX_HUMAN	T358	ETFASDTNEALAS	Phosphorylated adapter RNA export protein OS=Homo sapiens GN=PHAX PE=1 SV=1	TRUE	0.00733867	37756.5	2970.47	9527.5	78400.3	55206	46832.7	16751.5	60146.3	3.5905	1.84419
20424	1	39.191	2	893.854	1785.69	-0.000179576	-0.100564	78.63	AGLESGAEPGDGDSDTTK	[14] Phospho (ST)	DKC1_HUMAN	S494	EPGDGDSDTTKKK	H/ACA ribonucleoprotein complex subunit 4 OS=Homo sapiens GN=DKC1 PE=1 SV=3	TRUE	0.000125598	197993	190510	174846	652074	510532	846947	187783	669851	3.56716	1.83477
23404	1	49.0296	3	822.654	2464.94	-0.000310815	-0.126095	38.27	FSGEEGEIEDDESGTENREEK	[15] Phospho (ST)	TR150_HUMAN	T941	EDDESGTENREEK	Thyroid hormone receptor-associated protein 3 OS=Homo sapiens GN=THRAP3 PE=1 SV=2	TRUE	0.00358338	180743	207770	109165	582697	422050	769183	165893	591310	3.56441	1.83367
23404	1	49.0296	3	822.654	2464.94	-0.000310815	-0.126095	61.71	FSGEEGEIEDDESGTENREEK	[13] Phospho (ST)	TR150_HUMAN	S939	EIEDDESGTENRE	Thyroid hormone receptor-associated protein 3 OS=Homo sapiens GN=THRAP3 PE=1 SV=2	TRUE	0.00358338	180743	207770	109165	582697	422050	769183	165893	591310	3.56441	1.83367
78069	1	46.7064	3	727.024	2178.05	0.000461305	0.211797	48.34	RMSPKPELTEEQKQEIR	[3] Phospho (ST)	CETN2_HUMAN	S20	SQRKRMSPKPELT	Centrin-2 OS=Homo sapiens GN=CETN2 PE=1 SV=1	TRUE	0.0768042	3553.39	8398.22	5529.05	19176.3	3497.28	39436.5	5826.89	20703.4	3.55308	1.82907
48363	1	50.4501	2	680.282	1358.55	-0.000613092	-0.451284	55.51	NFSDNQLQEGK	[3] Phospho (ST)	TAGL2_HUMAN	S163	ENPRNFSDNQLQE	Transgelin-2 OS=Homo sapiens GN=TAGLN2 PE=1 SV=3	TRUE	0.000646404	27161	28237.2	17516.9	93836.2	59856.8	105352	24305	86348.3	3.55269	1.82891
52439	2	102.476	4	1026.9	4103.58	0.00311167	0.758281	58.15	YGPADVEDTTGSGATDSKDDDDIDLFGSDDEEESEEAK	[28] Phospho (ST)	EF1B_HUMAN	S106	DIDLFGSDDEEES	Elongation factor 1-beta OS=Homo sapiens GN=EEF1B2 PE=1 SV=3	TRUE	0.283582	10377.5	111159	322081	456318	919233	171652	147873	515735	3.48769	1.80227
18400	1	111.572	4	1097.24	4384.94	0.00271118	0.618293	55.05	APPGAPGPGPGSGAPGSQEEEEEPGLVEGDPGDGAIEDPELEAIK	[17] Phospho (ST)	PABP2_HUMAN	S95	GSGAPGSQEEEEE	Polyadenylate-binding protein 2 OS=Homo sapiens GN=PABPN1 PE=1 SV=3	TRUE	0.000456652	378852	380920	293097	1.27164e+06	1.5823e+06	785896	350956	1.21328e+06	3.45706	1.78955
52035	1	63.633	2	872.345	1742.68	-0.000716727	-0.411279	107.28	ADEPSSEESDLEIDK	[9] Phospho (ST)	F10A1_HUMAN	S79	EPSSEESDLEIDK	Hsc70-interacting protein OS=Homo sapiens GN=ST13 PE=1 SV=2	TRUE	0.000137146	62527.2	48438	41718.4	165608	133175	226511	50894.5	175098	3.44041	1.78258
57356	1	71.8849	3	1140.85	3419.53	0.0194318	5.68264	34.76	GTEPSPGGTPQPSRPVSPAGPPEGVPEEAQPPR	[9] Phospho (ST)|[11] Deamidated (NQ)|[13] Phospho (ST)	BCL7C_HUMAN	T118, S122	EPSPGGTPQPSRP, GGTPQPSRPVSPA	B-cell CLL/lymphoma 7 protein family member C OS=Homo sapiens GN=BCL7C PE=1 SV=3	TRUE	0.0312162	63627.2	56784.5	25020.8	174197	65061.6	254159	48477.5	164472	3.39275	1.76246
57356	1	71.8849	3	1140.85	3419.53	0.0194318	5.68264	37.7	GTEPSPGGTPQPSRPVSPAGPPEGVPEEAQPPR	[5] Phospho (ST)|[9] Phospho (ST)|[11] Deamidated (NQ)	BCL7C_HUMAN	S114, T118	QKGTEPSPGGTPQ, EPSPGGTPQPSRP	B-cell CLL/lymphoma 7 protein family member C OS=Homo sapiens GN=BCL7C PE=1 SV=3	TRUE	0.0312162	63627.2	56784.5	25020.8	174197	65061.6	254159	48477.5	164472	3.39275	1.76246
51628	2	102.298	3	1368.87	4103.58	0.00314901	0.76738	102.56	YGPADVEDTTGSGATDSKDDDDIDLFGSDDEEESEEAK	[28] Phospho (ST)	EF1B_HUMAN	S106	DIDLFGSDDEEES	Elongation factor 1-beta OS=Homo sapiens GN=EEF1B2 PE=1 SV=3	TRUE	0.2977	0	476125	245063	842078	562317	1.0382e+06	240396	814199	3.38691	1.75997
54534	1	78.5007	2	1004.44	2006.87	-0.00107897	-0.537638	70.13	ESESESDETPPAAPQLIK	[2] Phospho (ST)	DKC1_HUMAN	S451	AKRKRESESESDE	H/ACA ribonucleoprotein complex subunit 4 OS=Homo sapiens GN=DKC1 PE=1 SV=3	TRUE	0.00308163	29006	49661.3	19411.4	106152	60249.4	164606	32692.9	110336	3.37491	1.75485
54534	1	78.5007	2	1004.44	2006.87	-0.00107897	-0.537638	43.55	ESESESDETPPAAPQLIK	[4] Phospho (ST)	DKC1_HUMAN	S453	RKRESESESDETP	H/ACA ribonucleoprotein complex subunit 4 OS=Homo sapiens GN=DKC1 PE=1 SV=3	TRUE	0.00308163	29006	49661.3	19411.4	106152	60249.4	164606	32692.9	110336	3.37491	1.75485
33297	2	38.3073	3	750.625	2248.85	-0.000629225	-0.279798	55.02	FASDDEHDEHDENGATGPVK	[3] Phospho (ST)	LA_HUMAN	S366	KKTKFASDDEHDE	Lupus La protein OS=Homo sapiens GN=SSB PE=1 SV=2	TRUE	0.164924	7470.71	284456	202577	698556	342739	620689	164835	553995	3.36091	1.74885
14755	1	67.5598	2	601.249	1200.48	-0.000155886	-0.129852	70.26	SGEGEVSGLMR	[1] Phospho (ST)	TIF1B_HUMAN	S473	GVKRSRSGEGEVS	Transcription intermediary factor 1-beta OS=Homo sapiens GN=TRIM28 PE=1 SV=5	TRUE	0.00146325	108627	110789	97485.1	363911	228275	448871	105634	347019	3.28511	1.71594
75235	1	75.4865	3	931.144	2790.41	0.000655326	0.234849	35.5	KPPAPPSPVQSQSPSTNWSPAVPVKK	[13] Phospho (ST)	SRRM1_HUMAN	S775	SPVQSQSPSTNWS	Serine/arginine repetitive matrix protein 1 OS=Homo sapiens GN=SRRM1 PE=1 SV=2	TRUE	0.0047485	6890.48	5517.56	12525.4	27725.4	11049.8	42695.7	8311.15	27156.9	3.26753	1.7082
88970	2	97.6295	4	928.901	3711.58	0.0162949	4.39031	39.82	MLPHAPGVQMQAIPEDAIPEESGDEDEDDPDKR	[11] Deamidated (NQ)|[22] Phospho (ST)	HDAC1_HUMAN	S393	DAIPEESGDEDED	Histone deacetylase 1 OS=Homo sapiens GN=HDAC1 PE=1 SV=1	TRUE	0.377351	0	42161.1	11367.6	67320.8	81336.9	24090.7	17842.9	57582.8	3.22721	1.69029
63722	2	35.1897	3	827.335	2478.98	0.000483921	0.19521	61.33	TKFASDDEHDEHDENGATGPVK	[5] Phospho (ST)|[15] Deamidated (NQ)	LA_HUMAN	S366	KKTKFASDDEHDE	Lupus La protein OS=Homo sapiens GN=SSB PE=1 SV=2	TRUE	0.163072	1220	66647.3	67652.8	148393	92505.1	194131	45173.4	145010	3.21007	1.6826
18183	1	39.8568	2	539.681	1077.35	0.000158195	0.146837	40.76	DYDDMSPR	[6] Phospho (ST)	HNRPK_HUMAN	S284	RDYDDMSPRRGPP	Heterogeneous nuclear ribonucleoprotein K OS=Homo sapiens GN=HNRNPK PE=1 SV=1	TRUE	0.010302	139053	155321	98433.1	455590	222809	577612	130936	418670	3.19753	1.67696
34014	1	76.8881	3	825.653	2473.94	-0.000781647	-0.315953	89.24	HSSYPAGTEDDEGMGEEPSPFR	[3] Phospho (ST)	BAD_HUMAN	S75	IRSRHSSYPAGTE	Bcl2-associated agonist of cell death OS=Homo sapiens GN=BAD PE=1 SV=3	TRUE	0.00134741	70072	62786.5	61484.5	219656	115573	281518	64781	205582	3.1735	1.66607
56993	1	106.812	3	1240.21	3717.61	0.000550683	0.148128	94.38	LASPSGSTSSGLEVVAPEGTSAPGGGPGTLDDSATICR	[9] Phospho (ST)|[10] Phospho (ST)|[37] Carbamidomethyl (C)	TIF1B_HUMAN	S600, S601	SPSGSTSSGLEVV, PSGSTSSGLEVVA	Transcription intermediary factor 1-beta OS=Homo sapiens GN=TRIM28 PE=1 SV=5	TRUE	0.012695	91136	94761.6	39825.6	322771	117293	270945	75241.1	237003	3.14992	1.65531
68641	2	78.8899	3	977.365	2929.07	0.0193572	6.60867	64.84	EGMNPSYDEYADSDEDQHDAYLER	[4] Deamidated (NQ)|[13] Phospho (ST)	SSRP1_HUMAN	S444	YDEYADSDEDQHD	FACT complex subunit SSRP1 OS=Homo sapiens GN=SSRP1 PE=1 SV=1	TRUE	0.35051	0	82123.9	40354.4	149442	74896.8	161361	40826.1	128567	3.14913	1.65495
60201	1	32.5977	2	1011.92	2021.83	0.000137056	0.0677879	---	ELVSSSSSGSDSDSEVDKK	[12] Phospho (ST)	TCP4_HUMAN	S17	SSSGSDSDSEVDK	Activated RNA polymerase II transcriptional coactivator p15 OS=Homo sapiens GN=SUB1 PE=1 SV=3	TRUE	0.00393013	20018.6	35377.5	39505.5	66156.4	87123.5	143973	31633.9	99084.1	3.13222	1.64718
60201	1	32.5977	2	1011.92	2021.83	0.000137056	0.0677879	82.19	ELVSSSSSGSDSDSEVDKK	[14] Phospho (ST)	TCP4_HUMAN	S19	SGSDSDSEVDKKL	Activated RNA polymerase II transcriptional coactivator p15 OS=Homo sapiens GN=SUB1 PE=1 SV=3	TRUE	0.00393013	20018.6	35377.5	39505.5	66156.4	87123.5	143973	31633.9	99084.1	3.13222	1.64718
48373	1	92.3692	3	970.754	2909.24	-0.000581125	-0.199752	65.25	SFGTRPLSSGFSPEEAQQQDEEFEK	[9] Phospho (ST)	TB182_HUMAN	S984	GTRPLSSGFSPEE	182 kDa tankyrase-1-binding protein OS=Homo sapiens GN=TNKS1BP1 PE=1 SV=4	TRUE	0.000253823	26553.2	13925.6	36004.5	67172.4	100591	70540	25494.5	79434.5	3.11575	1.63958
48373	1	92.3692	3	970.754	2909.24	-0.000581125	-0.199752	53.04	SFGTRPLSSGFSPEEAQQQDEEFEK	[12] Phospho (ST)	TB182_HUMAN	S987	PLSSGFSPEEAQQ	182 kDa tankyrase-1-binding protein OS=Homo sapiens GN=TNKS1BP1 PE=1 SV=4	TRUE	0.000253823	26553.2	13925.6	36004.5	67172.4	100591	70540	25494.5	79434.5	3.11575	1.63958
69150	1	72.3592	2	837.386	1672.76	0.00172546	1.03151	59.2	TASESISNLSEAGSIK	[14] Phospho (ST)	CLIP1_HUMAN	S204	NLSEAGSIKKGER	CAP-Gly domain-containing linker protein 1 OS=Homo sapiens GN=CLIP1 PE=1 SV=2	TRUE	0.000573161	12980.6	7458.21	6926.49	21094.2	25943.6	38152.4	9121.77	28396.7	3.11307	1.63834
45679	1	117.44	4	1282.32	5125.26	0.0258573	5.0451	48.5	ISETLAGIYDDNSLSQDFPGDESPRPDAQPTQPTPAPGTPPQVDSTR	[9] Phospho (Y)|[32] Deamidated (NQ)|[39] Phospho (ST)	SFR19_HUMAN	Y305, T335	ETLAGIYDDNSLS, PTPAPGTPPQVDS	Splicing factor, arginine/serine-rich 19 OS=Homo sapiens GN=SCAF1 PE=1 SV=3	TRUE	0.00164149	110864	110471	32866.5	348287	228293	214082	84733.7	263554	3.11038	1.63709
65693	1	100.116	4	1189.25	4752.98	0.0185568	3.90426	64.57	SCTWPLQRPELQASPAKPSGETAADSMIPEEEDDEDDEDGGGR	[2] Carbamidomethyl (C)|[12] Deamidated (NQ)|[26] Phospho (ST)	FOXO3_HUMAN	S55	GETAADSMIPEEE	Forkhead box protein O3 OS=Homo sapiens GN=FOXO3 PE=1 SV=1	TRUE	0.0162521	21251.7	37618.5	6188.57	85359.9	29289.4	86637.8	21686.2	67095.7	3.09393	1.62944
65693	1	100.116	4	1189.25	4752.98	0.0185568	3.90426	43.67	SCTWPLQRPELQASPAKPSGETAADSMIPEEEDDEDDEDGGGR	[2] Carbamidomethyl (C)|[7] Deamidated (NQ)|[22] Phospho (ST)	FOXO3_HUMAN	T51	AKPSGETAADSMI	Forkhead box protein O3 OS=Homo sapiens GN=FOXO3 PE=1 SV=1	TRUE	0.0162521	21251.7	37618.5	6188.57	85359.9	29289.4	86637.8	21686.2	67095.7	3.09393	1.62944
72929	1	56.7868	2	989.5	1976.99	-0.000775485	-0.392256	38.53	VPKPEPIPEPKEPSPEK	[14] Phospho (ST)	SRRM1_HUMAN	S260	PEPKEPSPEKNSK	Serine/arginine repetitive matrix protein 1 OS=Homo sapiens GN=SRRM1 PE=1 SV=2	TRUE	0.0921829	14148.1	22327	15413.9	33521.7	15860.9	108624	17296.4	52668.9	3.04509	1.60648
42794	1	134.821	4	1235.31	4937.23	0.018026	3.65105	74.64	TEGNIDDSLIGGNASAEGPEGEGTESTVITGVDIVMNHHLQETSFTK	[15] Phospho (ST)|[37] Deamidated (NQ)	TCTP_HUMAN	S53	LIGGNASAEGPEG	Translationally-controlled tumor protein OS=Homo sapiens GN=TPT1 PE=1 SV=1	TRUE	0.000213583	61429.7	51135.8	31301.4	156648	96770.4	184549	47955.6	145989	3.04425	1.60609
78726	1	54.7862	2	883.878	1765.74	8.58397e-05	0.048614	51.41	VPSSDEEVVEEPQSR	[4] Phospho (ST)	TB182_HUMAN	S1621	ASRVPSSDEEVVE	182 kDa tankyrase-1-binding protein OS=Homo sapiens GN=TNKS1BP1 PE=1 SV=4	TRUE	0.00336819	15319.8	18179	6396.58	34428.3	29838.3	57010.6	13298.5	40425.7	3.03988	1.60401
75703	2	142.031	4	1161.55	4642.18	0.0052627	1.13367	67.67	AVEYLLTGIPGSPEPEHGSVQESQVSEQPATEAAGENPLEFLR	[26] Phospho (ST)	RD23A_HUMAN	S219	VQESQVSEQPATE	UV excision repair protein RAD23 homolog A OS=Homo sapiens GN=RAD23A PE=1 SV=1	TRUE	0.000868357	24609	18449.2	10096.1	78639	61984.5	20913.8	17718.1	53845.8	3.03903	1.60361
75703	2	142.031	4	1161.55	4642.18	0.0052627	1.13367	62.91	AVEYLLTGIPGSPEPEHGSVQESQVSEQPATEAAGENPLEFLR	[23] Phospho (ST)	RD23A_HUMAN	S216	HGSVQESQVSEQP	UV excision repair protein RAD23 homolog A OS=Homo sapiens GN=RAD23A PE=1 SV=1	TRUE	0.000868357	24609	18449.2	10096.1	78639	61984.5	20913.8	17718.1	53845.8	3.03903	1.60361
13944	1	88.5404	3	839.714	2516.12	0.00759273	3.01764	60.13	AGMSSNQSISSPVLDAVPRTPSR	[11] Phospho (ST)|[20] Phospho (ST)	SRRM2_HUMAN	S1404, T1413	SNQSISSPVLDAV, LDAVPRTPSRERS	Serine/arginine repetitive matrix protein 2 OS=Homo sapiens GN=SRRM2 PE=1 SV=2	TRUE	2.44129e-06	311257	360271	362014	1.01256e+06	1.04143e+06	1.07751e+06	344514	1.04383e+06	3.02987	1.59925
67890	1	61.3052	2	864.864	1727.71	-0.000841929	-0.487308	57.67	ESEQESEEEILAQK	[6] Phospho (ST)	HIRP3_HUMAN	S227	KESEQESEEEILA	HIRA-interacting protein 3 OS=Homo sapiens GN=HIRIP3 PE=1 SV=3	TRUE	0.00174306	18525	23560.6	14234.8	51261.5	41008.8	77134.6	18773.5	56468.3	3.00787	1.58874
55562	1	88.4428	3	835.338	2502.99	0.00224981	0.898847	61.83	ESLGSEEESGKDWDELEEEAR	[9] Phospho (ST)	SP16H_HUMAN	S986	LGSEEESGKDWDE	FACT complex subunit SPT16 OS=Homo sapiens GN=SUPT16H PE=1 SV=1	TRUE	0.000574032	41872	49591.1	47013.5	136962	148187	128668	46158.8	137939	2.98836	1.57935
55562	1	88.4428	3	835.338	2502.99	0.00224981	0.898847	51.74	ESLGSEEESGKDWDELEEEAR	[2] Phospho (ST)	SP16H_HUMAN	S979	SDYSKESLGSEEE	FACT complex subunit SPT16 OS=Homo sapiens GN=SUPT16H PE=1 SV=1	TRUE	0.000574032	41872	49591.1	47013.5	136962	148187	128668	46158.8	137939	2.98836	1.57935
31264	1	100.309	3	853.372	2557.09	0.00480484	1.87903	36.81	SSSSESEDEDVIPATQCLTPGIR	[3] Phospho (ST)|[17] Carbamidomethyl (C)	TCOF_HUMAN	S998	STARSSSSESEDE	Treacle protein OS=Homo sapiens GN=TCOF1 PE=1 SV=3	TRUE	3.10037e-05	113140	90071.5	132684	292262	413487	298008	111965	334586	2.9883	1.57932
31264	1	100.309	3	853.372	2557.09	0.00480484	1.87903	60.67	SSSSESEDEDVIPATQCLTPGIR	[6] Phospho (ST)|[17] Carbamidomethyl (C)	TCOF_HUMAN	S1001	RSSSSESEDEDVI	Treacle protein OS=Homo sapiens GN=TCOF1 PE=1 SV=3	TRUE	3.10037e-05	113140	90071.5	132684	292262	413487	298008	111965	334586	2.9883	1.57932
61011	1	46.3233	3	520.578	1558.71	-0.00191106	-1.22605	---	VDHGAEIITQSPGR	[11] Phospho (ST)	MTAP2_HUMAN	S1782	AEIITQSPGRSSV	Microtubule-associated protein 2 OS=Homo sapiens GN=MAP2 PE=1 SV=4	TRUE	0.00237979	12530.1	9917	5979.11	32348.5	24363.2	27202.3	9475.41	27971.3	2.95199	1.56169
38627	1	46.8525	2	947.903	1893.79	-0.000311416	-0.164441	58.86	TQTPPVSPAPQPTEER	[3] Phospho (ST)|[7] Phospho (ST)	SRC8_HUMAN	T401, S405	ARAKTQTPPVSPA, TQTPPVSPAPQPT	Src substrate cortactin OS=Homo sapiens GN=CTTN PE=1 SV=2	TRUE	0.00324015	95248.5	130878	67038.9	279672	169871	413978	97721.7	287841	2.94552	1.55852
31441	1	63.5819	2	642.753	1283.49	-6.09665e-05	-0.0475005	41.52	GGSGSGPTIEEVD	[5] Phospho (ST)	HS71A_HUMAN	S633	PKGGSGSGPTIEE	Heat shock 70 kDa protein 1A OS=Homo sapiens GN=HSPA1A PE=1 SV=1	TRUE	1.33564e-05	76887.1	64505.6	55457.7	188425	178459	212592	65616.8	193158	2.94374	1.55765
44759	1	103.43	3	848.678	2543.01	-0.00660528	-2.59742	67.28	QGSPDQVSPVSEMTSTSLYQDK	[3] Phospho (ST)|[8] Phospho (ST)	MAP1B_HUMAN	S1438, S1443	KSGKQGSPDQVSP, GSPDQVSPVSEMT	Microtubule-associated protein 1B OS=Homo sapiens GN=MAP1B PE=1 SV=2	TRUE	0.00268636	41992.6	22855.8	79703.6	169511	72540.4	182085	48184	141379	2.93414	1.55294
47898	1	89.8809	3	870.053	2607.14	0.000860626	0.330104	83.34	GDLKSSKASLGSLEGEAEAEASSPK	[6] Phospho (ST)|[9] Phospho (ST)	AHNK_HUMAN	S5746, S5749	KGDLKSSKASLGS, LKSSKASLGSLEG	Neuroblast differentiation-associated protein AHNAK OS=Homo sapiens GN=AHNAK PE=1 SV=2	TRUE	5.59857e-06	40398	42522.9	44471.2	112061	120983	140204	42464	124416	2.92991	1.55086
47898	1	89.8809	3	870.053	2607.14	0.000860626	0.330104	65.57	GDLKSSKASLGSLEGEAEAEASSPK	[9] Phospho (ST)|[12] Phospho (ST)	AHNK_HUMAN	S5749, S5752	LKSSKASLGSLEG, SKASLGSLEGEAE	Neuroblast differentiation-associated protein AHNAK OS=Homo sapiens GN=AHNAK PE=1 SV=2	TRUE	5.59857e-06	40398	42522.9	44471.2	112061	120983	140204	42464	124416	2.92991	1.55086
20066	1	159.418	3	809.688	2426.04	0.00317422	1.30839	50.09	QQDSQPEEVMDVLEMVENVK	[4] Phospho (ST)	PININ_HUMAN	S381	SEKQQDSQPEEVM	Pinin OS=Homo sapiens GN=PNN PE=1 SV=4	TRUE	0.00637387	77400.1	29811	126800	245032	215612	224619	78003.5	228421	2.92834	1.55008
64931	1	57.1773	2	1136.42	2270.83	0.000555967	0.24483	76.49	VFDDESDEKEDEEYADEK	[6] Phospho (ST)	HTSF1_HUMAN	S642	KVFDDESDEKEDE	HIV Tat-specific factor 1 OS=Homo sapiens GN=HTATSF1 PE=1 SV=1	TRUE	0.371991	54857	107655	45422.9	187178	56937	364635	69311.5	202917	2.9276	1.54972
36637	1	88.1104	4	902.666	3606.63	-0.000527955	-0.146384	72.79	ESPRPLQLPGAEGPAISDGEEGGGEPGAGGGAAGAAGAGR	[17] Phospho (ST)	LARP1_HUMAN	S90	AEGPAISDGEEGG	La-related protein 1 OS=Homo sapiens GN=LARP1 PE=1 SV=2	TRUE	0.00795654	111430	74557.8	87787.3	225457	399184	173041	91258.5	265894	2.91364	1.54282
36637	1	88.1104	4	902.666	3606.63	-0.000527955	-0.146384	56.9	ESPRPLQLPGAEGPAISDGEEGGGEPGAGGGAAGAAGAGR	[2] Phospho (ST)	LARP1_HUMAN	S75	GQQERESPRPLQL	La-related protein 1 OS=Homo sapiens GN=LARP1 PE=1 SV=2	TRUE	0.00795654	111430	74557.8	87787.3	225457	399184	173041	91258.5	265894	2.91364	1.54282
46513	2	83.7359	2	1001.9	2001.79	-0.000869293	-0.434258	78.86	IYHLPDAESDEDEDFK	[9] Phospho (ST)	SEPT2_HUMAN	S218	HLPDAESDEDEDF	Septin-2 OS=Homo sapiens GN=SEPT2 PE=1 SV=1	TRUE	0.324774	0	160668	138232	238120	173902	451912	99633.3	287978	2.89038	1.53126
36436	1	65.9628	3	648.936	1943.79	-0.000819697	-0.421701	42.09	KETESEAEDNLDDLEK	[5] Phospho (ST)	SRRM1_HUMAN	S874	PKKETESEAEDNL	Serine/arginine repetitive matrix protein 1 OS=Homo sapiens GN=SRRM1 PE=1 SV=2	TRUE	1.13314e-05	44475.2	33886.6	42752.9	103656	111942	130449	40371.6	115349	2.85718	1.51459
44041	1	48.9308	2	1188.47	2374.93	-0.00150822	-0.635058	89.64	EGEEPTVYSDEEEPKDESAR	[9] Phospho (ST)	PGRC1_HUMAN	S181	EEPTVYSDEEEPK	Membrane-associated progesterone receptor component 1 OS=Homo sapiens GN=PGRMC1 PE=1 SV=3	TRUE	0.140676	77740.8	155015	57308.2	218963	104606	496595	96688.1	273388	2.82752	1.49954
46654	1	97.875	3	838.337	2511.99	-0.00558237	-2.22228	51.65	AEGEWEDQEALDYFSDKESGK	[15] Phospho (ST)	BCLF1_HUMAN	S385	EALDYFSDKESGK	Bcl-2-associated transcription factor 1 OS=Homo sapiens GN=BCLAF1 PE=1 SV=2	TRUE	0.000207531	30513.2	26432.8	25447.3	96165.8	45187.1	91538.2	27464.4	77630.4	2.82658	1.49906
50215	1	96.9661	3	865.722	2594.14	0.0019381	0.747107	81.88	SDLRKSPVFSDEDSDLDFDISK	[6] Phospho (ST)	MPP10_HUMAN	S163	KSDLRKSPVFSDE	U3 small nucleolar ribonucleoprotein protein MPP10 OS=Homo sapiens GN=MPHOSPH10 PE=1 SV=2	TRUE	1.5935e-05	22021.5	28831.5	29096.7	59259.6	89407	75923.4	26649.9	74863.3	2.80914	1.49013
26002	2	39.1842	3	750.954	2249.84	0.0005731	0.25473	41.92	FASDDEHDEHDENGATGPVK	[3] Phospho (ST)|[13] Deamidated (NQ)	LA_HUMAN	S366	KKTKFASDDEHDE	Lupus La protein OS=Homo sapiens GN=SSB PE=1 SV=2	TRUE	0.146416	13707.5	417220	296685	754277	537140	740293	242538	677237	2.79229	1.48145
55242	1	97.2554	3	1103.19	3306.55	0.0187711	5.67696	34.41	TQTPPVSPAPQPTEERLPSSPVYEDAASFK	[3] Phospho (ST)|[11] Deamidated (NQ)	SRC8_HUMAN	T401	ARAKTQTPPVSPA	Src substrate cortactin OS=Homo sapiens GN=CTTN PE=1 SV=2	TRUE	0.000133039	25536.5	27007.4	14459.2	60033	55449.7	71230.7	22334.4	62237.8	2.78664	1.47853
62675	1	33.7281	2	578.737	1155.46	9.01332e-05	0.0780063	72.3	GFSDSGGGPPAK	[3] Phospho (ST)	PININ_HUMAN	S66	LLRRGFSDSGGGP	Pinin OS=Homo sapiens GN=PNN PE=1 SV=4	TRUE	0.00107442	25301.1	15257.6	14422	52586.9	36236.7	63691.7	18326.9	50838.4	2.77397	1.47195
34996	1	61.3533	3	1169.46	3505.37	-0.00110916	-0.316416	66.32	EGEETEGSEEDDKENDKTEEMPNDSVLENK	[5] Phospho (ST)	NASP_HUMAN	T477	MKEGEETEGSEED	Nuclear autoantigenic sperm protein OS=Homo sapiens GN=NASP PE=1 SV=2	TRUE	0.0685581	131574	221845	120092	390660	140243	780288	157837	437064	2.76908	1.46941
34996	1	61.3533	3	1169.46	3505.37	-0.00110916	-0.316416	---	EGEETEGSEEDDKENDKTEEMPNDSVLENK	[8] Phospho (ST)	NASP_HUMAN	S480	GEETEGSEEDDKE	Nuclear autoantigenic sperm protein OS=Homo sapiens GN=NASP PE=1 SV=2	TRUE	0.0685581	131574	221845	120092	390660	140243	780288	157837	437064	2.76908	1.46941
35199	1	39.7992	2	947.875	1893.74	-0.000201203	-0.106246	118.86	ELVSSSSSGSDSDSEVDK	[12] Phospho (ST)	TCP4_HUMAN	S17	SSSGSDSDSEVDK	Activated RNA polymerase II transcriptional coactivator p15 OS=Homo sapiens GN=SUB1 PE=1 SV=3	TRUE	0.000454484	228718	201790	173534	550450	414458	706638	201347	557182	2.76727	1.46846
35199	1	39.7992	2	947.875	1893.74	-0.000201203	-0.106246	108.25	ELVSSSSSGSDSDSEVDK	[14] Phospho (ST)	TCP4_HUMAN	S19	SGSDSDSEVDKKL	Activated RNA polymerase II transcriptional coactivator p15 OS=Homo sapiens GN=SUB1 PE=1 SV=3	TRUE	0.000454484	228718	201790	173534	550450	414458	706638	201347	557182	2.76727	1.46846
47892	1	50.108	3	713.958	2138.85	6.36004e-05	0.0297357	75.51	RTADSSSSEDEEEYVVEK	[6] Phospho (ST)	CBX5_HUMAN	S12	KRTADSSSSEDEE	Chromobox protein homolog 5 OS=Homo sapiens GN=CBX5 PE=1 SV=1	TRUE	0.00071295	95425.6	98840.2	64776.8	252326	168094	291398	86347.5	237273	2.74788	1.45832
47892	1	50.108	3	713.958	2138.85	6.36004e-05	0.0297357	82.88	RTADSSSSEDEEEYVVEK	[7] Phospho (ST)	CBX5_HUMAN	S13	RTADSSSSEDEEE	Chromobox protein homolog 5 OS=Homo sapiens GN=CBX5 PE=1 SV=1	TRUE	0.00071295	95425.6	98840.2	64776.8	252326	168094	291398	86347.5	237273	2.74788	1.45832
10573	2	30.7753	3	464.227	1389.66	0.00409709	2.94828	---	KKASYSQISQK	[2] Acetyl (K)|[6] Phospho (ST)|[7] Deamidated (NQ)	TI23B_HUMAN	S205	KKKASYSQISQKN	Putative mitochondrial import inner membrane translocase subunit Tim23B OS=Homo sapiens GN=TIMM23B PE=5 SV=2	TRUE	0.163753	67835.4	280217	236430	601840	230364	766050	194827	532751	2.73448	1.45127
48965	1	78.4518	3	957.8	2870.38	-2.03285e-05	-0.00708215	46.56	KPPAPPSPVQSQSPSTNWSPAVPVKK	[13] Phospho (ST)|[19] Phospho (ST)	SRRM1_HUMAN	S775, S781	SPVQSQSPSTNWS, SPSTNWSPAVPVK	Serine/arginine repetitive matrix protein 1 OS=Homo sapiens GN=SRRM1 PE=1 SV=2	TRUE	0.00228675	69334	48137.8	36389.6	161322	71030.2	187366	51287.1	139906	2.7279	1.44779
34807	1	152.338	4	1133.03	4528.1	0.00454599	1.00395	40.23	TELSPSFINPNPLEWFASEEPTEESEKPLTQSGGAPPPPGGK	[4] Phospho (ST)	MAP1B_HUMAN	S2098	HPKTELSPSFINP	Microtubule-associated protein 1B OS=Homo sapiens GN=MAP1B PE=1 SV=2	TRUE	1.83707e-06	182151	210311	163359	550470	491079	461544	185274	501031	2.70428	1.43524
69286	1	43.3152	4	809.826	3235.27	0.00452629	1.39905	50.07	ELVGDTGSQEGDHEPSGSETEEDTSSSPHR	[20] Phospho (ST)	SIM13_HUMAN	T62	EPSGSETEEDTSS	Small integral membrane protein 13 OS=Homo sapiens GN=SMIM13 PE=3 SV=1	TRUE	0.000484041	26958.7	22867.6	16183.8	57867.1	49631.5	70594.7	22003.4	59364.5	2.69797	1.43188
36726	1	95.7841	3	895.064	2682.17	-0.000219303	-0.0817631	40.36	DRWPEVSPEDTQSLSLSEESPSK	[20] Phospho (ST)	MAP1A_HUMAN	S1203	LSLSEESPSKETS	Microtubule-associated protein 1A OS=Homo sapiens GN=MAP1A PE=1 SV=6	TRUE	2.85885e-06	77258.7	58084.3	65266.2	178238	174846	186898	66869.7	179994	2.69171	1.42852
26142	1	36.8873	3	551.596	1651.77	0.0010478	0.634353	46.62	RMSPKPELTEEQK	[3] Phospho (ST)	CETN2_HUMAN	S20	SQRKRMSPKPELT	Centrin-2 OS=Homo sapiens GN=CETN2 PE=1 SV=1	TRUE	0.0022399	58335.1	47114.7	40284.1	141921	73992	174961	48578	130291	2.68211	1.42337
32388	1	41.052	2	948.399	1894.78	0.000872328	0.460384	79.87	SQEPIPDDQKVSDDDK	[12] Phospho (ST)	LYRIC_HUMAN	S426	PDDQKVSDDDKEK	Protein LYRIC OS=Homo sapiens GN=MTDH PE=1 SV=2	TRUE	0.00152907	73990.7	109987	91622.3	205631	176980	355264	91866.6	245959	2.67735	1.4208
77524	1	65.0449	2	780.866	1559.72	0.0005752	0.368785	55.65	VEQMPQASPGLAPR	[8] Phospho (ST)	MILK1_HUMAN	S578	EQMPQASPGLAPR	MICAL-like protein 1 OS=Homo sapiens GN=MICALL1 PE=1 SV=2	TRUE	0.3851	11813.3	14258.5	12336.8	32797	9051.72	60208.2	12802.9	34019	2.65713	1.40987
14650	1	33.989	3	501.897	1502.67	2.66706e-06	0.00177488	36.61	ATAPQTQHVSPMR	[10] Phospho (ST)	EF1D_HUMAN	S133	PQTQHVSPMRQVE	Elongation factor 1-delta OS=Homo sapiens GN=EEF1D PE=1 SV=5	TRUE	0.0181095	187469	139645	105328	422200	230419	490389	144147	381003	2.64315	1.40226
63226	2	34.3774	3	827.006	2478	-0.00147205	-0.594047	55.19	TKFASDDEHDEHDENGATGPVK	[5] Phospho (ST)	LA_HUMAN	S366	KKTKFASDDEHDE	Lupus La protein OS=Homo sapiens GN=SSB PE=1 SV=2	TRUE	0.168834	8345.94	83244.6	95996.5	147574	138828	209254	62529	165218	2.64227	1.40178
48634	1	132.172	3	1186.54	3556.6	0.032089	9.02247	51.47	FRCPEALFQPSFLGMESCGIHETTFNSIMK	[3] Carbamidomethyl (C)|[24] Phospho (ST)	ACTG_HUMAN	T278	CGIHETTFNSIMK	Actin, cytoplasmic 2 OS=Homo sapiens GN=ACTG1 PE=1 SV=1	TRUE	0.463661	97169.5	14439.5	78476.4	129828	9767.29	362058	63361.8	167218	2.6391	1.40004
48634	1	132.172	3	1186.54	3556.6	0.032089	9.02247	61.96	FRCPEALFQPSFLGMESCGIHETTFNSIMK	[3] Carbamidomethyl (C)|[23] Phospho (ST)	ACTG_HUMAN	T277	SCGIHETTFNSIM	Actin, cytoplasmic 2 OS=Homo sapiens GN=ACTG1 PE=1 SV=1	TRUE	0.463661	97169.5	14439.5	78476.4	129828	9767.29	362058	63361.8	167218	2.6391	1.40004
34280	1	34.1266	2	1002.92	2003.82	0.000179439	0.0895483	72.93	TPSPKEEDEEPESPPEK	[13] Phospho (ST)	NUCKS_HUMAN	S214	EDEEPESPPEKKT	Nuclear ubiquitous casein and cyclin-dependent kinase substrate 1 OS=Homo sapiens GN=NUCKS1 PE=1 SV=1	TRUE	0.00623239	183061	433495	259519	532913	539352	1.23908e+06	292025	770447	2.63829	1.3996
44716	1	100.886	3	902.363	2704.07	0.000318575	0.117813	51.01	SANGGSESDGEENIGWSTVNLDEEK	[3] Deamidated (NQ)|[8] Phospho (ST)	SNUT1_HUMAN	S598	ANGGSESDGEENI	U4/U6.U5 tri-snRNP-associated protein 1 OS=Homo sapiens GN=SART1 PE=1 SV=1	TRUE	0.000272834	89421.9	62131.4	74764.4	193690	187865	214637	75439.2	198731	2.63432	1.39743
44716	1	100.886	3	902.363	2704.07	0.000318575	0.117813	41.01	SANGGSESDGEENIGWSTVNLDEEK	[8] Phospho (ST)|[13] Deamidated (NQ)	SNUT1_HUMAN	S598	ANGGSESDGEENI	U4/U6.U5 tri-snRNP-associated protein 1 OS=Homo sapiens GN=SART1 PE=1 SV=1	TRUE	0.000272834	89421.9	62131.4	74764.4	193690	187865	214637	75439.2	198731	2.63432	1.39743
63415	1	41.4357	2	721.374	1440.73	0.0100446	6.97195	34.51	KEVTNVISKESK	[11] Phospho (ST)	MYLK_HUMAN	S283	NVISKESKLDSLE	Myosin light chain kinase, smooth muscle OS=Homo sapiens GN=MYLK PE=1 SV=4	TRUE	0.0298563	27672.9	19255.5	14137.1	57137.6	33697.9	68918.4	20355.1	53251.3	2.61611	1.38742
29345	2	55.6132	2	562.747	1123.48	-0.000669088	-0.595549	51.68	AGDLLEDSPK	[8] Phospho (ST)	HDGF_HUMAN	S165	GDLLEDSPKRPKE	Hepatoma-derived growth factor OS=Homo sapiens GN=HDGF PE=1 SV=1	TRUE	0.0229762	34953.7	113391	107380	215477	200028	253041	85241.5	222849	2.61432	1.38644
76117	1	68.6872	4	842.612	3366.42	-0.00163427	-0.485463	---	REESPMDVDQPSPSAQDTQSIASDGTPQGEK	[12] Phospho (ST)	HUWE1_HUMAN	S3816	MDVDQPSPSAQDT	E3 ubiquitin-protein ligase HUWE1 OS=Homo sapiens GN=HUWE1 PE=1 SV=3	TRUE	0.0269706	21467.9	9223.9	19030.3	47669.9	40530.2	41286.8	16574	43162.3	2.60422	1.38085
76117	1	68.6872	4	842.612	3366.42	-0.00163427	-0.485463	35.43	REESPMDVDQPSPSAQDTQSIASDGTPQGEK	[20] Phospho (ST)	HUWE1_HUMAN	S3824	SAQDTQSIASDGT	E3 ubiquitin-protein ligase HUWE1 OS=Homo sapiens GN=HUWE1 PE=1 SV=3	TRUE	0.0269706	21467.9	9223.9	19030.3	47669.9	40530.2	41286.8	16574	43162.3	2.60422	1.38085
76117	1	68.6872	4	842.612	3366.42	-0.00163427	-0.485463	35.99	REESPMDVDQPSPSAQDTQSIASDGTPQGEK	[18] Phospho (ST)	HUWE1_HUMAN	T3822	SPSAQDTQSIASD	E3 ubiquitin-protein ligase HUWE1 OS=Homo sapiens GN=HUWE1 PE=1 SV=3	TRUE	0.0269706	21467.9	9223.9	19030.3	47669.9	40530.2	41286.8	16574	43162.3	2.60422	1.38085
55097	1	88.7323	3	695.323	2082.95	0.000446931	0.214567	38.86	DALGDSLQVPVSPSSTTSSR	[12] Phospho (ST)	AKAP2_HUMAN	S152	SLQVPVSPSSTTS	A-kinase anchor protein 2 OS=Homo sapiens GN=AKAP2 PE=1 SV=3	TRUE	0.0120991	31069.5	26809.2	33415.3	70273.1	123726	42932.1	30431.3	78977.2	2.59526	1.37588
52161	1	88.3468	3	1068.14	3201.4	-0.00247092	-0.771824	41.49	VSAEAEVAPVSPEVTQEVVEEHCASPEDK	[11] Phospho (ST)|[23] Carbamidomethyl (C)	MAP1B_HUMAN	S1298	AEVAPVSPEVTQE	Microtubule-associated protein 1B OS=Homo sapiens GN=MAP1B PE=1 SV=2	TRUE	7.71687e-05	49430.3	42434.2	31317.5	117282	77088.7	124151	41060.7	106174	2.58578	1.3706
28032	2	40.6944	3	750.953	2249.84	-0.00157582	-0.700413	60.77	FASDDEHDEHDENGATGPVK	[3] Phospho (ST)|[13] Deamidated (NQ)	LA_HUMAN	S366	KKTKFASDDEHDE	Lupus La protein OS=Homo sapiens GN=SSB PE=1 SV=2	TRUE	0.177949	7395.19	320290	206117	482874	367594	521049	177934	457172	2.56934	1.3614
60551	1	81.6353	3	785.031	2352.07	-0.00577282	-2.45435	51.7	LRELDPSLVSANDSPSGMQTR	[14] Phospho (ST)	RIF1_HUMAN	S2161	LVSANDSPSGMQT	Telomere-associated protein RIF1 OS=Homo sapiens GN=RIF1 PE=1 SV=2	TRUE	0.0402933	22599.8	19955.6	18021.9	37029.4	83124.1	35100.1	20192.4	51751.2	2.5629	1.35778
25717	1	26.9766	2	555.758	1109.5	0.000288789	0.260288	34.5	LVPSQEETK	[4] Phospho (ST)	NASP_HUMAN	S421	RAKLVPSQEETKL	Nuclear autoantigenic sperm protein OS=Homo sapiens GN=NASP PE=1 SV=2	TRUE	7.81563e-05	153498	112704	107102	379044	259951	312548	124435	317181	2.54898	1.34992
29411	1	136.207	3	895.392	2683.16	0.00314185	1.17096	41.33	RDSFIGTPYWMAPEVVMCETSK	[7] Phospho (ST)|[18] Carbamidomethyl (C)	SLK_HUMAN	T193	RDSFIGTPYWMAP	STE20-like serine/threonine-protein kinase OS=Homo sapiens GN=SLK PE=1 SV=1	TRUE	0.002325	96014.3	87195.2	67523.9	228859	151387	256642	83577.8	212296	2.5401	1.34489
29411	1	136.207	3	895.392	2683.16	0.00314185	1.17096	60.7	RDSFIGTPYWMAPEVVMCETSK	[3] Phospho (ST)|[18] Carbamidomethyl (C)	SLK_HUMAN	S189	TIQRRDSFIGTPY	STE20-like serine/threonine-protein kinase OS=Homo sapiens GN=SLK PE=1 SV=1	TRUE	0.002325	96014.3	87195.2	67523.9	228859	151387	256642	83577.8	212296	2.5401	1.34489
41254	1	95.6868	4	682.287	2725.12	-0.000231314	-0.0848822	44.47	GRAEGEWEDQEALDYFSDKESGK	[21] Phospho (ST)	BCLF1_HUMAN	S389	YFSDKESGKQKFN	Bcl-2-associated transcription factor 1 OS=Homo sapiens GN=BCLAF1 PE=1 SV=2	TRUE	0.00563362	39630.5	14191.8	37256.4	77490.5	108891	44812	30359.6	77064.5	2.53839	1.34392
64369	1	90.6941	3	982.756	2945.25	-0.000799538	-0.271467	40.09	MPETVPQEEMPGPPLNSESGEEAPTGR	[19] Phospho (ST)	RPA34_HUMAN	S490	PPLNSESGEEAPT	DNA-directed RNA polymerase I subunit RPA34 OS=Homo sapiens GN=CD3EAP PE=1 SV=1	TRUE	0.0157055	39538.4	23776.1	15278.1	96961.4	18697.4	82376.9	26197.6	66011.9	2.51977	1.33329
74186	1	31.3934	2	957.902	1913.79	-0.000718173	-0.375263	---	AGLESGAEPGDGDSDTTKK	[14] Phospho (ST)	DKC1_HUMAN	S494	EPGDGDSDTTKKK	H/ACA ribonucleoprotein complex subunit 4 OS=Homo sapiens GN=DKC1 PE=1 SV=3	TRUE	0.00156318	11000.5	18706.2	24126.2	34942.7	42045.9	58584	17944.3	45190.9	2.5184	1.33251
33003	1	87.6815	2	1017.98	2033.94	0.000576021	0.283204	93.47	SPSGGAAGPLLTPSQSLDGSR	[3] Phospho (ST)	KCD12_HUMAN	S187	LASRSPSGGAAGP	BTB/POZ domain-containing protein KCTD12 OS=Homo sapiens GN=KCTD12 PE=1 SV=1	TRUE	0.00172584	89309.3	105613	54263.7	182287	150542	290892	83062	207907	2.50303	1.32368
76396	1	41.8884	2	848.858	1695.7	0.00206831	1.21974	42.93	SSGHSSSELSPDAVEK	[10] Phospho (ST)	SRRM2_HUMAN	S1387	HSSSELSPDAVEK	Serine/arginine repetitive matrix protein 2 OS=Homo sapiens GN=SRRM2 PE=1 SV=2	TRUE	0.00843844	13196.7	17835.7	8238.3	25999.8	20296.4	51973.2	13090.2	32756.4	2.50236	1.32329
48601	1	118.576	3	1067.79	3200.36	-0.00160531	-0.501603	55.06	TCNSPQNSTDSVSDIVPDSPFPGALGSDTR	[2] Carbamidomethyl (C)|[4] Phospho (ST)	UBP10_HUMAN	S211	TPRTCNSPQNSTD	Ubiquitin carboxyl-terminal hydrolase 10 OS=Homo sapiens GN=USP10 PE=1 SV=2	TRUE	0.0526845	98492.1	83742.8	105562	261560	333258	124613	95932.2	239810	2.49979	1.32181
67594	1	79.4613	3	1175.14	3522.41	-0.00249137	-0.707291	37.64	TPDLSNQNSSDQANEEWETASESSDFNERR	[24] Phospho (ST)	PRC2C_HUMAN	S1503	ETASESSDFNERR	Protein PRRC2C OS=Homo sapiens GN=PRRC2C PE=1 SV=4	TRUE	0.0224708	59357.2	56250.9	30171	125035	60877.9	177999	48593.1	121304	2.49632	1.31981
60629	1	50.354	2	1031.43	2060.84	-0.000638268	-0.309712	---	SGSSQELDVKPSASPQER	[3] Phospho (ST)|[14] Phospho (ST)	SRRM2_HUMAN	S1541, S1552	QRSRSGSSQELDV, DVKPSASPQERSE	Serine/arginine repetitive matrix protein 2 OS=Homo sapiens GN=SRRM2 PE=1 SV=2	TRUE	0.035312	41569.7	74507.7	37129.6	108709	57374.7	216293	51069	127459	2.49582	1.31951
60629	1	50.354	2	1031.43	2060.84	-0.000638268	-0.309712	36.09	SGSSQELDVKPSASPQER	[4] Phospho (ST)|[12] Phospho (ST)	SRRM2_HUMAN	S1542, S1550	RSRSGSSQELDVK, ELDVKPSASPQER	Serine/arginine repetitive matrix protein 2 OS=Homo sapiens GN=SRRM2 PE=1 SV=2	TRUE	0.035312	41569.7	74507.7	37129.6	108709	57374.7	216293	51069	127459	2.49582	1.31951
60629	1	50.354	2	1031.43	2060.84	-0.000638268	-0.309712	71.21	SGSSQELDVKPSASPQER	[4] Phospho (ST)|[14] Phospho (ST)	SRRM2_HUMAN	S1542, S1552	RSRSGSSQELDVK, DVKPSASPQERSE	Serine/arginine repetitive matrix protein 2 OS=Homo sapiens GN=SRRM2 PE=1 SV=2	TRUE	0.035312	41569.7	74507.7	37129.6	108709	57374.7	216293	51069	127459	2.49582	1.31951
51948	2	85.8307	4	866.111	3460.42	0.00235056	0.679271	54.37	CGSGPVHISGQHLVAVEEDAESEDEEEEDVK	[1] Carbamidomethyl (C)|[11] Deamidated (NQ)|[22] Phospho (ST)	NPM_HUMAN	S125	VEEDAESEDEEEE	Nucleophosmin OS=Homo sapiens GN=NPM1 PE=1 SV=2	TRUE	0.137999	6193.51	52631.6	116811	153953	207215	76431.3	58545.2	145866	2.49152	1.31702
64406	1	66.2515	2	703.332	1404.65	0.00147811	1.0523	61	SPGHMVILDQTK	[1] Phospho (ST)	SLTM_HUMAN	S553	KRISSKSPGHMVI	SAFB-like transcription modulator OS=Homo sapiens GN=SLTM PE=1 SV=2	TRUE	0.0861547	11402.4	19005.8	9936.7	38199.6	13317.7	48752.5	13448.3	33423.3	2.48532	1.31343
70809	1	53.2396	2	685.743	1369.47	-4.11887e-09	-3.00764e-06	34.03	EYFDDSTEER	[7] Phospho (ST)	SRFB1_HUMAN	T265	EYFDDSTEERFYK	Serum response factor-binding protein 1 OS=Homo sapiens GN=SRFBP1 PE=1 SV=1	TRUE	0.0184482	15350.6	20567.1	10933.6	39762.7	26844.7	49809.7	15617.1	38805.7	2.48483	1.31314
44245	2	90.6986	4	1018.68	4070.7	0.0017077	0.419509	41.42	KPATPAEDDEDDDIDLFGSDNEEEDKEAAQLREER	[19] Phospho (ST)	EF1D_HUMAN	S162	DIDLFGSDNEEED	Elongation factor 1-delta OS=Homo sapiens GN=EEF1D PE=1 SV=5	TRUE	0.206197	9441.05	243432	205804	367675	395680	371428	152892	378261	2.47404	1.30687
69802	1	50.0119	2	996.421	1990.83	0.00120235	0.603947	56.82	EIQNGNLHESDSESVPR	[6] Deamidated (NQ)|[10] Phospho (ST)	KTN1_HUMAN	S75	NGNLHESDSESVP	Kinectin OS=Homo sapiens GN=KTN1 PE=1 SV=1	TRUE	0.186887	24013.3	41370.1	15979.2	52741.3	22013.7	126171	27120.9	66975.4	2.46952	1.30423
69802	1	50.0119	2	996.421	1990.83	0.00120235	0.603947	80.98	EIQNGNLHESDSESVPR	[4] Deamidated (NQ)|[10] Phospho (ST)	KTN1_HUMAN	S75	NGNLHESDSESVP	Kinectin OS=Homo sapiens GN=KTN1 PE=1 SV=1	TRUE	0.186887	24013.3	41370.1	15979.2	52741.3	22013.7	126171	27120.9	66975.4	2.46952	1.30423
73703	1	52.6079	3	846.679	2537.02	-0.00122589	-0.483202	38.77	YTGEEDGAGGHSPAPPQTEECLR	[12] Phospho (ST)|[21] Carbamidomethyl (C)	RECQ5_HUMAN	S815	DGAGGHSPAPPQT	ATP-dependent DNA helicase Q5 OS=Homo sapiens GN=RECQL5 PE=1 SV=2	TRUE	0.0526288	17127.7	19753.2	6720.74	38130.2	17969.3	51481	14533.9	35860.2	2.46735	1.30296
43665	1	110.153	2	1080.97	2159.92	0.000964219	0.446415	79.19	SSATSGDIWPGLSAYDNSPR	[18] Phospho (ST)	BCLF1_HUMAN	S222	LSAYDNSPRSPHS	Bcl-2-associated transcription factor 1 OS=Homo sapiens GN=BCLAF1 PE=1 SV=2	TRUE	0.00951614	62341.5	121427	60223.5	194936	82415.4	319901	81330.8	199084	2.44783	1.2915
43665	1	110.153	2	1080.97	2159.92	0.000964219	0.446415	55.16	SSATSGDIWPGLSAYDNSPR	[13] Phospho (ST)	BCLF1_HUMAN	S217	DIWPGLSAYDNSP	Bcl-2-associated transcription factor 1 OS=Homo sapiens GN=BCLAF1 PE=1 SV=2	TRUE	0.00951614	62341.5	121427	60223.5	194936	82415.4	319901	81330.8	199084	2.44783	1.2915
63659	2	45.8417	3	800.049	2397.13	-0.0052003	-2.16938	44.21	KESKEEETSIDVAGKPNEVTK	[3] Phospho (ST)	MOT1_HUMAN	S461	NEQKKESKEEETS	Monocarboxylate transporter 1 OS=Homo sapiens GN=SLC16A1 PE=1 SV=3	TRUE	0.194918	6487.83	56694.7	49857.4	85274.4	79993.4	111218	37680	92161.9	2.44591	1.29037
63659	2	45.8417	3	800.049	2397.13	-0.0052003	-2.16938	36.14	KESKEEETSIDVAGKPNEVTK	[8] Phospho (ST)	MOT1_HUMAN	T466	ESKEEETSIDVAG	Monocarboxylate transporter 1 OS=Homo sapiens GN=SLC16A1 PE=1 SV=3	TRUE	0.194918	6487.83	56694.7	49857.4	85274.4	79993.4	111218	37680	92161.9	2.44591	1.29037
54294	1	67.8547	2	861.906	1721.8	-0.000829038	-0.481495	40.09	LPSGSGAASPTGSAVDIR	[3] Phospho (ST)	AHNK_HUMAN	S210	TVIRLPSGSGAAS	Neuroblast differentiation-associated protein AHNAK OS=Homo sapiens GN=AHNAK PE=1 SV=2	TRUE	0.0116758	53691.9	44956.3	36263.7	106240	81303.4	142098	44970.6	109880	2.44338	1.28888
49902	1	71.1602	2	901.889	1801.76	-0.000551848	-0.306282	91.72	LPSGSGAASPTGSAVDIR	[5] Phospho (ST)|[9] Phospho (ST)	AHNK_HUMAN	S212, S216	IRLPSGSGAASPT, SGSGAASPTGSAV	Neuroblast differentiation-associated protein AHNAK OS=Homo sapiens GN=AHNAK PE=1 SV=2	TRUE	0.0399849	92963.9	86695.4	69723.2	217437	114147	276993	83127.5	202859	2.44034	1.28708
39948	1	143.594	3	1167.86	3500.56	0.00418444	1.19536	59.61	ETINNLDTSSSDFTILQEIEEPSLEPENEK	[14] Phospho (ST)	SAFB1_HUMAN	T200	TSSSDFTILQEIE	Scaffold attachment factor B1 OS=Homo sapiens GN=SAFB PE=1 SV=4	TRUE	0.00231734	172248	111332	62272.4	305013	278260	258449	115284	280574	2.43376	1.28319
39948	1	143.594	3	1167.86	3500.56	0.00418444	1.19536	44.1	ETINNLDTSSSDFTILQEIEEPSLEPENEK	[11] Phospho (ST)	SAFB1_HUMAN	S197	NLDTSSSDFTILQ	Scaffold attachment factor B1 OS=Homo sapiens GN=SAFB PE=1 SV=4	TRUE	0.00231734	172248	111332	62272.4	305013	278260	258449	115284	280574	2.43376	1.28319
39948	1	143.594	3	1167.86	3500.56	0.00418444	1.19536	35.59	ETINNLDTSSSDFTILQEIEEPSLEPENEK	[2] Phospho (ST)	SAFB1_HUMAN	T188	AIEDKETINNLDT	Scaffold attachment factor B1 OS=Homo sapiens GN=SAFB PE=1 SV=4	TRUE	0.00231734	172248	111332	62272.4	305013	278260	258449	115284	280574	2.43376	1.28319
37792	1	83.3245	2	906.415	1810.82	0.00138287	0.763674	44.03	STPFIVPSSPTEQEGR	[9] Phospho (ST)	TP53B_HUMAN	S380	PFIVPSSPTEQEG	Tumor suppressor p53-binding protein 1 OS=Homo sapiens GN=TP53BP1 PE=1 SV=2	TRUE	7.72734e-05	75789.6	84716.2	84500.7	170578	196849	228818	81668.8	198748	2.43359	1.28309
31023	1	110.02	3	720.981	2159.92	0.00422354	1.95542	38.56	SSATSGDIWPGLSAYDNSPR	[18] Phospho (ST)	BCLF1_HUMAN	S222	LSAYDNSPRSPHS	Bcl-2-associated transcription factor 1 OS=Homo sapiens GN=BCLAF1 PE=1 SV=2	TRUE	0.00260049	94007.3	106687	125072	218357	326426	247130	108589	263971	2.43092	1.2815
31023	1	110.02	3	720.981	2159.92	0.00422354	1.95542	---	SSATSGDIWPGLSAYDNSPR	[13] Phospho (ST)	BCLF1_HUMAN	S217	DIWPGLSAYDNSP	Bcl-2-associated transcription factor 1 OS=Homo sapiens GN=BCLAF1 PE=1 SV=2	TRUE	0.00260049	94007.3	106687	125072	218357	326426	247130	108589	263971	2.43092	1.2815
71451	1	53.4832	2	742.308	1482.6	0.00262592	1.77116	60.53	HGAGSGCLGTMEVK	[5] Phospho (ST)|[7] Carbamidomethyl (C)	PAR6B_HUMAN	S11	HRHGAGSGCLGTM	Partitioning defective 6 homolog beta OS=Homo sapiens GN=PARD6B PE=1 SV=1	TRUE	0.221814	14977	21054.7	8724.27	38542.5	13623.8	56322.6	14918.7	36163	2.42401	1.27739
15803	1	57.0295	3	757.949	2270.83	3.82019e-06	0.00168229	51.64	VFDDESDEKEDEEYADEK	[6] Phospho (ST)	HTSF1_HUMAN	S642	KVFDDESDEKEDE	HIV Tat-specific factor 1 OS=Homo sapiens GN=HTATSF1 PE=1 SV=1	TRUE	0.01236	456743	565516	347701	1.17478e+06	759705	1.3852e+06	456653	1.10656e+06	2.4232	1.27691
54370	1	97.9691	2	1110.44	2218.86	0.00447432	2.0165	92.62	IQQFDDGGSDEEDIWEEK	[9] Phospho (ST)	PP6R3_HUMAN	S617	QFDDGGSDEEDIW	Serine/threonine-protein phosphatase 6 regulatory subunit 3 OS=Homo sapiens GN=PPP6R3 PE=1 SV=2	TRUE	0.0717378	96712.5	80573.4	50730.3	192297	58868.5	301213	76005.4	184126	2.42254	1.27652
42226	1	67.7056	4	1095.48	4377.87	0.00186243	0.425418	38.22	GGAAPEGPNEAEVTSGKPEQEVPDAEEEKSVSGTDVQEECR	[30] Phospho (ST)|[40] Carbamidomethyl (C)	NASP_HUMAN	S244	DAEEEKSVSGTDV	Nuclear autoantigenic sperm protein OS=Homo sapiens GN=NASP PE=1 SV=2	TRUE	0.000130946	94845.8	78473.9	67813.7	194408	161512	227555	80377.8	194492	2.41972	1.27484
60574	2	36.6747	3	827.334	2478.98	-0.000972803	-0.392421	43.78	TKFASDDEHDEHDENGATGPVK	[5] Phospho (ST)|[15] Deamidated (NQ)	LA_HUMAN	S366	KKTKFASDDEHDE	Lupus La protein OS=Homo sapiens GN=SSB PE=1 SV=2	TRUE	0.355007	0	88838.2	84101.6	113068	122190	182000	57646.6	139086	2.41274	1.27067
12052	1	121.057	2	1019.55	2037.09	0.000653102	0.320605	64.92	VPLAPITDPQQLQLSPLK	[15] Phospho (ST)	RIR2_HUMAN	S20	PQQLQLSPLKGLS	Ribonucleoside-diphosphate reductase subunit M2 OS=Homo sapiens GN=RRM2 PE=1 SV=1	TRUE	4.81089e-05	344270	344106	309450	825497	663492	916150	332609	801713	2.41038	1.26926
9266	1	41.052	3	632.602	1894.78	-1.20976e-05	-0.00638467	63.28	SQEPIPDDQKVSDDDK	[12] Phospho (ST)	LYRIC_HUMAN	S426	PDDQKVSDDDKEK	Protein LYRIC OS=Homo sapiens GN=MTDH PE=1 SV=2	TRUE	5.09957e-05	309575	271526	250463	672557	586514	743016	277188	667362	2.40762	1.26761
49095	1	43.6919	3	803.355	2407.04	-0.000528691	-0.219643	40.8	SHSRQASTDAGTAGALTPQHVR	[3] Phospho (ST)|[7] Phospho (ST)	YAP1_HUMAN	S105, S109	PEPKSHSRQASTD, SHSRQASTDAGTA	Transcriptional coactivator YAP1 OS=Homo sapiens GN=YAP1 PE=1 SV=2	TRUE	0.0143183	70977.5	95803.8	48088.5	157852	86229.6	272775	71623.3	172286	2.40544	1.2663
49095	1	43.6919	3	803.355	2407.04	-0.000528691	-0.219643	34.47	SHSRQASTDAGTAGALTPQHVR	[8] Phospho (ST)|[12] Phospho (ST)	YAP1_HUMAN	T110, T114	HSRQASTDAGTAG, ASTDAGTAGALTP	Transcriptional coactivator YAP1 OS=Homo sapiens GN=YAP1 PE=1 SV=2	TRUE	0.0143183	70977.5	95803.8	48088.5	157852	86229.6	272775	71623.3	172286	2.40544	1.2663
49095	1	43.6919	3	803.355	2407.04	-0.000528691	-0.219643	51.41	SHSRQASTDAGTAGALTPQHVR	[7] Phospho (ST)|[8] Phospho (ST)	YAP1_HUMAN	S109, T110	SHSRQASTDAGTA, HSRQASTDAGTAG	Transcriptional coactivator YAP1 OS=Homo sapiens GN=YAP1 PE=1 SV=2	TRUE	0.0143183	70977.5	95803.8	48088.5	157852	86229.6	272775	71623.3	172286	2.40544	1.2663
65267	1	37.6233	2	601.244	1200.47	-0.000423236	-0.352557	37.56	CLSPDDSTVK	[1] Carbamidomethyl (C)|[3] Phospho (ST)	MAP1A_HUMAN	S986	AEERCLSPDDSTV	Microtubule-associated protein 1A OS=Homo sapiens GN=MAP1A PE=1 SV=6	TRUE	0.000649588	17899.8	13354.3	9766.27	32539.1	27515.4	38448.2	13673.5	32834.2	2.40131	1.26382
29683	1	89.8809	3	1068.14	3201.41	0.00351495	1.09794	46.14	VSAEAEVAPVSPEVTQEVVEEHCASPEDK	[23] Carbamidomethyl (C)|[25] Phospho (ST)	MAP1B_HUMAN	S1312	VEEHCASPEDKTL	Microtubule-associated protein 1B OS=Homo sapiens GN=MAP1B PE=1 SV=2	TRUE	2.27435e-06	194716	186884	195786	476924	397089	508134	192462	460716	2.3938	1.2593
53880	1	93.4539	3	1213.18	3636.51	0.0118209	3.25061	61.91	QGSGSSQPMEVQEGYGFGSGDDPYSSAEPHVSGVK	[15] Phospho (Y)	TIF1B_HUMAN	Y449	MEVQEGYGFGSGD	Transcription intermediary factor 1-beta OS=Homo sapiens GN=TRIM28 PE=1 SV=5	TRUE	0.0167545	80059.7	60080.6	47328.9	157790	92079.2	198825	62489.7	149565	2.39343	1.25908
53880	1	93.4539	3	1213.18	3636.51	0.0118209	3.25061	62.85	QGSGSSQPMEVQEGYGFGSGDDPYSSAEPHVSGVK	[6] Phospho (ST)	TIF1B_HUMAN	S440	KQGSGSSQPMEVQ	Transcription intermediary factor 1-beta OS=Homo sapiens GN=TRIM28 PE=1 SV=5	TRUE	0.0167545	80059.7	60080.6	47328.9	157790	92079.2	198825	62489.7	149565	2.39343	1.25908
53880	1	93.4539	3	1213.18	3636.51	0.0118209	3.25061	56.21	QGSGSSQPMEVQEGYGFGSGDDPYSSAEPHVSGVK	[5] Phospho (ST)	TIF1B_HUMAN	S439	SKQGSGSSQPMEV	Transcription intermediary factor 1-beta OS=Homo sapiens GN=TRIM28 PE=1 SV=5	TRUE	0.0167545	80059.7	60080.6	47328.9	157790	92079.2	198825	62489.7	149565	2.39343	1.25908
41923	1	76.7435	4	1147.99	4587.94	-0.00130167	-0.283715	44.41	REPGSGTESDTSPDFHNQENEPSQEDPEDLDGSVQGVKPQK	[23] Phospho (ST)|[38] Acetyl (K)	EAF6_HUMAN	S136	NQENEPSQEDPED	Chromatin modification-related protein MEAF6 OS=Homo sapiens GN=MEAF6 PE=1 SV=1	TRUE	0.000995016	104099	113759	87766.8	245230	172462	313697	101875	243796	2.39309	1.25887
39357	1	74.7245	3	1103.47	3307.39	-0.000238356	-0.0720678	---	SPHSPSPIATPPSQSSSCSDAPMLSTVHSAK	[6] Phospho (ST)|[10] Phospho (ST)|[18] Carbamidomethyl (C)	BCLF1_HUMAN	S230, T234	RSPHSPSPIATPP, SPSPIATPPSQSS	Bcl-2-associated transcription factor 1 OS=Homo sapiens GN=BCLAF1 PE=1 SV=2	TRUE	0.191675	94502	160472	76171.8	242986	31309.2	516778	110382	263691	2.38889	1.25634
39357	1	74.7245	3	1103.47	3307.39	-0.000238356	-0.0720678	---	SPHSPSPIATPPSQSSSCSDAPMLSTVHSAK	[13] Phospho (ST)|[15] Phospho (ST)|[18] Carbamidomethyl (C)	BCLF1_HUMAN	S237, S239	PIATPPSQSSSCS, ATPPSQSSSCSDA	Bcl-2-associated transcription factor 1 OS=Homo sapiens GN=BCLAF1 PE=1 SV=2	TRUE	0.191675	94502	160472	76171.8	242986	31309.2	516778	110382	263691	2.38889	1.25634
39357	1	74.7245	3	1103.47	3307.39	-0.000238356	-0.0720678	63.75	SPHSPSPIATPPSQSSSCSDAPMLSTVHSAK	[4] Phospho (ST)|[6] Phospho (ST)|[18] Carbamidomethyl (C)	BCLF1_HUMAN	S228, S230	SPRSPHSPSPIAT, RSPHSPSPIATPP	Bcl-2-associated transcription factor 1 OS=Homo sapiens GN=BCLAF1 PE=1 SV=2	TRUE	0.191675	94502	160472	76171.8	242986	31309.2	516778	110382	263691	2.38889	1.25634
67952	1	56.4466	2	1080.47	2158.92	6.34756e-05	0.0294016	39.98	LLKPGEEPSEYTDEEDTK	[9] Phospho (ST)	PGRC2_HUMAN	S208	KPGEEPSEYTDEE	Membrane-associated progesterone receptor component 2 OS=Homo sapiens GN=PGRMC2 PE=1 SV=1	TRUE	0.171672	39769.7	51629	32494.4	75839.4	38003.8	178842	41297.7	97561.8	2.3624	1.24025
2504	1	48.9308	3	792.651	2374.93	0.000116061	0.0488692	76.11	EGEEPTVYSDEEEPKDESAR	[9] Phospho (ST)	PGRC1_HUMAN	S181	EEPTVYSDEEEPK	Membrane-associated progesterone receptor component 1 OS=Homo sapiens GN=PGRMC1 PE=1 SV=3	TRUE	0.00409581	2.22938e+06	2.7929e+06	1.50826e+06	4.96052e+06	3.71249e+06	6.75357e+06	2.17685e+06	5.1422e+06	2.36222	1.24015
9725	1	53.6767	2	562.747	1123.48	-0.000768181	-0.683752	56.52	AGDLLEDSPK	[8] Phospho (ST)	HDGF_HUMAN	S165	GDLLEDSPKRPKE	Hepatoma-derived growth factor OS=Homo sapiens GN=HDGF PE=1 SV=1	TRUE	0.000346284	230453	240321	168009	534763	402082	571152	212928	502666	2.36073	1.23923
15466	1	45.1493	2	651.298	1300.58	0.000601981	0.462856	40.75	STFREESPLR	[7] Phospho (ST)	BCLF1_HUMAN	S531	STFREESPLRIKM	Bcl-2-associated transcription factor 1 OS=Homo sapiens GN=BCLAF1 PE=1 SV=2	TRUE	0.010965	110012	131047	76810.6	238423	165237	345492	105957	249717	2.35679	1.23682
61312	1	60.9609	2	717.35	1432.68	-0.000308402	-0.215261	55.48	EKTPELPEPSVK	[3] Phospho (ST)	SRRM1_HUMAN	T220	PEKKEKTPELPEP	Serine/arginine repetitive matrix protein 1 OS=Homo sapiens GN=SRRM1 PE=1 SV=2	TRUE	0.0231272	23630	37412.1	20167	51420.4	32786.2	106762	27069.7	63656.3	2.35157	1.23362
40461	1	46.7064	3	723.966	2168.88	0.00165255	0.761941	69.18	DQQPSGSEGEDDDAEAALKK	[5] Phospho (ST)	THUM1_HUMAN	S86	DKDQQPSGSEGED	THUMP domain-containing protein 1 OS=Homo sapiens GN=THUMPD1 PE=1 SV=2	TRUE	0.000105537	99089	104302	74811.8	212499	190422	249746	92734.3	217556	2.34601	1.23021
37944	1	68.8832	3	817.357	2449.05	0.000167588	0.0684297	41.76	ASPAPGSGHPEGPGAHLDMNSLDR	[2] Phospho (ST)	TOM70_HUMAN	S91	TPEGRASPAPGSG	Mitochondrial import receptor subunit TOM70 OS=Homo sapiens GN=TOMM70A PE=1 SV=1	TRUE	0.11134	65004.8	75058	49467.6	148387	71141.5	224832	63176.8	148120	2.34454	1.2293
56814	1	103.574	3	747.664	2239.97	0.000583493	0.260491	45.8	DELHIVEAEAMNYEGSPIK	[11] Oxidation (M)|[16] Phospho (ST)	NPM_HUMAN	S70	AMNYEGSPIKVTL	Nucleophosmin OS=Homo sapiens GN=NPM1 PE=1 SV=2	TRUE	0.0827268	64506.3	56145.9	40924.6	51835.2	282073	43619.7	53858.9	125843	2.33652	1.22436
49869	1	43.7399	4	602.769	2407.05	0.00278924	1.15878	---	SHSRQASTDAGTAGALTPQHVR	[3] Phospho (ST)|[7] Phospho (ST)	YAP1_HUMAN	S105, S109	PEPKSHSRQASTD, SHSRQASTDAGTA	Transcriptional coactivator YAP1 OS=Homo sapiens GN=YAP1 PE=1 SV=2	TRUE	0.000355637	52252.5	35851.5	37052.1	102498	78898	110693	41718.7	97362.8	2.33379	1.22268
49869	1	43.7399	4	602.769	2407.05	0.00278924	1.15878	---	SHSRQASTDAGTAGALTPQHVR	[7] Phospho (ST)|[8] Phospho (ST)	YAP1_HUMAN	S109, T110	SHSRQASTDAGTA, HSRQASTDAGTAG	Transcriptional coactivator YAP1 OS=Homo sapiens GN=YAP1 PE=1 SV=2	TRUE	0.000355637	52252.5	35851.5	37052.1	102498	78898	110693	41718.7	97362.8	2.33379	1.22268
15030	1	69.3658	2	497.244	992.474	0.000985529	0.993003	41.14	LSGFSFKK	[5] Phospho (ST)	MARCS_HUMAN	S170	FKLSGFSFKKNKK	Myristoylated alanine-rich C-kinase substrate OS=Homo sapiens GN=MARCKS PE=1 SV=4	TRUE	0.000158106	61030.6	51445.6	48750.4	127715	98216.3	147783	53742.2	124571	2.31794	1.21284
39856	1	58.5342	3	636.278	1905.81	0.000560456	0.294077	44.31	GGVTGSPEASISGSKGDLK	[6] Phospho (ST)|[14] Phospho (ST)	AHNK_HUMAN	S5731, S5739	KGGVTGSPEASIS, EASISGSKGDLKS	Neuroblast differentiation-associated protein AHNAK OS=Homo sapiens GN=AHNAK PE=1 SV=2	TRUE	0.000551209	63233.1	50386.4	41389.3	131566	96017.4	131480	51669.6	119688	2.31641	1.21189
39856	1	58.5342	3	636.278	1905.81	0.000560456	0.294077	43.57	GGVTGSPEASISGSKGDLK	[4] Phospho (ST)|[14] Phospho (ST)	AHNK_HUMAN	T5729, S5739	KGKGGVTGSPEAS, EASISGSKGDLKS	Neuroblast differentiation-associated protein AHNAK OS=Homo sapiens GN=AHNAK PE=1 SV=2	TRUE	0.000551209	63233.1	50386.4	41389.3	131566	96017.4	131480	51669.6	119688	2.31641	1.21189
16716	1	140.688	3	980.123	2937.35	0.00179083	0.609676	121.95	VLSPLRSPPLIGSESAYESFLSADDK	[3] Phospho (ST)|[7] Phospho (ST)	MAP1B_HUMAN	S1396, S1400	PIEKVLSPLRSPP, VLSPLRSPPLIGS	Microtubule-associated protein 1B OS=Homo sapiens GN=MAP1B PE=1 SV=2	TRUE	1.38297e-06	451711	335969	387033	938393	946376	830616	391571	905128	2.31153	1.20885
14218	2	97.8134	4	1070.18	4276.68	-0.000414724	-0.0969734	53.89	MESEGGADDSAEEGDLLDDDDNEDRGDDQLELIKDDEK	[10] Phospho (ST)	HNRPC_HUMAN	S260	EGGADDSAEEGDL	Heterogeneous nuclear ribonucleoproteins C1/C2 OS=Homo sapiens GN=HNRNPC PE=1 SV=4	TRUE	0.352567	10050.5	1.96171e+06	2.09232e+06	3.22381e+06	3.52345e+06	2.59479e+06	1.35469e+06	3.11401e+06	2.29869	1.20081
29998	1	62.6127	3	1022.46	3064.36	0.000527069	0.172	37.83	EIAIVHSDAEKEQEEEEQKQEMEVK	[7] Phospho (ST)	PININ_HUMAN	S347	EIAIVHSDAEKEQ	Pinin OS=Homo sapiens GN=PNN PE=1 SV=4	TRUE	0.128231	129895	149306	101178	265880	105978	502174	126793	291344	2.2978	1.20025
76001	1	35.1262	2	829.827	1657.64	-0.00128175	-0.773236	41.79	SDGSENLCTPQQSR	[4] Phospho (ST)|[8] Carbamidomethyl (C)	PCM1_HUMAN	S872	SLRSDGSENLCTP	Pericentriolar material 1 protein OS=Homo sapiens GN=PCM1 PE=1 SV=4	TRUE	0.00236564	23087.6	21511.4	17587.9	47543.9	32671.6	62470.1	20729	47561.9	2.29446	1.19816
49219	1	35.2205	2	793.34	1584.67	-0.000879312	-0.554888	59.4	RLLGDSDSEEEQK	[8] Phospho (ST)	HIRP3_HUMAN	S291	LLGDSDSEEEQKE	HIRA-interacting protein 3 OS=Homo sapiens GN=HIRIP3 PE=1 SV=3	TRUE	0.00180244	47657.8	64323.7	54747.2	111582	94639.2	174421	55576.2	126881	2.283	1.19093
55235	1	90.0741	3	844.028	2529.06	0.00183832	0.726878	54.94	DHFGLEGDEESTMLEDSVSPKK	[19] Phospho (ST)	TLN1_HUMAN	S425	MLEDSVSPKKSTV	Talin-1 OS=Homo sapiens GN=TLN1 PE=1 SV=3	TRUE	0.000154676	46708.5	46740.4	40855.6	103238	86636	115102	44768.2	101659	2.27078	1.18319
55235	1	90.0741	3	844.028	2529.06	0.00183832	0.726878	59.54	DHFGLEGDEESTMLEDSVSPKK	[12] Phospho (ST)	TLN1_HUMAN	T418	EGDEESTMLEDSV	Talin-1 OS=Homo sapiens GN=TLN1 PE=1 SV=3	TRUE	0.000154676	46708.5	46740.4	40855.6	103238	86636	115102	44768.2	101659	2.27078	1.18319
35194	1	87.7762	2	795.858	1589.7	0.000236465	0.148748	86.9	LPSSPVYEDAASFK	[4] Phospho (ST)	SRC8_HUMAN	S418	EERLPSSPVYEDA	Src substrate cortactin OS=Homo sapiens GN=CTTN PE=1 SV=2	TRUE	0.000289116	56631.5	43421.6	73853.1	120237	139669	134982	57968.7	131629	2.27069	1.18313
20190	1	32.5977	3	674.951	2021.83	0.000348654	0.172445	73.16	ELVSSSSSGSDSDSEVDKK	[12] Phospho (ST)	TCP4_HUMAN	S17	SSSGSDSDSEVDK	Activated RNA polymerase II transcriptional coactivator p15 OS=Homo sapiens GN=SUB1 PE=1 SV=3	TRUE	0.000207147	205304	187705	152254	424616	346993	466309	181754	412639	2.27031	1.18289
20190	1	32.5977	3	674.951	2021.83	0.000348654	0.172445	82.06	ELVSSSSSGSDSDSEVDKK	[14] Phospho (ST)	TCP4_HUMAN	S19	SGSDSDSEVDKKL	Activated RNA polymerase II transcriptional coactivator p15 OS=Homo sapiens GN=SUB1 PE=1 SV=3	TRUE	0.000207147	205304	187705	152254	424616	346993	466309	181754	412639	2.27031	1.18289
55491	1	50.2062	3	694.623	2080.85	-0.000451625	-0.217039	47.13	ERDHSPTPSVFNSDEER	[5] Phospho (ST)	FIP1_HUMAN	S492	ERERDHSPTPSVF	Pre-mRNA 3'-end-processing factor FIP1 OS=Homo sapiens GN=FIP1L1 PE=1 SV=1	TRUE	0.0213496	36170.1	48082.5	22562	82909.3	47247.9	112072	35604.9	80743.2	2.26776	1.18127
75486	1	65.7662	2	738.291	1474.57	-0.000562593	-0.381531	50.1	SCFESSPDPELK	[2] Carbamidomethyl (C)|[5] Phospho (ST)	SRRM2_HUMAN	S875	RRSCFESSPDPEL	Serine/arginine repetitive matrix protein 2 OS=Homo sapiens GN=SRRM2 PE=1 SV=2	TRUE	0.00579237	12275.3	8756.59	4166.13	20991.8	13685.3	22339.6	8399.33	19005.6	2.26275	1.17808
51381	1	70.8701	4	1228.01	4908.03	-0.00511017	-1.04118	42.53	RGGGDEESGEHTQVPADSPDSQEEQKGESSASSPEEPEEITCLEK	[21] Phospho (ST)|[42] Carbamidomethyl (C)	AKA12_HUMAN	S557	PADSPDSQEEQKG	A-kinase anchor protein 12 OS=Homo sapiens GN=AKAP12 PE=1 SV=4	TRUE	0.0143145	106194	147905	77105.3	222940	120896	404443	110401	249426	2.25927	1.17586
28748	1	130.95	4	934.687	3734.72	-0.00057658	-0.154384	39.73	EGSLGDELLPLGYSEPEQQEGASAGAPSPTLELASR	[28] Phospho (ST)	KCD12_HUMAN	S176	ASAGAPSPTLELA	BTB/POZ domain-containing protein KCTD12 OS=Homo sapiens GN=KCTD12 PE=1 SV=1	TRUE	0.0013597	119253	115373	174483	329793	428565	164432	136370	307597	2.25561	1.17352
71688	1	54.8849	2	1100.45	2198.89	0.000820465	0.373128	62.55	GLAEVQQDGEAEEGATSDGEK	[17] Phospho (ST)	AKA12_HUMAN	S598	AEEGATSDGEKKR	A-kinase anchor protein 12 OS=Homo sapiens GN=AKAP12 PE=1 SV=4	TRUE	0.00771377	38368.1	42089.3	16544.1	71910.8	42529.6	103855	32333.8	72765.1	2.25043	1.1702
24953	1	60.6228	3	792.349	2374.03	0.000700161	0.294926	60.14	TDHGAEIVYKSPVVSGDTSPR	[11] Phospho (ST)|[19] Phospho (ST)	TAU_HUMAN	S713, S721	AEIVYKSPVVSGD, VVSGDTSPRHLSN	Microtubule-associated protein tau OS=Homo sapiens GN=MAPT PE=1 SV=5	TRUE	0.0037499	149487	150922	86479.8	297910	194621	377899	128963	290143	2.24982	1.16981
64865	1	28.3808	2	852.35	1702.69	-0.000530407	-0.311512	45.31	SVSGTDVQEECREK	[1] Phospho (ST)|[11] Carbamidomethyl (C)	NASP_HUMAN	S244	DAEEEKSVSGTDV	Nuclear autoantigenic sperm protein OS=Homo sapiens GN=NASP PE=1 SV=2	TRUE	0.000190301	26782.3	34741.2	26478.6	58411.9	52288.8	87239.4	29334.1	65980.1	2.24926	1.16945
51842	1	84.332	3	933.79	2798.35	0.000105073	0.0375481	41.75	NQSPTEAEKPASSSLPSSPPPQLLTR	[3] Phospho (ST)	NUP88_HUMAN	S35	EGLKNQSPTEAEK	Nuclear pore complex protein Nup88 OS=Homo sapiens GN=NUP88 PE=1 SV=2	TRUE	0.000620398	61424.6	60726.6	59156.5	121812	119723	163472	60435.9	135002	2.23381	1.15951
4851	1	34.1266	3	668.949	2003.83	0.000238569	0.119057	42.64	TPSPKEEDEEPESPPEK	[13] Phospho (ST)	NUCKS_HUMAN	S214	EDEEPESPPEKKT	Nuclear ubiquitous casein and cyclin-dependent kinase substrate 1 OS=Homo sapiens GN=NUCKS1 PE=1 SV=1	TRUE	0.000864173	2.3922e+06	2.4593e+06	1.38355e+06	4.73542e+06	3.52781e+06	5.65016e+06	2.07835e+06	4.6378e+06	2.23148	1.158
49051	1	69.2188	2	869.904	1737.79	-9.51957e-05	-0.0547797	36.02	KDSLTQAQEQGNLLN	[3] Phospho (ST)	TJAP1_HUMAN	S545	HLHRKDSLTQAQE	Tight junction-associated protein 1 OS=Homo sapiens GN=TJAP1 PE=1 SV=1	TRUE	0.00211408	46984.9	48549.5	31318.7	90147.2	67307.1	124398	42284.4	93950.7	2.22188	1.15178
61417	1	66.1536	3	807.311	2418.91	-0.00186373	-0.770484	42.38	CSSSSGGGSSGDEDGLELDGAPGGGK	[1] Carbamidomethyl (C)|[10] Phospho (ST)	RCC2_HUMAN	S51	SSGGGSSGDEDGL	Protein RCC2 OS=Homo sapiens GN=RCC2 PE=1 SV=2	TRUE	0.00251864	39752.8	17256.9	17104.1	69889.3	56837.6	37926.9	24704.6	54884.6	2.22163	1.15162
61417	1	66.1536	3	807.311	2418.91	-0.00186373	-0.770484	37.28	CSSSSGGGSSGDEDGLELDGAPGGGK	[1] Carbamidomethyl (C)|[3] Phospho (ST)	RCC2_HUMAN	S44	RPERCSSSSGGGS	Protein RCC2 OS=Homo sapiens GN=RCC2 PE=1 SV=2	TRUE	0.00251864	39752.8	17256.9	17104.1	69889.3	56837.6	37926.9	24704.6	54884.6	2.22163	1.15162
24153	2	36.4368	3	668.948	2003.82	-0.00160148	-0.799211	40.65	TPSPKEEDEEPESPPEK	[13] Phospho (ST)	NUCKS_HUMAN	S214	EDEEPESPPEKKT	Nuclear ubiquitous casein and cyclin-dependent kinase substrate 1 OS=Homo sapiens GN=NUCKS1 PE=1 SV=1	TRUE	0.0131346	515214	680653	396988	1.38009e+06	794627	1.36116e+06	530952	1.17862e+06	2.21984	1.15045
16558	1	118.151	3	815.026	2442.06	0.00509447	2.08614	61.14	EQNSALPTSSQDEELMEVVEK	[10] Phospho (ST)	SRRM2_HUMAN	S1233	SALPTSSQDEELM	Serine/arginine repetitive matrix protein 2 OS=Homo sapiens GN=SRRM2 PE=1 SV=2	TRUE	3.95914e-05	294786	334296	299069	582655	883445	594234	309384	686778	2.21983	1.15045
45550	1	68.9787	3	1030.79	3089.35	-0.000905914	-0.293237	---	STLESEKPGSPEAAETSPPSNIIDHCEK	[2] Phospho (ST)|[26] Carbamidomethyl (C)	RSF1_HUMAN	T614	EEVPKSTLESEKP	Remodeling and spacing factor 1 OS=Homo sapiens GN=RSF1 PE=1 SV=2	TRUE	0.014378	113401	117950	62761.2	206255	128687	317592	98037.6	217511	2.21865	1.14968
45550	1	68.9787	3	1030.79	3089.35	-0.000905914	-0.293237	37.66	STLESEKPGSPEAAETSPPSNIIDHCEK	[10] Phospho (ST)|[26] Carbamidomethyl (C)	RSF1_HUMAN	S622	ESEKPGSPEAAET	Remodeling and spacing factor 1 OS=Homo sapiens GN=RSF1 PE=1 SV=2	TRUE	0.014378	113401	117950	62761.2	206255	128687	317592	98037.6	217511	2.21865	1.14968
45550	1	68.9787	3	1030.79	3089.35	-0.000905914	-0.293237	48.16	STLESEKPGSPEAAETSPPSNIIDHCEK	[5] Phospho (ST)|[26] Carbamidomethyl (C)	RSF1_HUMAN	S617	PKSTLESEKPGSP	Remodeling and spacing factor 1 OS=Homo sapiens GN=RSF1 PE=1 SV=2	TRUE	0.014378	113401	117950	62761.2	206255	128687	317592	98037.6	217511	2.21865	1.14968
55217	1	97.2554	4	1074.27	4293.06	0.0165185	3.84773	40.83	GEGDIHENVDTDLPGSLGQSEEKPVPAAPVPSPVAPAPVPSR	[19] Deamidated (NQ)|[32] Phospho (ST)	HN1_HUMAN	S131	PAAPVPSPVAPAP	Hematological and neurological expressed 1 protein OS=Homo sapiens GN=HN1 PE=1 SV=3	TRUE	3.2778e-05	15733.9	21571.8	23889	42367.5	41746.7	51189.7	20398.2	45101.3	2.21104	1.14472
30829	1	64.9469	2	785.819	1569.62	0.000186993	0.119132	117.76	SPSDSGYSYETIGK	[3] Phospho (ST)	MAP1B_HUMAN	S1917	RTTKSPSDSGYSY	Microtubule-associated protein 1B OS=Homo sapiens GN=MAP1B PE=1 SV=2	TRUE	0.000226888	101865	92410.8	87548.7	203261	151049	268320	93941.5	207543	2.20928	1.14358
30829	1	64.9469	2	785.819	1569.62	0.000186993	0.119132	99.14	SPSDSGYSYETIGK	[1] Phospho (ST)	MAP1B_HUMAN	S1915	IERTTKSPSDSGY	Microtubule-associated protein 1B OS=Homo sapiens GN=MAP1B PE=1 SV=2	TRUE	0.000226888	101865	92410.8	87548.7	203261	151049	268320	93941.5	207543	2.20928	1.14358
55580	1	63.633	2	738.292	1474.57	0.00028966	0.196437	54.58	SCFESSPDPELK	[1] Phospho (ST)|[2] Carbamidomethyl (C)	SRRM2_HUMAN	S871	VTPQRRSCFESSP	Serine/arginine repetitive matrix protein 2 OS=Homo sapiens GN=SRRM2 PE=1 SV=2	TRUE	0.00253128	29576.6	23106	15009.1	53081.7	32244.3	64175.7	22563.9	49833.9	2.20857	1.14311
8266	1	110.775	5	1180.77	5898.83	0.00365565	0.619725	35.05	RNSSEASSGDFLDLKGEGDIHENVDTDLPGSLGQSEEKPVPAAPVPSPVAPAPVPSR	[4] Phospho (ST)	HN1_HUMAN	S18	PNSRNSSRVLRPP	Hematological and neurological expressed 1 protein OS=Homo sapiens GN=HN1 PE=1 SV=3	TRUE	1.87599e-05	1.63273e+06	1.98995e+06	1.53775e+06	3.56851e+06	3.56455e+06	4.24558e+06	1.72014e+06	3.79288e+06	2.20498	1.14076
32467	1	103.334	2	638.753	1275.49	0.000142526	0.111742	57.39	NDSWGSFDLR	[3] Phospho (ST)	NUFP2_HUMAN	S652	GLERNDSWGSFDL	Nuclear fragile X mental retardation-interacting protein 2 OS=Homo sapiens GN=NUFIP2 PE=1 SV=1	TRUE	0.00231987	65990.1	57365.4	45867.1	111263	109803	152047	56407.5	124371	2.20487	1.14069
57948	1	56.2022	2	632.791	1263.57	-0.000552724	-0.437431	74.15	SQEMVHLVNK	[1] Phospho (ST)	CD44_HUMAN	S706	NGEASKSQEMVHL	CD44 antigen OS=Homo sapiens GN=CD44 PE=1 SV=3	TRUE	0.105864	14053.6	20726.5	8789.38	35229.1	14019.9	46777.1	14523.2	32008.7	2.20398	1.14011
18075	1	64.8973	3	846.401	2536.18	-2.0041e-05	-0.00790204	39.53	QSQQPMKPISPVKDPVSPASQK	[10] Phospho (ST)|[17] Phospho (ST)	TP53B_HUMAN	S1094, S1101	QPMKPISPVKDPV, PVKDPVSPASQKM	Tumor suppressor p53-binding protein 1 OS=Homo sapiens GN=TP53BP1 PE=1 SV=2	TRUE	0.0138712	225683	264357	195983	539104	250924	716744	228675	502257	2.19638	1.13513
65014	1	45.3473	2	979.897	1957.78	-0.000298636	-0.152538	106.85	SASSDTSEELNSQDSPPK	[4] Phospho (ST)	NHRF1_HUMAN	S291	LVRSASSDTSEEL	Na(+)/H(+) exchange regulatory cofactor NHE-RF1 OS=Homo sapiens GN=SLC9A3R1 PE=1 SV=4	TRUE	0.00503889	40956.4	47253.2	29174.8	84188.5	58523.8	114815	39128.1	85842.4	2.19388	1.13348
65014	1	45.3473	2	979.897	1957.78	-0.000298636	-0.152538	116.94	SASSDTSEELNSQDSPPK	[3] Phospho (ST)	NHRF1_HUMAN	S290	ALVRSASSDTSEE	Na(+)/H(+) exchange regulatory cofactor NHE-RF1 OS=Homo sapiens GN=SLC9A3R1 PE=1 SV=4	TRUE	0.00503889	40956.4	47253.2	29174.8	84188.5	58523.8	114815	39128.1	85842.4	2.19388	1.13348
70641	1	51.1863	3	508.247	1521.72	-0.00101197	-0.665017	38.61	RGSLSNAGDPEIVK	[3] Phospho (ST)	NRDC_HUMAN	S94	EEGRRGSLSNAGD	Nardilysin OS=Homo sapiens GN=NRD1 PE=1 SV=2	TRUE	0.0146249	9491.24	7153.98	4497.66	19061.1	10836.9	16452.3	7047.63	15450.1	2.19224	1.1324
58992	1	62.0323	2	812.841	1623.67	-0.00270545	-1.66625	49.29	TTSPPEVSGYSYEK	[2] Phospho (ST)	MAP1B_HUMAN	T1964	DISEKTTSPPEVS	Microtubule-associated protein 1B OS=Homo sapiens GN=MAP1B PE=1 SV=2	TRUE	0.00106286	57259.5	46283.2	34481.8	92716.7	73081.5	135318	46008.2	100372	2.18161	1.12539
58992	1	62.0323	2	812.841	1623.67	-0.00270545	-1.66625	49.8	TTSPPEVSGYSYEK	[3] Phospho (ST)	MAP1B_HUMAN	S1965	ISEKTTSPPEVSG	Microtubule-associated protein 1B OS=Homo sapiens GN=MAP1B PE=1 SV=2	TRUE	0.00106286	57259.5	46283.2	34481.8	92716.7	73081.5	135318	46008.2	100372	2.18161	1.12539
76201	1	52.3595	2	1031.43	2060.84	-0.00318831	-1.54709	71.73	SGSSQELDVKPSASPQER	[3] Phospho (ST)|[4] Phospho (ST)	SRRM2_HUMAN	S1541, S1542	QRSRSGSSQELDV, RSRSGSSQELDVK	Serine/arginine repetitive matrix protein 2 OS=Homo sapiens GN=SRRM2 PE=1 SV=2	TRUE	0.42679	8841.6	32282.9	12733.4	23159.4	0	94125.4	17952.6	39094.9	2.17767	1.12279
75878	1	49.5722	3	967	2897.98	-0.00132925	-0.458682	45.02	AFGESSTESDEEEEEGCGHTHCVR	[6] Phospho (ST)|[9] Phospho (ST)|[17] Carbamidomethyl (C)|[22] Carbamidomethyl (C)	PP1RB_HUMAN	S74, S77	RAFGESSTESDEE, GESSTESDEEEEE	Protein phosphatase 1 regulatory subunit 11 OS=Homo sapiens GN=PPP1R11 PE=1 SV=1	TRUE	0.242262	31367.6	59398.9	15173.7	70060.4	6649.14	153702	35313.4	76803.9	2.17492	1.12096
20333	1	68.3944	3	862.385	2584.13	0.00153494	0.593986	71.74	KVEEDLKADEPSSEESDLEIDK	[16] Phospho (ST)	F10A1_HUMAN	S79	EPSSEESDLEIDK	Hsc70-interacting protein OS=Homo sapiens GN=ST13 PE=1 SV=2	TRUE	0.000617606	187046	164856	142199	370640	252970	449774	164700	357795	2.1724	1.11929
8761	1	36.3409	3	718.315	2151.92	0.00112514	0.522855	66.82	SQEPIPDDQKVSDDDKEK	[12] Phospho (ST)	LYRIC_HUMAN	S426	PDDQKVSDDDKEK	Protein LYRIC OS=Homo sapiens GN=MTDH PE=1 SV=2	TRUE	0.0016086	509611	449515	346092	906885	741029	1.17241e+06	435073	940108	2.16081	1.11157
77254	1	54.3493	2	639.79	1277.57	-6.40468e-05	-0.0501319	52.56	EISPGSGPGEIR	[3] Phospho (ST)	E41L2_HUMAN	S715	MNGKEISPGSGPG	Band 4.1-like protein 2 OS=Homo sapiens GN=EPB41L2 PE=1 SV=1	TRUE	0.00278331	9149.11	11261.7	7637.19	21046.3	16088.1	23448	9349.33	20194.1	2.15996	1.111
78888	1	51.1863	2	1028.94	2055.87	0.00594038	2.88948	55.6	NHSDSSTSESEVSSVSPLK	[16] Phospho (ST)	PP4R2_HUMAN	S226	SEVSSVSPLKNKH	Serine/threonine-protein phosphatase 4 regulatory subunit 2 OS=Homo sapiens GN=PPP4R2 PE=1 SV=3	TRUE	0.0615344	20809.8	22686.3	13418.3	35527.3	25651.2	61547.3	18971.4	40908.6	2.15633	1.10858
40258	1	48.587	2	664.771	1327.53	-0.00125061	-0.94206	76.21	SSSEDAESLAPR	[3] Phospho (ST)	LARP7_HUMAN	S300	KRKRSSSEDAESL	La-related protein 7 OS=Homo sapiens GN=LARP7 PE=1 SV=1	TRUE	0.000844244	57056.1	62816.3	36506.7	107745	95524.6	133779	52126.4	112349	2.15533	1.10791
40258	1	48.587	2	664.771	1327.53	-0.00125061	-0.94206	83.9	SSSEDAESLAPR	[2] Phospho (ST)	LARP7_HUMAN	S299	GKRKRSSSEDAES	La-related protein 7 OS=Homo sapiens GN=LARP7 PE=1 SV=1	TRUE	0.000844244	57056.1	62816.3	36506.7	107745	95524.6	133779	52126.4	112349	2.15533	1.10791
74637	1	39.8349	3	656.623	1966.85	0.00103825	0.527876	42.52	SHHAPMSPGSSGGGGQPLAR	[7] Phospho (ST)	ARI1A_HUMAN	S363	SHHAPMSPGSSGG	AT-rich interactive domain-containing protein 1A OS=Homo sapiens GN=ARID1A PE=1 SV=3	TRUE	0.14295	21693.8	16857.3	8529.99	35228.4	17577.8	48262.3	15693.7	33689.5	2.14669	1.10211
65652	1	57.8098	2	699.31	1396.61	-3.62637e-05	-0.0259656	40.67	SAASPVVSSMPER	[4] Phospho (ST)	SON_HUMAN	S1769	RDRSAASPVVSSM	Protein SON OS=Homo sapiens GN=SON PE=1 SV=4	TRUE	0.112664	21605.1	23825.6	13250	44515.5	23055.6	58338.2	19560.3	41969.7	2.14567	1.10142
16716	2	50.8038	3	792.651	2374.93	-0.000847238	-0.356742	65.06	EGEEPTVYSDEEEPKDESAR	[9] Phospho (ST)	PGRC1_HUMAN	S181	EEPTVYSDEEEPK	Membrane-associated progesterone receptor component 1 OS=Homo sapiens GN=PGRMC1 PE=1 SV=3	TRUE	0.102714	196200	808471	593381	1.06835e+06	1.0152e+06	1.34174e+06	532684	1.14176e+06	2.14342	1.09991
30826	1	71.837	3	842.663	2524.97	0.000316859	0.12549	39	AELEEMEEVHPSDEEEEDATK	[12] Phospho (ST)	MAP1A_HUMAN	S667	MEEVHPSDEEEED	Microtubule-associated protein 1A OS=Homo sapiens GN=MAP1A PE=1 SV=6	TRUE	0.002131	122331	95585.1	106376	259067	145046	290688	108097	231600	2.14251	1.09931
22716	1	41.5547	3	558.224	1671.65	0.000388795	0.232581	38.25	YHGHSMSDPGVSYR	[7] Phospho (ST)	ODPA_HUMAN	S295	YHGHSMSDPGVSY	Pyruvate dehydrogenase E1 component subunit alpha, somatic form, mitochondrial OS=Homo sapiens GN=PDHA1 PE=1 SV=3	TRUE	0.0632251	170310	142747	99925.1	313624	144184	425699	137661	294502	2.13933	1.09716
56223	1	97.3059	4	827.646	3306.56	0.0233335	7.05678	---	TQTPPVSPAPQPTEERLPSSPVYEDAASFK	[3] Phospho (ST)|[11] Deamidated (NQ)	SRC8_HUMAN	T401	ARAKTQTPPVSPA	Src substrate cortactin OS=Homo sapiens GN=CTTN PE=1 SV=2	TRUE	0.0535467	20218.8	8152.11	26520.2	32647	61971.2	22434.7	18297.1	39017.7	2.13246	1.09252
28456	1	115.149	3	780.675	2339	0.0174043	7.44094	63.49	ELSNSPLRENSFGSPLEFR	[3] Phospho (ST)|[4] Deamidated (NQ)|[5] Phospho (ST)	SRRM2_HUMAN	S1318, S1320	PEHKELSNSPLRE, HKELSNSPLRENS	Serine/arginine repetitive matrix protein 2 OS=Homo sapiens GN=SRRM2 PE=1 SV=2	TRUE	0.000470418	56577.7	105061	122868	198993	143372	263559	94835.7	201974	2.12973	1.09067
28456	1	115.149	3	780.675	2339	0.0174043	7.44094	49.19	ELSNSPLRENSFGSPLEFR	[3] Phospho (ST)|[5] Phospho (ST)|[10] Deamidated (NQ)	SRRM2_HUMAN	S1318, S1320	PEHKELSNSPLRE, HKELSNSPLRENS	Serine/arginine repetitive matrix protein 2 OS=Homo sapiens GN=SRRM2 PE=1 SV=2	TRUE	0.000470418	56577.7	105061	122868	198993	143372	263559	94835.7	201974	2.12973	1.09067
42717	1	40.2639	3	652.646	1954.92	-8.50448e-05	-0.043503	41.35	YSPSQNSPIHHIPSRR	[7] Phospho (ST)	BCLF1_HUMAN	S290	YSPSQNSPIHHIP	Bcl-2-associated transcription factor 1 OS=Homo sapiens GN=BCLAF1 PE=1 SV=2	TRUE	0.0173521	60106.2	50410.6	50698	101334	79968.6	162011	53738.2	114438	2.12954	1.09054
4435	1	50.1585	2	754.841	1507.67	-7.46784e-05	-0.0495325	47.66	AEEDEILNRSPR	[10] Phospho (ST)	CALX_HUMAN	S583	DEILNRSPRNRKP	Calnexin OS=Homo sapiens GN=CANX PE=1 SV=2	TRUE	0.0315085	754968	912252	588800	1.49868e+06	1.00589e+06	2.29847e+06	752007	1.60101e+06	2.12899	1.09017
12499	1	101.656	3	690.007	2067	0.00393694	1.90467	48.83	SPRPAGPQLFLPDPDPQR	[1] Phospho (ST)	PAXX_HUMAN	S152	AVSPRKSPRPAGP	Protein PAXX OS=Homo sapiens GN=C9orf142 PE=1 SV=2	TRUE	6.23301e-05	306547	297668	382321	588505	767353	742533	328846	699463	2.12703	1.08884
63791	1	43.6448	3	823.356	2467.05	0.00636534	2.58016	55.84	AAKLSEGSQPAEEEEDQETPSR	[8] Phospho (ST)	ACINU_HUMAN	S243	AKLSEGSQPAEEE	Apoptotic chromatin condensation inducer in the nucleus OS=Homo sapiens GN=ACIN1 PE=1 SV=2	TRUE	0.00730619	37682.3	37700.4	17100	72493.5	49498	74643.5	30827.6	65545	2.12618	1.08826
63791	1	43.6448	3	823.356	2467.05	0.00636534	2.58016	38.96	AAKLSEGSQPAEEEEDQETPSR	[5] Phospho (ST)	ACINU_HUMAN	S240	ARAAKLSEGSQPA	Apoptotic chromatin condensation inducer in the nucleus OS=Homo sapiens GN=ACIN1 PE=1 SV=2	TRUE	0.00730619	37682.3	37700.4	17100	72493.5	49498	74643.5	30827.6	65545	2.12618	1.08826
39926	1	37.4716	3	759.352	2275.04	0.000892595	0.392344	72.63	RPSQEQSASASSGQPQAPLNR	[3] Phospho (ST)	FKB15_HUMAN	S956	ERPRRPSQEQSAS	FK506-binding protein 15 OS=Homo sapiens GN=FKBP15 PE=1 SV=2	TRUE	0.00114033	121094	99833	74516.1	200411	165441	261565	98481.2	209139	2.12364	1.08654
39926	1	37.4716	3	759.352	2275.04	0.000892595	0.392344	71.52	RPSQEQSASASSGQPQAPLNR	[7] Phospho (ST)	FKB15_HUMAN	S960	RPSQEQSASASSG	FK506-binding protein 15 OS=Homo sapiens GN=FKBP15 PE=1 SV=2	TRUE	0.00114033	121094	99833	74516.1	200411	165441	261565	98481.2	209139	2.12364	1.08654
58400	1	39.7021	2	734.322	1466.63	0.00133679	0.911468	60.82	LGAGEGGEASVSPEK	[12] Phospho (ST)	TCOF_HUMAN	S1378	GGEASVSPEKTST	Treacle protein OS=Homo sapiens GN=TCOF1 PE=1 SV=3	TRUE	0.0004017	59312.2	45438.4	35239.6	94098.3	88453	114482	46663.4	99011	2.12181	1.0853
71009	1	38.8269	3	693.623	2077.85	0.00129863	0.624988	56.75	GNSRPGTPSAEGGSTSSTLR	[3] Phospho (ST)|[7] Phospho (ST)	T2FA_HUMAN	S385, T389	GSSRGNSRPGTPS, GNSRPGTPSAEGG	General transcription factor IIF subunit 1 OS=Homo sapiens GN=GTF2F1 PE=1 SV=2	TRUE	0.000402263	23540.8	17638	17135.4	35650.2	40358.8	47493.6	19438.1	41167.5	2.11788	1.08262
71009	1	38.8269	3	693.623	2077.85	0.00129863	0.624988	48.86	GNSRPGTPSAEGGSTSSTLR	[7] Phospho (ST)|[9] Phospho (ST)	T2FA_HUMAN	T389, S391	GNSRPGTPSAEGG, SRPGTPSAEGGST	General transcription factor IIF subunit 1 OS=Homo sapiens GN=GTF2F1 PE=1 SV=2	TRUE	0.000402263	23540.8	17638	17135.4	35650.2	40358.8	47493.6	19438.1	41167.5	2.11788	1.08262
31921	1	79.8935	2	541.268	1080.52	0.00017788	0.164625	42.39	IDISPSTLR	[4] Phospho (ST)	BCLF1_HUMAN	S658	HRRIDISPSTLRK	Bcl-2-associated transcription factor 1 OS=Homo sapiens GN=BCLAF1 PE=1 SV=2	TRUE	0.000648313	50705.4	42086.1	49422.1	93801.9	92851.7	114408	47404.5	100354	2.11697	1.082
27938	1	105.81	3	1264.17	3789.49	0.000962029	0.253868	84.73	MESEGGADDSAEEGDLLDDDDNEDRGDDQLELIK	[10] Phospho (ST)	HNRPC_HUMAN	S260	EGGADDSAEEGDL	Heterogeneous nuclear ribonucleoproteins C1/C2 OS=Homo sapiens GN=HNRNPC PE=1 SV=4	TRUE	0.0997097	347243	505085	390869	882187	411443	1.33781e+06	414399	877146	2.11667	1.0818
77400	1	44.8102	2	709.267	1416.52	0.00025799	0.182129	49.68	GAEETSWSGEER	[8] Phospho (ST)	SFR19_HUMAN	S965	AEETSWSGEERAA	Splicing factor, arginine/serine-rich 19 OS=Homo sapiens GN=SCAF1 PE=1 SV=3	TRUE	0.00640636	14563.3	13493.8	8621.54	28259.2	15030.8	34215.4	12226.2	25835.1	2.11309	1.07936
52634	1	74.6758	3	694.291	2079.85	0.00082234	0.395384	40.36	GFKSPPCEDFSVTGESEK	[4] Phospho (ST)|[7] Carbamidomethyl (C)	MAP1A_HUMAN	S909	EDKGFKSPPCEDF	Microtubule-associated protein 1A OS=Homo sapiens GN=MAP1A PE=1 SV=6	TRUE	2.67876e-05	48510	34791.4	47670.8	97414.3	79629.1	99150.4	43657.4	92064.6	2.1088	1.07642
15107	1	74.0511	3	523.566	1567.67	0.000685311	0.437152	44.33	RMSDEFVDSFKK	[3] Phospho (ST)	BAD_HUMAN	S118	RELRRMSDEFVDS	Bcl2-associated agonist of cell death OS=Homo sapiens GN=BAD PE=1 SV=3	TRUE	0.000571519	93271.2	90282.6	88715.6	200812	130017	242222	90756.5	191017	2.10472	1.07363
84825	2	69.6646	3	817.357	2449.05	0.0015603	0.637103	34	ASPAPGSGHPEGPGAHLDMNSLDR	[2] Phospho (ST)	TOM70_HUMAN	S91	TPEGRASPAPGSG	Mitochondrial import receptor subunit TOM70 OS=Homo sapiens GN=TOMM70A PE=1 SV=1	TRUE	0.188033	12217.6	34241.7	23991.5	36770.3	36681.8	74621.4	23483.6	49357.8	2.1018	1.07163
45388	1	47.6269	3	699.315	2094.92	0.000670207	0.31992	82.42	SPGALETPSAAGSQGNTASQGK	[1] Phospho (ST)	AKAP2_HUMAN	S393	AAKGQKSPGALET	A-kinase anchor protein 2 OS=Homo sapiens GN=AKAP2 PE=1 SV=3	TRUE	0.000110765	75312.6	66324	51026.8	137951	119096	147512	64221.1	134853	2.09983	1.07027
10645	1	61.404	4	877.35	3505.37	-0.000794759	-0.226726	76.26	EGEETEGSEEDDKENDKTEEMPNDSVLENK	[5] Phospho (ST)	NASP_HUMAN	T477	MKEGEETEGSEED	Nuclear autoantigenic sperm protein OS=Homo sapiens GN=NASP PE=1 SV=2	TRUE	0.00368267	643354	677903	536676	1.44013e+06	773116	1.68734e+06	619311	1.3002e+06	2.09942	1.06999
10645	1	61.404	4	877.35	3505.37	-0.000794759	-0.226726	56.72	EGEETEGSEEDDKENDKTEEMPNDSVLENK	[8] Phospho (ST)	NASP_HUMAN	S480	GEETEGSEEDDKE	Nuclear autoantigenic sperm protein OS=Homo sapiens GN=NASP PE=1 SV=2	TRUE	0.00368267	643354	677903	536676	1.44013e+06	773116	1.68734e+06	619311	1.3002e+06	2.09942	1.06999
40848	2	84.3518	4	650.288	2597.12	-0.00760714	-2.92906	36.89	RDSFDDRGPSLNPVLDYDHGSR	[10] Phospho (ST)	MATR3_HUMAN	S195	FDDRGPSLNPVLD	Matrin-3 OS=Homo sapiens GN=MATR3 PE=1 SV=2	TRUE	0.189766	13480.4	137057	112269	161268	231079	159296	87602.1	183881	2.09905	1.06974
38198	1	100.116	3	1073.76	3218.26	-0.00123635	-0.384166	38.1	QGVDDIEKFEDEGAGFEESSETGDYEEK	[20] Phospho (ST)	MAP1B_HUMAN	S937	AGFEESSETGDYE	Microtubule-associated protein 1B OS=Homo sapiens GN=MAP1B PE=1 SV=2	TRUE	2.51694e-05	177516	179778	132595	302477	368071	356793	163296	342447	2.09709	1.06839
41215	1	82.2628	3	1047.11	3138.3	-0.00517903	-1.65026	83.79	KDSEEEVSLLGSQDIEEGNHQVEDGCR	[3] Phospho (ST)|[26] Carbamidomethyl (C)	VPP2_HUMAN	S695	TLIRKDSEEEVSL	V-type proton ATPase 116 kDa subunit a isoform 2 OS=Homo sapiens GN=ATP6V0A2 PE=1 SV=2	TRUE	0.00482323	90203.3	100154	79454.6	189683	114833	260984	89937.2	188500	2.09591	1.06757
41215	1	82.2628	3	1047.11	3138.3	-0.00517903	-1.65026	44.16	KDSEEEVSLLGSQDIEEGNHQVEDGCR	[12] Phospho (ST)|[26] Carbamidomethyl (C)	VPP2_HUMAN	S704	EVSLLGSQDIEEG	V-type proton ATPase 116 kDa subunit a isoform 2 OS=Homo sapiens GN=ATP6V0A2 PE=1 SV=2	TRUE	0.00482323	90203.3	100154	79454.6	189683	114833	260984	89937.2	188500	2.09591	1.06757
35816	1	75.8703	3	923.051	2766.13	-0.00106995	-0.386804	85.68	GRDDPGQQETDSSEDEDIIGPMPAK	[13] Phospho (ST)	GPAM1_HUMAN	S141	QQETDSSEDEDII	GPALPP motifs-containing protein 1 OS=Homo sapiens GN=GPALPP1 PE=1 SV=1	TRUE	0.0352614	131524	112335	116695	280606	118769	353971	120185	251115	2.08941	1.0631
10484	1	25.7893	3	848.036	2541.09	0.000125731	0.0494794	67.12	QKSDAEEDGGTVSQEEEDRKPK	[3] Phospho (ST)	CALX_HUMAN	S554	LEEKQKSDAEEDG	Calnexin OS=Homo sapiens GN=CANX PE=1 SV=2	TRUE	0.00043459	1.81792e+06	2.06109e+06	1.66645e+06	3.72472e+06	3.34416e+06	4.49179e+06	1.84849e+06	3.85356e+06	2.08471	1.05984
54408	1	96.6816	3	1237.87	3710.57	-0.000652376	-0.175815	53.08	MLPHAPGVQMQAIPEDAIPEESGDEDEDDPDKR	[22] Phospho (ST)	HDAC1_HUMAN	S393	DAIPEESGDEDED	Histone deacetylase 1 OS=Homo sapiens GN=HDAC1 PE=1 SV=1	TRUE	0.637978	56147.6	137674	32194.3	177235	0	293011	75338.7	156749	2.08059	1.05699
44501	1	51.6217	2	781.851	1561.69	0.0108449	6.9444	36.17	STSQGSINSPVYSR	[3] Phospho (ST)	ABLM1_HUMAN	S452	MIHRSTSQGSINS	Actin-binding LIM protein 1 OS=Homo sapiens GN=ABLIM1 PE=1 SV=3	TRUE	0.0288989	45073.8	61381.8	29299.7	99046.2	60657.8	122057	45251.7	93920.4	2.07551	1.05347
44360	1	91.2196	3	752.355	2254.04	-0.000878641	-0.389806	54.4	QRPVPQPSSASLDEYTLMR	[11] Phospho (ST)	IRS2_HUMAN	S594	PQPSSASLDEYTL	Insulin receptor substrate 2 OS=Homo sapiens GN=IRS2 PE=1 SV=2	TRUE	0.00984582	36936.8	39959.6	49743	72127.1	125029	65056.3	42213.1	87404.2	2.07055	1.05001
33766	1	71.8849	3	968.413	2902.22	-0.00180113	-0.620605	39.53	SKSQEEPKDTFEHDPSESIDEFNK	[3] Phospho (ST)	BCLF1_HUMAN	S183	SPLKSKSQEEPKD	Bcl-2-associated transcription factor 1 OS=Homo sapiens GN=BCLAF1 PE=1 SV=2	TRUE	0.0272023	150627	166956	135811	293712	156541	488313	151131	312855	2.07009	1.04969
33766	1	71.8849	3	968.413	2902.22	-0.00180113	-0.620605	---	SKSQEEPKDTFEHDPSESIDEFNK	[10] Phospho (ST)	BCLF1_HUMAN	T190	QEEPKDTFEHDPS	Bcl-2-associated transcription factor 1 OS=Homo sapiens GN=BCLAF1 PE=1 SV=2	TRUE	0.0272023	150627	166956	135811	293712	156541	488313	151131	312855	2.07009	1.04969
60973	1	92.797	2	1101.42	2200.82	0.0170036	7.72607	50.3	MPQDGSDDEDEEWPTLEK	[3] Deamidated (NQ)|[6] Phospho (ST)	BYST_HUMAN	S98	RMPQDGSDDEDEE	Bystin OS=Homo sapiens GN=BYSL PE=1 SV=3	TRUE	0.121803	68627.2	107864	20209.1	158031	57042.9	192021	65566.9	135698	2.06962	1.04936
32134	1	117.252	3	1052.47	3154.39	0.00167977	0.532519	79.9	ASALLFSSDEEDQWNIPASQTHLASDSR	[8] Phospho (ST)	FA21A_HUMAN	S620	SALLFSSDEEDQW	WASH complex subunit FAM21A OS=Homo sapiens GN=FAM21A PE=1 SV=3	TRUE	0.000854509	94793.1	114424	124148	238956	118904	330235	111122	229365	2.06409	1.04551
32134	1	117.252	3	1052.47	3154.39	0.00167977	0.532519	53.73	ASALLFSSDEEDQWNIPASQTHLASDSR	[7] Phospho (ST)	FA21A_HUMAN	S619	ASALLFSSDEEDQ	WASH complex subunit FAM21A OS=Homo sapiens GN=FAM21A PE=1 SV=3	TRUE	0.000854509	94793.1	114424	124148	238956	118904	330235	111122	229365	2.06409	1.04551
14626	1	56.0565	3	795.039	2382.1	-0.000386875	-0.162409	55.36	LQQGAGLESPQGQPEPGAASPQR	[20] Phospho (ST)	CCD86_HUMAN	S91	PEPGAASPQRQQD	Coiled-coil domain-containing protein 86 OS=Homo sapiens GN=CCDC86 PE=1 SV=1	TRUE	0.00614627	429626	427517	278314	823178	566812	952500	378485	780830	2.06304	1.04477
25374	1	50.8901	4	548.727	2190.88	0.0003831	0.174861	62.45	SKSEEAHAEDSVMDHHFR	[3] Phospho (ST)	PAIRB_HUMAN	S330	VLHKSKSEEAHAE	Plasminogen activator inhibitor 1 RNA-binding protein OS=Homo sapiens GN=SERBP1 PE=1 SV=2	TRUE	0.0611967	327432	303145	189884	615897	284899	791257	273487	564018	2.06232	1.04427
10839	1	46.1287	2	737.862	1473.71	0.000716418	0.486133	41.05	LELQGPRGSPNAR	[9] Phospho (ST)	NUCL_HUMAN	S563	LQGPRGSPNARSQ	Nucleolin OS=Homo sapiens GN=NCL PE=1 SV=3	TRUE	0.0275388	275934	304635	164671	456613	308906	766733	248414	510751	2.05605	1.03988
35675	1	44.4343	3	650.273	1947.8	-0.00236575	-1.21458	36.67	GYTSDSEVYTDHGRPGK	[4] Phospho (ST)	GBF1_HUMAN	S1318	LDRGYTSDSEVYT	Golgi-specific brefeldin A-resistance guanine nucleotide exchange factor 1 OS=Homo sapiens GN=GBF1 PE=1 SV=2	TRUE	0.0493023	109781	94349.7	53989.4	168159	136391	226082	86040.2	176877	2.05575	1.03967
7424	1	162.35	4	740.346	2957.35	-0.00780699	-2.63985	52.84	ASVSELACIYSALILHDDEVTVTEDK	[8] Carbamidomethyl (C)|[11] Phospho (ST)	RLA1_HUMAN	S12	ELACIYSALILHD	60S acidic ribosomal protein P1 OS=Homo sapiens GN=RPLP1 PE=1 SV=1	TRUE	0.00147367	152918	421236	244252	494355	579314	604085	272802	559251	2.05003	1.03564
24046	1	64.6567	3	909.783	2726.33	-0.000765367	-0.280732	34.58	STAQQELDGKPASPTPVIVASHTANK	[15] Phospho (ST)	COPB2_HUMAN	T861	GKPASPTPVIVAS	Coatomer subunit beta' OS=Homo sapiens GN=COPB2 PE=1 SV=2	TRUE	0.0101641	159297	163961	112045	274174	199119	418979	145101	297424	2.04977	1.03546
24046	1	64.6567	3	909.783	2726.33	-0.000765367	-0.280732	---	STAQQELDGKPASPTPVIVASHTANK	[2] Phospho (ST)	COPB2_HUMAN	T848	FQPSRSTAQQELD	Coatomer subunit beta' OS=Homo sapiens GN=COPB2 PE=1 SV=2	TRUE	0.0101641	159297	163961	112045	274174	199119	418979	145101	297424	2.04977	1.03546
24046	1	64.6567	3	909.783	2726.33	-0.000765367	-0.280732	81.94	STAQQELDGKPASPTPVIVASHTANK	[13] Phospho (ST)	COPB2_HUMAN	S859	LDGKPASPTPVIV	Coatomer subunit beta' OS=Homo sapiens GN=COPB2 PE=1 SV=2	TRUE	0.0101641	159297	163961	112045	274174	199119	418979	145101	297424	2.04977	1.03546
24994	1	40.2639	4	489.736	1954.92	-0.000933509	-0.477519	35.11	YSPSQNSPIHHIPSRR	[7] Phospho (ST)	BCLF1_HUMAN	S290	YSPSQNSPIHHIP	Bcl-2-associated transcription factor 1 OS=Homo sapiens GN=BCLAF1 PE=1 SV=2	TRUE	0.00385744	87044.3	69929.4	66170.9	147981	122616	186505	74381.5	152367	2.04846	1.03454
48613	1	46.7064	4	545.52	2178.05	-0.000336582	-0.154534	45.46	RMSPKPELTEEQKQEIR	[3] Phospho (ST)	CETN2_HUMAN	S20	SQRKRMSPKPELT	Centrin-2 OS=Homo sapiens GN=CETN2 PE=1 SV=1	TRUE	0.00981652	29116.2	32302.7	20442	57249.8	32483.4	77754.5	27287	55829.3	2.046	1.03281
64589	1	89.8332	4	801.362	3201.42	0.0109109	3.40816	---	VSAEAEVAPVSPEVTQEVVEEHCASPEDK	[23] Carbamidomethyl (C)|[25] Phospho (ST)	MAP1B_HUMAN	S1312	VEEHCASPEDKTL	Microtubule-associated protein 1B OS=Homo sapiens GN=MAP1B PE=1 SV=2	TRUE	0.174062	33143.1	8994.53	36730.7	48498.5	94577.6	18031.7	26289.4	53702.6	2.04274	1.03051
30159	1	87.1094	3	739.678	2216.01	-0.000122099	-0.0550985	54.28	TDGSISGDRQPVTVADYISR	[6] Phospho (ST)	FXR2_HUMAN	S603	RTDGSISGDRQPV	Fragile X mental retardation syndrome-related protein 2 OS=Homo sapiens GN=FXR2 PE=1 SV=2	TRUE	0.00176865	68449.2	63888	60513.7	117880	156809	118313	64283.6	131001	2.03785	1.02705
50050	1	65.0449	2	1058.43	2114.84	-0.000196429	-0.092881	115.36	GDQPAASGDSDDDEPPPLPR	[10] Phospho (ST)	PGRC1_HUMAN	S57	PAASGDSDDDEPP	Membrane-associated progesterone receptor component 1 OS=Homo sapiens GN=PGRMC1 PE=1 SV=3	TRUE	0.0878911	167596	207031	86638.1	298707	93457.4	544180	153755	312115	2.02995	1.02144
20267	1	99.0123	3	743.708	2228.1	0.00331413	1.48743	37.28	KLSGDQITLPTTVDYSSVPK	[3] Phospho (ST)	RCAS1_HUMAN	S36	GRGRKLSGDQITL	Receptor-binding cancer antigen expressed on SiSo cells OS=Homo sapiens GN=EBAG9 PE=1 SV=1	TRUE	0.00198122	192722	167121	198272	324064	443662	365095	186038	377607	2.02973	1.02129
58908	1	32.9575	2	727.314	1452.61	0.000909288	0.625967	64.17	GDVTAEEAAGASPAK	[12] Phospho (ST)	MRP_HUMAN	S22	EEAAGASPAKANG	MARCKS-related protein OS=Homo sapiens GN=MARCKSL1 PE=1 SV=2	TRUE	0.000161997	93196.1	86207.3	65110.7	156795	145791	193293	81504.7	165293	2.02802	1.02007
52382	1	60.4282	3	1120.4	3358.19	0.000903762	0.269122	61.63	EPEMPGPREESEEEEDEDDEEEEEEEK	[11] Phospho (ST)	DEK_HUMAN	S32	PGPREESEEEEDE	Protein DEK OS=Homo sapiens GN=DEK PE=1 SV=1	TRUE	0.380588	210017	282294	156384	505678	158909	649593	216231	438060	2.02589	1.01855
26162	1	130.95	3	1245.91	3734.72	0.00122521	0.32806	78.87	EGSLGDELLPLGYSEPEQQEGASAGAPSPTLELASR	[28] Phospho (ST)	KCD12_HUMAN	S176	ASAGAPSPTLELA	BTB/POZ domain-containing protein KCTD12 OS=Homo sapiens GN=KCTD12 PE=1 SV=1	TRUE	0.000288496	244765	280233	162206	586959	389580	412961	229068	463167	2.02196	1.01575
32274	1	58.8254	4	715.298	2857.16	0.00144296	0.505031	38.43	EMPQDLRSPARTPPSEEDSAEAER	[8] Phospho (ST)|[12] Phospho (ST)	SGTA_HUMAN	S77, T81	MPQDLRSPARTPP, LRSPARTPPSEED	Small glutamine-rich tetratricopeptide repeat-containing protein alpha OS=Homo sapiens GN=SGTA PE=1 SV=1	TRUE	0.00820181	351555	337134	238242	772238	355577	745496	308977	624437	2.02098	1.01506
30744	1	86.2002	3	881.7	2642.08	0.00184023	0.696508	51.93	SASPDDDLGSSNWEAADLGNEERK	[1] Phospho (ST)	SMAP_HUMAN	S15	PHGVKRSASPDDD	Small acidic protein OS=Homo sapiens GN=SMAP PE=1 SV=1	TRUE	3.32936e-05	157920	136430	162471	298168	301404	322851	152274	307474	2.01922	1.0138
30744	1	86.2002	3	881.7	2642.08	0.00184023	0.696508	71.65	SASPDDDLGSSNWEAADLGNEERK	[3] Phospho (ST)	SMAP_HUMAN	S17	GVKRSASPDDDLG	Small acidic protein OS=Homo sapiens GN=SMAP PE=1 SV=1	TRUE	3.32936e-05	157920	136430	162471	298168	301404	322851	152274	307474	2.01922	1.0138
44599	1	33.5969	3	862.371	2584.09	0.0109864	4.25155	43.61	QKSDAEEDGGTVSQEEEDRKPK	[1] Deamidated (NQ)|[2] Acetyl (K)|[3] Phospho (ST)	CALX_HUMAN	S554	LEEKQKSDAEEDG	Calnexin OS=Homo sapiens GN=CANX PE=1 SV=2	TRUE	0.0167074	172142	131877	85792.1	260816	161012	364784	129937	262204	2.01793	1.01288
13286	1	40.2639	2	767.885	1533.76	0.000725421	0.47297	77.54	SPVSTRPLPSASQK	[1] Phospho (ST)	LS14A_HUMAN	S216	AAVGRRSPVSTRP	Protein LSM14 homolog A OS=Homo sapiens GN=LSM14A PE=1 SV=3	TRUE	0.0337429	388544	225640	356043	604174	507325	843931	323409	651810	2.01544	1.01109
33414	1	131.565	5	1340.81	6699.04	0.022222	3.3172	36.96	SKYDSSVSGQSSFVTSPAADNIEMLPHYEPIPFSSSMNESAPTGITDHIVQGPDPNLEESPK	[38] Deamidated (NQ)|[60] Phospho (ST)	OCAD1_HUMAN	S191	DPNLEESPKRKNI	OCIA domain-containing protein 1 OS=Homo sapiens GN=OCIAD1 PE=1 SV=1	TRUE	0.00206886	177850	72526.4	79568.9	246168	142736	274909	109982	221271	2.01189	1.00855
37008	1	80.2314	3	830.353	2488.04	-0.000183713	-0.0738385	56.51	TATCHSSSSPPIDAASAEPYGFR	[4] Carbamidomethyl (C)|[9] Phospho (ST)	MAP1B_HUMAN	S1819	TCHSSSSPPIDAA	Microtubule-associated protein 1B OS=Homo sapiens GN=MAP1B PE=1 SV=2	TRUE	0.000239561	120200	107630	112809	209617	211481	263710	113546	228269	2.01036	1.00746
37008	1	80.2314	3	830.353	2488.04	-0.000183713	-0.0738385	59.35	TATCHSSSSPPIDAASAEPYGFR	[4] Carbamidomethyl (C)|[7] Phospho (ST)	MAP1B_HUMAN	S1817	TATCHSSSSPPID	Microtubule-associated protein 1B OS=Homo sapiens GN=MAP1B PE=1 SV=2	TRUE	0.000239561	120200	107630	112809	209617	211481	263710	113546	228269	2.01036	1.00746
62525	1	88.1582	3	777.023	2328.05	-0.00104713	-0.449787	64.33	VAASPKSPTAALNESLVECPK	[7] Phospho (ST)|[9] Phospho (ST)|[19] Carbamidomethyl (C)	CEP55_HUMAN	S428, T430	VAASPKSPTAALN, ASPKSPTAALNES	Centrosomal protein of 55 kDa OS=Homo sapiens GN=CEP55 PE=1 SV=3	TRUE	0.0147372	30794.8	17354.4	22192.3	52925.2	48589	39768	23447.2	47094.1	2.00852	1.00613
62525	1	88.1582	3	777.023	2328.05	-0.00104713	-0.449787	46.8	VAASPKSPTAALNESLVECPK	[4] Phospho (ST)|[9] Phospho (ST)|[19] Carbamidomethyl (C)	CEP55_HUMAN	S425, T430	REKVAASPKSPTA, ASPKSPTAALNES	Centrosomal protein of 55 kDa OS=Homo sapiens GN=CEP55 PE=1 SV=3	TRUE	0.0147372	30794.8	17354.4	22192.3	52925.2	48589	39768	23447.2	47094.1	2.00852	1.00613
47447	1	76.8404	3	1095.46	3283.36	0.00205364	0.625469	34.32	EGETQGVAFEHESPADFQNSQSPVQDQDK	[22] Phospho (ST)	RBM6_HUMAN	S362	DFQNSQSPVQDQD	RNA-binding protein 6 OS=Homo sapiens GN=RBM6 PE=1 SV=5	TRUE	0.107955	88819	87441.8	56385.3	170297	120703	176042	77548.7	155680	2.00752	1.00541
41764	1	95.4469	3	873.081	2616.22	-0.00246148	-0.940851	52.58	TGQAGSLSGSPKPFSPQLSAPITTK	[8] Phospho (ST)|[10] Phospho (ST)	PKCB1_HUMAN	S488, S490	GQAGSLSGSPKPF, AGSLSGSPKPFSP	Protein kinase C-binding protein 1 OS=Homo sapiens GN=ZMYND8 PE=1 SV=2	TRUE	0.00044271	59968.4	56254	71921.4	110858	123135	143643	62714.6	125879	2.00717	1.00516
41764	1	95.4469	3	873.081	2616.22	-0.00246148	-0.940851	49.64	TGQAGSLSGSPKPFSPQLSAPITTK	[6] Phospho (ST)|[8] Phospho (ST)	PKCB1_HUMAN	S486, S488	KTGQAGSLSGSPK, GQAGSLSGSPKPF	Protein kinase C-binding protein 1 OS=Homo sapiens GN=ZMYND8 PE=1 SV=2	TRUE	0.00044271	59968.4	56254	71921.4	110858	123135	143643	62714.6	125879	2.00717	1.00516
19783	1	76.2605	4	827.855	3307.39	-0.00239403	-0.723842	67.54	SPHSPSPIATPPSQSSSCSDAPMLSTVHSAK	[17] Phospho (ST)|[18] Carbamidomethyl (C)|[19] Phospho (ST)	BCLF1_HUMAN	S241, S243	PPSQSSSCSDAPM, SQSSSCSDAPMLS	Bcl-2-associated transcription factor 1 OS=Homo sapiens GN=BCLAF1 PE=1 SV=2	TRUE	0.00249196	457016	358916	404539	1.01597e+06	523095	909413	406824	816158	2.00617	1.00445
19783	1	76.2605	4	827.855	3307.39	-0.00239403	-0.723842	61.82	SPHSPSPIATPPSQSSSCSDAPMLSTVHSAK	[16] Phospho (ST)|[17] Phospho (ST)|[18] Carbamidomethyl (C)	BCLF1_HUMAN	S240, S241	TPPSQSSSCSDAP, PPSQSSSCSDAPM	Bcl-2-associated transcription factor 1 OS=Homo sapiens GN=BCLAF1 PE=1 SV=2	TRUE	0.00249196	457016	358916	404539	1.01597e+06	523095	909413	406824	816158	2.00617	1.00445
52058	1	51.8227	2	640.3	1278.59	-0.00057015	-0.445922	74.25	VGNESPVQELK	[5] Phospho (ST)	WDR44_HUMAN	S50	YKVGNESPVQELK	WD repeat-containing protein 44 OS=Homo sapiens GN=WDR44 PE=1 SV=1	TRUE	0.00176089	28929.4	28459.7	19652.5	50843.4	45017.4	58644.2	25680.5	51501.7	2.00548	1.00395
19608	1	81.9261	3	980.414	2938.22	0.00165147	0.562066	99.84	IHDLEDDLEMSSDASDASGEEGGRVPK	[18] Phospho (ST)	T2FA_HUMAN	S224	SDASDASGEEGGR	General transcription factor IIF subunit 1 OS=Homo sapiens GN=GTF2F1 PE=1 SV=2	TRUE	0.0180311	330965	359702	291658	682816	393409	890873	327442	655699	2.00249	1.0018
76496	1	67.3154	2	1305.49	2608.97	-0.00182876	-0.700951	---	NYAGEEEEEGSGSSEGFDPPATDR	[13] Phospho (ST)	YBOX3_HUMAN	S203	EEEGSGSSEGFDP	Y-box-binding protein 3 OS=Homo sapiens GN=YBX3 PE=1 SV=4	TRUE	0.2127	39441.1	70201.1	7077.81	88120.4	18342.1	126976	38906.7	77812.9	1.99999	0.999991
76496	1	67.3154	2	1305.49	2608.97	-0.00182876	-0.700951	---	NYAGEEEEEGSGSSEGFDPPATDR	[11] Phospho (ST)	YBOX3_HUMAN	S201	EEEEEGSGSSEGF	Y-box-binding protein 3 OS=Homo sapiens GN=YBX3 PE=1 SV=4	TRUE	0.2127	39441.1	70201.1	7077.81	88120.4	18342.1	126976	38906.7	77812.9	1.99999	0.999991
76496	1	67.3154	2	1305.49	2608.97	-0.00182876	-0.700951	69.73	NYAGEEEEEGSGSSEGFDPPATDR	[14] Phospho (ST)	YBOX3_HUMAN	S204	EEGSGSSEGFDPP	Y-box-binding protein 3 OS=Homo sapiens GN=YBX3 PE=1 SV=4	TRUE	0.2127	39441.1	70201.1	7077.81	88120.4	18342.1	126976	38906.7	77812.9	1.99999	0.999991
75914	1	73.6146	2	700.328	1398.64	0.00196539	1.40522	47.72	TLSSSAQEDIIR	[4] Phospho (ST)	SH24A_HUMAN	S316	VVRTLSSSAQEDI	SH2 domain-containing protein 4A OS=Homo sapiens GN=SH2D4A PE=1 SV=1	TRUE	0.002906	10523.6	8140.89	9274.69	17601.1	13614.8	24647.8	9313.07	18621.2	1.99947	0.99962
75914	1	73.6146	2	700.328	1398.64	0.00196539	1.40522	61.23	TLSSSAQEDIIR	[3] Phospho (ST)	SH24A_HUMAN	S315	GVVRTLSSSAQED	SH2 domain-containing protein 4A OS=Homo sapiens GN=SH2D4A PE=1 SV=1	TRUE	0.002906	10523.6	8140.89	9274.69	17601.1	13614.8	24647.8	9313.07	18621.2	1.99947	0.99962
39134	1	70.4733	2	711.334	1420.65	0.000930345	0.654871	111.7	TPAAAAAMNLASPR	[12] Phospho (ST)	SRRM2_HUMAN	S2272	AAMNLASPRTAVA	Serine/arginine repetitive matrix protein 2 OS=Homo sapiens GN=SRRM2 PE=1 SV=2	TRUE	0.0304915	66347.6	79106.9	45422.3	134002	71201.3	175699	63625.6	126968	1.99554	0.996782
63526	1	51.1863	3	768.301	2301.88	-0.00201015	-0.873265	66.99	MREDYDSVEQDGDEPGPQR	[7] Phospho (ST)	RBM8A_HUMAN	S56	MREDYDSVEQDGD	RNA-binding protein 8A OS=Homo sapiens GN=RBM8A PE=1 SV=1	TRUE	0.120501	35191.2	47841.8	23647.8	80206.3	19656.5	112984	35560.3	70949	1.99518	0.996516
25373	1	59.0226	4	578.525	2310.07	-0.000545945	-0.236332	36.95	RPHTPTPGIYMGRPTYGSSR	[4] Phospho (ST)	TRA2B_HUMAN	T201	ITKRPHTPTPGIY	Transformer-2 protein homolog beta OS=Homo sapiens GN=TRA2B PE=1 SV=1	TRUE	0.107711	170068	170179	104567	322786	162413	398373	148271	294524	1.98639	0.990145
29374	1	42.8819	2	646.299	1290.58	-0.00129348	-1.00224	51.99	EIAIVHSDAEK	[7] Phospho (ST)	PININ_HUMAN	S347	EIAIVHSDAEKEQ	Pinin OS=Homo sapiens GN=PNN PE=1 SV=4	TRUE	0.00266852	60552.1	65369.7	49034.3	104478	88812.7	154232	58318.7	115841	1.98634	0.990112
36239	1	123.788	3	1224.22	3669.63	0.000946218	0.257851	54.63	VGEDEDGSDEEVVHNEDIHFEPIVSLPEVEVK	[8] Phospho (ST)	RBP2_HUMAN	S2900	GEDEDGSDEEVVH	E3 SUMO-protein ligase RanBP2 OS=Homo sapiens GN=RANBP2 PE=1 SV=2	TRUE	0.749758	79559.6	163568	93355.5	220143	38893	408493	112161	222509	1.98384	0.988294
54202	1	50.1585	4	734.059	2932.21	-0.00092128	-0.314193	41.19	SVEDVRPHHTDANNQSACFEAPDQK	[10] Phospho (ST)|[14] Deamidated (NQ)|[18] Carbamidomethyl (C)	PRC2C_HUMAN	T887	DVRPHHTDANNQS	Protein PRRC2C OS=Homo sapiens GN=PRRC2C PE=1 SV=4	TRUE	0.0405486	116729	128809	70634.9	221079	126146	277890	105391	208372	1.97713	0.983409
54202	1	50.1585	4	734.059	2932.21	-0.00092128	-0.314193	39.96	SVEDVRPHHTDANNQSACFEAPDQK	[10] Phospho (ST)|[13] Deamidated (NQ)|[18] Carbamidomethyl (C)	PRC2C_HUMAN	T887	DVRPHHTDANNQS	Protein PRRC2C OS=Homo sapiens GN=PRRC2C PE=1 SV=4	TRUE	0.0405486	116729	128809	70634.9	221079	126146	277890	105391	208372	1.97713	0.983409
47756	1	75.1079	2	1012.88	2023.76	0.000239916	0.11855	119.99	KETESEAEDNLDDLEK	[3] Phospho (ST)|[5] Phospho (ST)	SRRM1_HUMAN	T872, S874	PEPKKETESEAED, PKKETESEAEDNL	Serine/arginine repetitive matrix protein 1 OS=Homo sapiens GN=SRRM1 PE=1 SV=2	TRUE	0.765114	90576.7	177632	102151	229186	4813.75	497533	123453	243844	1.97519	0.981994
24191	1	74.9176	3	946.733	2837.18	0.000769791	0.271323	40.79	ADAPDAGAQSDSELPSYHQNDVSLDR	[12] Phospho (ST)	GBF1_HUMAN	S1300	AGAQSDSELPSYH	Golgi-specific brefeldin A-resistance guanine nucleotide exchange factor 1 OS=Homo sapiens GN=GBF1 PE=1 SV=2	TRUE	0.0101062	277327	202496	210162	452908	392424	513306	229995	452879	1.96908	0.977522
24191	1	74.9176	3	946.733	2837.18	0.000769791	0.271323	59.56	ADAPDAGAQSDSELPSYHQNDVSLDR	[10] Phospho (ST)	GBF1_HUMAN	S1298	PDAGAQSDSELPS	Golgi-specific brefeldin A-resistance guanine nucleotide exchange factor 1 OS=Homo sapiens GN=GBF1 PE=1 SV=2	TRUE	0.0101062	277327	202496	210162	452908	392424	513306	229995	452879	1.96908	0.977522
53575	1	83.8083	3	866.717	2597.13	0.000491981	0.189433	---	RDSFDDRGPSLNPVLDYDHGSR	[10] Phospho (ST)	MATR3_HUMAN	S195	FDDRGPSLNPVLD	Matrin-3 OS=Homo sapiens GN=MATR3 PE=1 SV=2	TRUE	0.0112092	54972.8	50743.5	48669.1	91455.3	67194.9	145343	51461.8	101331	1.96906	0.977504
37403	1	33.5139	2	798.369	1594.72	0.000291294	0.182661	118.06	KLGAGEGGEASVSPEK	[13] Phospho (ST)	TCOF_HUMAN	S1378	GGEASVSPEKTST	Treacle protein OS=Homo sapiens GN=TCOF1 PE=1 SV=3	TRUE	0.000515532	91757.1	102525	91851.5	160364	147406	255180	95378	187650	1.96743	0.976316
15240	1	97.7806	3	775.65	2323.93	0.000454864	0.195731	67.26	GRAEGEWEDQEALDYFSDK	[17] Phospho (ST)	BCLF1_HUMAN	S385	EALDYFSDKESGK	Bcl-2-associated transcription factor 1 OS=Homo sapiens GN=BCLAF1 PE=1 SV=2	TRUE	1.3947e-06	366354	344744	343124	675255	677341	712684	351407	688427	1.95906	0.970158
56763	1	48.1608	2	497.734	993.453	-0.000127865	-0.128707	58.19	LASPELER	[3] Phospho (ST)	JUN_HUMAN	S73	GLLKLASPELERL	Transcription factor AP-1 OS=Homo sapiens GN=JUN PE=1 SV=2	TRUE	0.0123076	25767.6	26008.9	18124.9	43878.8	36287.4	56712.1	23300.5	45626.1	1.95816	0.9695
35998	1	63.1447	3	638.958	1913.85	-0.000366261	-0.191374	44.89	RFSEGVLQSPSQDQEK	[3] Phospho (ST)	TB182_HUMAN	S429	LVQRRFSEGVLQS	182 kDa tankyrase-1-binding protein OS=Homo sapiens GN=TNKS1BP1 PE=1 SV=4	TRUE	1.47922e-05	49052.3	40942.7	38746.5	83121.9	77589.5	91308	42913.8	84006.5	1.95756	0.969058
42668	1	68.7351	3	1123.15	3366.42	-0.000216299	-0.064252	80.51	REESPMDVDQPSPSAQDTQSIASDGTPQGEK	[12] Phospho (ST)	HUWE1_HUMAN	S3816	MDVDQPSPSAQDT	E3 ubiquitin-protein ligase HUWE1 OS=Homo sapiens GN=HUWE1 PE=1 SV=3	TRUE	0.122367	129364	159534	119993	289603	135510	372725	136297	265946	1.95122	0.96438
42668	1	68.7351	3	1123.15	3366.42	-0.000216299	-0.064252	---	REESPMDVDQPSPSAQDTQSIASDGTPQGEK	[20] Phospho (ST)	HUWE1_HUMAN	S3824	SAQDTQSIASDGT	E3 ubiquitin-protein ligase HUWE1 OS=Homo sapiens GN=HUWE1 PE=1 SV=3	TRUE	0.122367	129364	159534	119993	289603	135510	372725	136297	265946	1.95122	0.96438
42668	1	68.7351	3	1123.15	3366.42	-0.000216299	-0.064252	---	REESPMDVDQPSPSAQDTQSIASDGTPQGEK	[18] Phospho (ST)	HUWE1_HUMAN	T3822	SPSAQDTQSIASD	E3 ubiquitin-protein ligase HUWE1 OS=Homo sapiens GN=HUWE1 PE=1 SV=3	TRUE	0.122367	129364	159534	119993	289603	135510	372725	136297	265946	1.95122	0.96438
17184	1	72.3129	3	903.4	2707.18	0.000392209	0.144878	41.59	GQDVVQEWQETSPTREEPAGEQK	[12] Phospho (ST)	MAP1A_HUMAN	S1654	QEWQETSPTREEP	Microtubule-associated protein 1A OS=Homo sapiens GN=MAP1A PE=1 SV=6	TRUE	0.00120983	272450	216690	198703	481854	314557	543397	229281	446603	1.94784	0.961876
35458	1	50.5966	2	704.264	1406.51	-4.54135e-05	-0.032288	65.76	LFDEEEDSSEK	[8] Phospho (ST)	HTSF1_HUMAN	S713	FDEEEDSSEKLFD	HIV Tat-specific factor 1 OS=Homo sapiens GN=HTATSF1 PE=1 SV=1	TRUE	0.0148274	126811	132897	98150.7	254922	148360	293321	119286	232201	1.94659	0.960946
35458	1	50.5966	2	704.264	1406.51	-4.54135e-05	-0.032288	43.69	LFDEEEDSSEK	[9] Phospho (ST)	HTSF1_HUMAN	S714	DEEEDSSEKLFDD	HIV Tat-specific factor 1 OS=Homo sapiens GN=HTATSF1 PE=1 SV=1	TRUE	0.0148274	126811	132897	98150.7	254922	148360	293321	119286	232201	1.94659	0.960946
72564	1	50.354	3	935.016	2802.03	-0.000499814	-0.178376	59.54	TCEERPAEDGSDEEDPDSMEAPTR	[2] Carbamidomethyl (C)|[11] Phospho (ST)	WDR55_HUMAN	S14	RPAEDGSDEEDPD	WD repeat-containing protein 55 OS=Homo sapiens GN=WDR55 PE=1 SV=2	TRUE	0.561567	37313.2	57137.3	26294.9	81565.6	24895.4	128465	40248.5	78308.8	1.94563	0.96024
76700	1	44.8608	2	753.84	1505.66	-0.000183768	-0.122051	64.12	KGSITEYTAAEEK	[3] Phospho (ST)	BNIP2_HUMAN	S114	EVIRKGSITEYTA	BCL2/adenovirus E1B 19 kDa protein-interacting protein 2 OS=Homo sapiens GN=BNIP2 PE=1 SV=1	TRUE	0.158972	11771.8	14560.8	7502.47	19547.5	13642	32477.4	11278.4	21889	1.94079	0.956646
49192	1	93.0815	2	845.873	1689.73	-0.000385139	-0.227929	65.28	MSPNETLFLESTNK	[12] Phospho (ST)	RRAGC_HUMAN	T96	TLFLESTNKIYKD	Ras-related GTP-binding protein C OS=Homo sapiens GN=RRAGC PE=1 SV=1	TRUE	0.00012047	24327.8	20027.8	34016.6	43115.6	62383.7	46589.7	26124.1	50696.3	1.9406	0.956502
24044	1	50.3039	3	687.956	2060.85	0.000653789	0.317243	49.65	SGSSQELDVKPSASPQER	[3] Phospho (ST)|[14] Phospho (ST)	SRRM2_HUMAN	S1541, S1552	QRSRSGSSQELDV, DVKPSASPQERSE	Serine/arginine repetitive matrix protein 2 OS=Homo sapiens GN=SRRM2 PE=1 SV=2	TRUE	0.000495963	252792	238688	164971	436918	359966	476264	218817	424383	1.93944	0.955642
24044	1	50.3039	3	687.956	2060.85	0.000653789	0.317243	---	SGSSQELDVKPSASPQER	[4] Phospho (ST)|[12] Phospho (ST)	SRRM2_HUMAN	S1542, S1550	RSRSGSSQELDVK, ELDVKPSASPQER	Serine/arginine repetitive matrix protein 2 OS=Homo sapiens GN=SRRM2 PE=1 SV=2	TRUE	0.000495963	252792	238688	164971	436918	359966	476264	218817	424383	1.93944	0.955642
56317	1	72.5531	2	829.912	1657.81	0.00134501	0.811318	37.13	DAQRLSPIPEEVPK	[6] Phospho (ST)	RSF1_HUMAN	S604	KDAQRLSPIPEEV	Remodeling and spacing factor 1 OS=Homo sapiens GN=RSF1 PE=1 SV=2	TRUE	0.12644	26230.3	29065.5	16249.7	38692.6	19840.5	80202.5	23848.5	46245.2	1.93912	0.955404
70701	1	71.4501	3	1016.16	3045.45	-0.00710488	-2.33295	34.3	RHAPSPEPAVQGTGVAGVPEESGDAAAIPAK	[5] Phospho (ST)	UNG_HUMAN	S23	RKRHAPSPEPAVQ	Uracil-DNA glycosylase OS=Homo sapiens GN=UNG PE=1 SV=2	TRUE	0.535036	31589.3	39435.1	24380.4	60504.9	22157.4	102288	31801.6	61650	1.93858	0.955
52143	1	82.4525	3	796.046	2385.12	0.000994781	0.417079	48.75	SPTMEQAVQTASAHLPAPAAVGR	[4] Oxidation (M)|[10] Phospho (ST)	LS14A_HUMAN	T201	MEQAVQTASAHLP	Protein LSM14 homolog A OS=Homo sapiens GN=LSM14A PE=1 SV=3	TRUE	0.598694	120826	85347.5	88192	77995.7	386102	106288	98122	190129	1.93768	0.954328
53090	1	77.5735	4	1056.95	4223.77	-0.000494774	-0.11714	41.91	TEVPGSPAGTEGNCQEATGPSTVDTQNEPLDMKEPDEEK	[14] Carbamidomethyl (C)|[18] Phospho (ST)	LRRF1_HUMAN	T533	GNCQEATGPSTVD	Leucine-rich repeat flightless-interacting protein 1 OS=Homo sapiens GN=LRRFIP1 PE=1 SV=2	TRUE	0.000354983	82908.1	56697.4	79381.2	174968	104234	145058	72995.5	141420	1.93738	0.954109
40709	1	131.139	3	953.46	2857.36	-0.0203387	-7.11795	55.53	VLSPLRSPPLIGSESAYESFLSADDK	[3] Phospho (ST)	MAP1B_HUMAN	S1396	PIEKVLSPLRSPP	Microtubule-associated protein 1B OS=Homo sapiens GN=MAP1B PE=1 SV=2	TRUE	0.00246738	62321.9	136977	124517	232036	212436	182301	107939	208925	1.93558	0.952769
40709	1	131.139	3	953.46	2857.36	-0.0203387	-7.11795	60.58	VLSPLRSPPLIGSESAYESFLSADDK	[7] Phospho (ST)	MAP1B_HUMAN	S1400	VLSPLRSPPLIGS	Microtubule-associated protein 1B OS=Homo sapiens GN=MAP1B PE=1 SV=2	TRUE	0.00246738	62321.9	136977	124517	232036	212436	182301	107939	208925	1.93558	0.952769
43820	1	104.617	2	787.315	1572.62	-0.00106696	-0.678465	75.97	WLDESDAEMELR	[5] Phospho (ST)	HACD3_HUMAN	S114	DRWLDESDAEMEL	Very-long-chain (3R)-3-hydroxyacyl-CoA dehydratase 3 OS=Homo sapiens GN=HACD3 PE=1 SV=2	TRUE	0.0636372	56141.6	81912.2	51809.9	126969	55724.4	184692	63287.9	122462	1.935	0.95233
24973	1	83.1291	3	879.65	2635.93	0.000572021	0.21701	75.84	DSGSDEDFLMEDDDDSDYGSSKK	[16] Phospho (ST)	NUCKS_HUMAN	S144	MEDDDDSDYGSSK	Nuclear ubiquitous casein and cyclin-dependent kinase substrate 1 OS=Homo sapiens GN=NUCKS1 PE=1 SV=1	TRUE	0.0425789	278124	311176	340686	686537	206823	903812	309996	599057	1.93247	0.950446
44356	1	96.8707	3	910.404	2728.19	-0.000355692	-0.130376	54.95	NLDPDPEPPSPDSPTETFAAPAEVR	[13] Phospho (ST)	CK084_HUMAN	S251	EPPSPDSPTETFA	Uncharacterized protein C11orf84 OS=Homo sapiens GN=C11orf84 PE=1 SV=3	TRUE	0.000428196	95515.6	88603.8	69822.2	161547	195332	133633	84647.2	163504	1.9316	0.949793
70173	1	54.3016	3	858.726	2573.16	-0.000205668	-0.0799281	39.08	AKTDHGAEIVYKSPVVSGDTSPR	[13] Phospho (ST)|[21] Phospho (ST)	TAU_HUMAN	S713, S721	AEIVYKSPVVSGD, VVSGDTSPRHLSN	Microtubule-associated protein tau OS=Homo sapiens GN=MAPT PE=1 SV=5	TRUE	0.185371	23826.9	31508.7	11535.3	40701.6	14494.2	73627.7	22290.3	42941.2	1.92645	0.945945
20081	1	64.6567	3	809.006	2424	-0.00013725	-0.0566212	57.38	EMEHNTVCAAGTSPVGEIGEEK	[8] Carbamidomethyl (C)|[12] Phospho (ST)	SON_HUMAN	T1555	TVCAAGTSPVGEI	Protein SON OS=Homo sapiens GN=SON PE=1 SV=4	TRUE	0.00447364	176491	171793	142204	347952	190981	405871	163496	314934	1.92625	0.945796
20081	1	64.6567	3	809.006	2424	-0.00013725	-0.0566212	60.19	EMEHNTVCAAGTSPVGEIGEEK	[8] Carbamidomethyl (C)|[13] Phospho (ST)	SON_HUMAN	S1556	VCAAGTSPVGEIG	Protein SON OS=Homo sapiens GN=SON PE=1 SV=4	TRUE	0.00447364	176491	171793	142204	347952	190981	405871	163496	314934	1.92625	0.945796
51214	1	82.5022	3	965.794	2894.36	0.00291012	1.00545	39.93	TVSSPPTSPRPGSAATVSASTSNIIPPR	[13] Phospho (ST)|[16] Phospho (ST)	SRP72_HUMAN	S630, T633	TSPRPGSAATVSA, RPGSAATVSASTS	Signal recognition particle subunit SRP72 OS=Homo sapiens GN=SRP72 PE=1 SV=3	TRUE	0.0296455	235855	205648	195963	433595	308688	485428	212488	409237	1.92593	0.945552
51214	1	82.5022	3	965.794	2894.36	0.00291012	1.00545	46.75	TVSSPPTSPRPGSAATVSASTSNIIPPR	[4] Phospho (ST)|[7] Phospho (ST)	SRP72_HUMAN	S621, T624	ASKTVSSPPTSPR, TVSSPPTSPRPGS	Signal recognition particle subunit SRP72 OS=Homo sapiens GN=SRP72 PE=1 SV=3	TRUE	0.0296455	235855	205648	195963	433595	308688	485428	212488	409237	1.92593	0.945552
43215	1	42.236	3	829.683	2486.03	-5.64946e-05	-0.0227249	80.31	RPTETNPVTSNSDEECNETVK	[12] Phospho (ST)|[16] Carbamidomethyl (C)	ATRX_HUMAN	S677	NPVTSNSDEECNE	Transcriptional regulator ATRX OS=Homo sapiens GN=ATRX PE=1 SV=5	TRUE	0.0135282	117386	90821.9	81100.5	173877	143003	240128	96436.1	185669	1.92531	0.94509
56695	1	56.8369	3	843.372	2527.09	-0.00350706	-1.38778	44.45	GKLSAEENPDDSEVPSSSGINSTK	[4] Phospho (ST)	TF3C3_HUMAN	S43	QEKGKLSAEENPD	General transcription factor 3C polypeptide 3 OS=Homo sapiens GN=GTF3C3 PE=1 SV=1	TRUE	0.031679	59697.3	51109.3	39112.5	103359	69214.7	115763	49973	96112.2	1.92328	0.943571
56695	1	56.8369	3	843.372	2527.09	-0.00350706	-1.38778	47.68	GKLSAEENPDDSEVPSSSGINSTK	[12] Phospho (ST)	TF3C3_HUMAN	S51	EENPDDSEVPSSS	General transcription factor 3C polypeptide 3 OS=Homo sapiens GN=GTF3C3 PE=1 SV=1	TRUE	0.031679	59697.3	51109.3	39112.5	103359	69214.7	115763	49973	96112.2	1.92328	0.943571
73396	1	81.3961	3	978.132	2931.38	-0.00127086	-0.433538	61.34	HGGSPQPLATTPLSQEPVNPPSEASPTR	[22] Phospho (ST)	SRRM2_HUMAN	S395	EPVNPPSEASPTR	Serine/arginine repetitive matrix protein 2 OS=Homo sapiens GN=SRRM2 PE=1 SV=2	TRUE	0.000470221	24927.9	26784.8	17075.7	43164.8	33237.8	55893	22929.5	44098.5	1.92322	0.943527
57667	1	43.8814	2	516.747	1031.48	0.000305565	0.296239	39.56	TAQVPSPPR	[6] Phospho (ST)	ACINU_HUMAN	S1004	RTAQVPSPPRGKI	Apoptotic chromatin condensation inducer in the nucleus OS=Homo sapiens GN=ACIN1 PE=1 SV=2	TRUE	0.000514467	33735.7	40090.9	34406.6	60333.3	76559.6	71180	36077.7	69357.6	1.92245	0.942946
22819	1	120.912	4	1129.55	4514.19	0.0252382	5.59089	54.68	GEDSAEETEAKPAVVAPAPVVEAVSTPSAAFPSDATAEQGPILTK	[8] Phospho (ST)	ILF3_HUMAN	T486	EDSAEETEAKPAV	Interleukin enhancer-binding factor 3 OS=Homo sapiens GN=ILF3 PE=1 SV=3	TRUE	2.10415e-05	238136	241744	207922	503127	448513	370302	229267	440648	1.92198	0.942594
22819	1	120.912	4	1129.55	4514.19	0.0252382	5.59089	41.7	GEDSAEETEAKPAVVAPAPVVEAVSTPSAAFPSDATAEQGPILTK	[26] Phospho (ST)	ILF3_HUMAN	T504	VVEAVSTPSAAFP	Interleukin enhancer-binding factor 3 OS=Homo sapiens GN=ILF3 PE=1 SV=3	TRUE	2.10415e-05	238136	241744	207922	503127	448513	370302	229267	440648	1.92198	0.942594
66670	1	45.8377	2	891.347	1780.68	0.00140992	0.791787	69.36	SSDEENGPPSSPDLDR	[11] Phospho (ST)	AKTS1_HUMAN	S212	ENGPPSSPDLDRI	Proline-rich AKT1 substrate 1 OS=Homo sapiens GN=AKT1S1 PE=1 SV=1	TRUE	0.00982969	36023.8	41219.1	20565	58643.6	39721.9	89378.7	32602.6	62581.4	1.91952	0.940745
55949	1	148.692	3	994.486	2980.44	-0.0021981	-0.737508	45.78	TRSPDVISSASTALSQDIPEIASEALSR	[3] Phospho (ST)	EDC4_HUMAN	S729	SPSRTRSPDVISS	Enhancer of mRNA-decapping protein 4 OS=Homo sapiens GN=EDC4 PE=1 SV=1	TRUE	0.0339032	87529.2	105113	85594.3	204237	177699	151988	92745.4	177975	1.91896	0.940325
52144	1	45.4964	2	851.888	1701.76	-0.000500831	-0.294301	55.51	GEPAAAAAPEAGASPVEK	[14] Phospho (ST)	MARCS_HUMAN	S101	APEAGASPVEKEA	Myristoylated alanine-rich C-kinase substrate OS=Homo sapiens GN=MARCKS PE=1 SV=4	TRUE	0.0079879	69762.2	63752.8	46147.4	111684	77984.7	154779	59887.5	114816	1.91719	0.938995
55440	1	45.7871	3	798.656	2392.95	-0.00239599	-1.00127	57.03	RIACEEEFSDSEEEGEGGRK	[4] Carbamidomethyl (C)|[11] Phospho (ST)	HDAC1_HUMAN	S423	EEEFSDSEEEGEG	Histone deacetylase 1 OS=Homo sapiens GN=HDAC1 PE=1 SV=1	TRUE	0.12838	76303.9	72866.9	40903.1	116335	81442.6	166380	63358	121386	1.91587	0.938003
29526	1	61.2545	2	721.842	1441.67	-0.000392295	-0.272112	73.52	LDSSPSVSSTLAAK	[4] Phospho (ST)	TCOF_HUMAN	S1228	TPKLDSSPSVSST	Treacle protein OS=Homo sapiens GN=TCOF1 PE=1 SV=3	TRUE	0.000463925	125201	115252	103442	216124	170092	272592	114632	219603	1.91573	0.937893
48787	1	22.2984	3	496.231	1485.67	-0.000250245	-0.168439	42.65	RPEGPGAQAPSSPR	[12] Phospho (ST)	TXLNA_HUMAN	S515	GAQAPSSPRVTEA	Alpha-taxilin OS=Homo sapiens GN=TXLNA PE=1 SV=3	TRUE	0.000492742	68896.8	81725.7	89908	178314	115017	167068	80176.9	153466	1.9141	0.936664
45784	1	39.0987	3	622.571	1864.69	-0.00025412	-0.13628	52.48	NGDECAYHHPISPCK	[1] Deamidated (NQ)|[5] Carbamidomethyl (C)|[12] Phospho (ST)|[14] Carbamidomethyl (C)	ZC3HE_HUMAN	S620	AYHHPISPCKAFP	Zinc finger CCCH domain-containing protein 14 OS=Homo sapiens GN=ZC3H14 PE=1 SV=1	TRUE	0.0851719	72434.1	62688.3	40527.5	108649	83168.2	144045	58550	111954	1.91211	0.935165
2998	1	41.9386	3	835.35	2503.03	0.000997564	0.398543	68.34	EGEEPTVYSDEEEPKDESARK	[9] Phospho (ST)	PGRC1_HUMAN	S181	EEPTVYSDEEEPK	Membrane-associated progesterone receptor component 1 OS=Homo sapiens GN=PGRMC1 PE=1 SV=3	TRUE	0.0112955	1.93167e+06	2.23251e+06	1.3316e+06	3.006e+06	2.41448e+06	5.08053e+06	1.83193e+06	3.50034e+06	1.91074	0.93413
55289	1	54.8849	3	733.969	2198.89	0.00100168	0.455542	38.1	GLAEVQQDGEAEEGATSDGEK	[17] Phospho (ST)	AKA12_HUMAN	S598	AEEGATSDGEKKR	A-kinase anchor protein 12 OS=Homo sapiens GN=AKAP12 PE=1 SV=4	TRUE	0.000247288	70777.1	50923.9	39618.3	105138	90492.2	112570	53773.1	102733	1.9105	0.93395
49263	1	65.3799	2	642.753	1283.49	-0.00031347	-0.244232	39.23	GGSGSGPTIEEVD	[5] Phospho (ST)	HS71A_HUMAN	S633	PKGGSGSGPTIEE	Heat shock 70 kDa protein 1A OS=Homo sapiens GN=HSPA1A PE=1 SV=1	TRUE	7.60244e-06	37915.7	35710.8	33869.6	60607.9	70877.7	73806.6	35832	68430.7	1.90976	0.933395
67406	1	54.4945	3	861.385	2581.13	0.00361591	1.4009	41.95	GAVAAEGASDTEREEPTESQGLAAR	[9] Phospho (ST)	PHRF1_HUMAN	S915	VAAEGASDTEREE	PHD and RING finger domain-containing protein 1 OS=Homo sapiens GN=PHRF1 PE=1 SV=3	TRUE	0.108938	42775.9	46642.5	25398.4	75999.4	47659.2	95572.3	38272.3	73076.9	1.9094	0.933116
64853	1	61.1556	3	1038.51	3112.51	-0.00277531	-0.891662	---	STAQQELDGKPASPTPVIVASHTANKEEK	[13] Phospho (ST)	COPB2_HUMAN	S859	LDGKPASPTPVIV	Coatomer subunit beta' OS=Homo sapiens GN=COPB2 PE=1 SV=2	TRUE	0.108666	39650.2	44481.5	38403.5	59203.1	35817.8	138915	40845.1	77978.8	1.90914	0.93292
64853	1	61.1556	3	1038.51	3112.51	-0.00277531	-0.891662	42.85	STAQQELDGKPASPTPVIVASHTANKEEK	[2] Phospho (ST)	COPB2_HUMAN	T848	FQPSRSTAQQELD	Coatomer subunit beta' OS=Homo sapiens GN=COPB2 PE=1 SV=2	TRUE	0.108666	39650.2	44481.5	38403.5	59203.1	35817.8	138915	40845.1	77978.8	1.90914	0.93292
12609	1	53.0956	3	661.293	1980.86	-0.009444	-4.76761	51.65	GSLGSQGAKDEPEEELQK	[5] Phospho (ST)	TCOF_HUMAN	S1410	GKGSLGSQGAKDE	Treacle protein OS=Homo sapiens GN=TCOF1 PE=1 SV=3	TRUE	5.49444e-05	385394	380353	306407	651601	568890	823965	357385	681485	1.90687	0.931204
12609	1	53.0956	3	661.293	1980.86	-0.009444	-4.76761	47.44	GSLGSQGAKDEPEEELQK	[2] Phospho (ST)	TCOF_HUMAN	S1407	EKKGKGSLGSQGA	Treacle protein OS=Homo sapiens GN=TCOF1 PE=1 SV=3	TRUE	5.49444e-05	385394	380353	306407	651601	568890	823965	357385	681485	1.90687	0.931204
20849	1	35.7726	2	526.263	1050.51	0.000228312	0.217334	42.31	IESPKLER	[3] Phospho (ST)	HS105_HUMAN	S809	PKPKIESPKLERT	Heat shock protein 105 kDa OS=Homo sapiens GN=HSPH1 PE=1 SV=1	TRUE	0.00399506	121831	136434	111125	204924	206193	292959	123130	234692	1.90605	0.930585
64989	1	63.1928	2	773.843	1545.67	-0.000140043	-0.0906035	53.18	NASASFQELEDKK	[3] Phospho (ST)	DNJC2_HUMAN	S47	RRNRNASASFQEL	DnaJ homolog subfamily C member 2 OS=Homo sapiens GN=DNAJC2 PE=1 SV=4	TRUE	0.276859	19681.8	27284.3	11955.4	32248.4	21128.1	58915.6	19640.5	37430.7	1.90579	0.93039
45351	1	109.128	3	853.002	2555.98	0.00106439	0.416431	41.55	FGIHVYQFPECDSDEDEDFK	[11] Carbamidomethyl (C)|[13] Phospho (ST)	SEPT5_HUMAN	S225	QFPECDSDEDEDF	Septin-5 OS=Homo sapiens GN=SEPT5 PE=1 SV=1	TRUE	0.00570195	58493.4	44725.8	19649.6	89508.6	37996.3	106040	40956.2	77848.2	1.90077	0.926581
58970	1	47.5789	2	888.839	1775.66	-0.000793451	-0.446847	56.41	SSGHSSSELSPDAVEK	[5] Phospho (ST)|[10] Phospho (ST)	SRRM2_HUMAN	S1382, S1387	TRSSGHSSSELSP, HSSSELSPDAVEK	Serine/arginine repetitive matrix protein 2 OS=Homo sapiens GN=SRRM2 PE=1 SV=2	TRUE	0.0306278	35237.6	48711.5	26079.9	69629.7	28891.6	110598	36676.3	69706.3	1.90058	0.92644
33551	1	49.7188	3	888.008	2661	-0.0013474	-0.506352	87.38	LQEEGGGSDEEETGSPSEDGMQSAR	[8] Phospho (ST)	PWP1_HUMAN	S50	QEEGGGSDEEETG	Periodic tryptophan protein 1 homolog OS=Homo sapiens GN=PWP1 PE=1 SV=1	TRUE	0.0169094	213172	276374	139978	465964	200870	529314	209841	398716	1.90008	0.926061
14917	1	105.14	4	904.464	3613.83	0.00228388	0.631985	55.48	AHSSPASLQLGAVSPGTLTPTGVVSGPAATPTAQHLR	[7] Phospho (ST)	YAP1_HUMAN	S131	AHSSPASLQLGAV	Transcriptional coactivator YAP1 OS=Homo sapiens GN=YAP1 PE=1 SV=2	TRUE	5.74655e-05	253309	363504	330251	562667	605064	628428	315688	598719	1.89656	0.923382
14917	1	105.14	4	904.464	3613.83	0.00228388	0.631985	63.87	AHSSPASLQLGAVSPGTLTPTGVVSGPAATPTAQHLR	[4] Phospho (ST)	YAP1_HUMAN	S128	HVRAHSSPASLQL	Transcriptional coactivator YAP1 OS=Homo sapiens GN=YAP1 PE=1 SV=2	TRUE	5.74655e-05	253309	363504	330251	562667	605064	628428	315688	598719	1.89656	0.923382
42686	2	29.6943	2	555.758	1109.5	0.000872095	0.786025	34.84	LVPSQEETK	[4] Phospho (ST)	NASP_HUMAN	S421	RAKLVPSQEETKL	Nuclear autoantigenic sperm protein OS=Homo sapiens GN=NASP PE=1 SV=2	TRUE	0.00282946	73585.8	66311.2	54450.8	123682	109842	133855	64782.6	122460	1.89032	0.91863
27254	1	95.5905	3	909.379	2725.12	-0.00275469	-1.01085	79.46	GRAEGEWEDQEALDYFSDKESGK	[21] Phospho (ST)	BCLF1_HUMAN	S389	YFSDKESGKQKFN	Bcl-2-associated transcription factor 1 OS=Homo sapiens GN=BCLAF1 PE=1 SV=2	TRUE	0.000545818	133958	189652	128950	255743	218794	379951	150853	284829	1.88812	0.91695
68089	1	64.1236	3	788.339	2362	-0.000246805	-0.10449	41.03	QIDSSPVGGETDETTVSQNYR	[11] Phospho (ST)	SC16A_HUMAN	T397	SPVGGETDETTVS	Protein transport protein Sec16A OS=Homo sapiens GN=SEC16A PE=1 SV=3	TRUE	0.00916702	33756	21287.8	21314	50871.4	43389.9	49803.9	25452.6	48021.7	1.88671	0.915875
68089	1	64.1236	3	788.339	2362	-0.000246805	-0.10449	57.8	QIDSSPVGGETDETTVSQNYR	[5] Phospho (ST)	SC16A_HUMAN	S391	FKQIDSSPVGGET	Protein transport protein Sec16A OS=Homo sapiens GN=SEC16A PE=1 SV=3	TRUE	0.00916702	33756	21287.8	21314	50871.4	43389.9	49803.9	25452.6	48021.7	1.88671	0.915875
70985	1	52.4102	2	711.32	1420.63	0.00151799	1.06854	37.58	RDSLTGSSDLYK	[3] Phospho (ST)	PUM1_HUMAN	S709	SGSRRDSLTGSSD	Pumilio homolog 1 OS=Homo sapiens GN=PUM1 PE=1 SV=3	TRUE	0.136772	14214.7	20784.4	10519.9	28576.3	16183.7	41078.4	15173	28612.8	1.88577	0.915156
59086	1	74.0511	2	864.908	1727.8	0.0034858	2.01748	36.74	SASQSSLDKLDQELK	[5] Phospho (ST)	JIP4_HUMAN	S732	QRSASQSSLDKLD	C-Jun-amino-terminal kinase-interacting protein 4 OS=Homo sapiens GN=SPAG9 PE=1 SV=4	TRUE	0.455175	27867.4	29524.2	17334.2	40961.2	31791.8	67961.1	24908.6	46904.7	1.88307	0.913087
59086	1	74.0511	2	864.908	1727.8	0.0034858	2.01748	39.34	SASQSSLDKLDQELK	[6] Phospho (ST)	JIP4_HUMAN	S733	RSASQSSLDKLDQ	C-Jun-amino-terminal kinase-interacting protein 4 OS=Homo sapiens GN=SPAG9 PE=1 SV=4	TRUE	0.455175	27867.4	29524.2	17334.2	40961.2	31791.8	67961.1	24908.6	46904.7	1.88307	0.913087
32489	1	41.8884	2	564.253	1126.49	-0.000234584	-0.208243	46.9	SLENETLNK	[1] Phospho (ST)	IF4B_HUMAN	S445	RRESEKSLENETL	Eukaryotic translation initiation factor 4B OS=Homo sapiens GN=EIF4B PE=1 SV=2	TRUE	2.89868e-05	57825.3	49389	43181.6	90095.7	86865.2	106221	50132	94394	1.88291	0.912963
39069	1	95.3975	3	961.77	2882.29	2.30117e-05	0.00798382	45.87	HLFSSTENLAAGSWKEPAEGGGLSSDR	[6] Phospho (ST)	RFIP1_HUMAN	T358	KHLFSSTENLAAG	Rab11 family-interacting protein 1 OS=Homo sapiens GN=RAB11FIP1 PE=1 SV=3	TRUE	0.00590952	84344.7	97341.2	71447.1	137886	132347	206025	84377.7	158753	1.88145	0.911847
39069	1	95.3975	3	961.77	2882.29	2.30117e-05	0.00798382	34.51	HLFSSTENLAAGSWKEPAEGGGLSSDR	[5] Phospho (ST)	RFIP1_HUMAN	S357	KKHLFSSTENLAA	Rab11 family-interacting protein 1 OS=Homo sapiens GN=RAB11FIP1 PE=1 SV=3	TRUE	0.00590952	84344.7	97341.2	71447.1	137886	132347	206025	84377.7	158753	1.88145	0.911847
18338	1	29.0337	2	605.268	1208.52	0.000598959	0.495614	40.56	LSSLRASTSK	[3] Phospho (ST)|[7] Phospho (ST)	RS6_HUMAN	S236, S240	KRRRLSSLRASTS, LSSLRASTSKSES	40S ribosomal protein S6 OS=Homo sapiens GN=RPS6 PE=1 SV=1	TRUE	0.000430326	257347	224817	214797	438337	385423	485885	232320	436548	1.87908	0.910024
5859	1	90.3615	2	978.318	1954.62	0.000813182	0.416031	99.02	DWEDDSDEDMSNFDR	[6] Phospho (ST)	TEBP_HUMAN	S113	KDWEDDSDEDMSN	Prostaglandin E synthase 3 OS=Homo sapiens GN=PTGES3 PE=1 SV=1	TRUE	0.0443663	2.94017e+06	3.64643e+06	2.85613e+06	6.3684e+06	2.91081e+06	8.44224e+06	3.14758e+06	5.90715e+06	1.87673	0.908219
41225	1	43.5968	2	720.804	1439.59	-0.000124866	-0.0867368	106.14	VGGSDEEASGIPSR	[4] Phospho (ST)	SSF1_HUMAN	S359	KARVGGSDEEASG	Suppressor of SWI4 1 homolog OS=Homo sapiens GN=PPAN PE=2 SV=1	TRUE	0.0269181	97826.1	85074.6	66834.4	150225	116152	200623	83245	155666	1.86998	0.903022
11044	1	51.9697	3	957.765	2870.27	-0.000253897	-0.0884575	47.92	RGEGDAPFSEPGTTSTQRPSSPETATK	[21] Phospho (ST)	SRRM2_HUMAN	S323	STQRPSSPETATK	Serine/arginine repetitive matrix protein 2 OS=Homo sapiens GN=SRRM2 PE=1 SV=2	TRUE	0.0273899	558562	679910	368170	950850	572638	1.47787e+06	535547	1.00045e+06	1.86809	0.901566
32290	1	90.79	4	821.351	3281.37	0.00100066	0.304952	---	VSAEAEVAPVSPEVTQEVVEEHCASPEDK	[2] Phospho (ST)|[23] Carbamidomethyl (C)|[25] Phospho (ST)	MAP1B_HUMAN	S1289, S1312	PNEIKVSAEAEVA, VEEHCASPEDKTL	Microtubule-associated protein 1B OS=Homo sapiens GN=MAP1B PE=1 SV=2	TRUE	0.0783583	142812	71680.9	151367	252422	347819	82700.6	121954	227647	1.86667	0.900469
20118	1	74.7245	3	943.091	2826.25	-0.00139636	-0.494068	34.27	NKQDDDLNCEPLSPHNITPEPVSK	[9] Carbamidomethyl (C)|[13] Phospho (ST)	MCAF1_HUMAN	S113	LNCEPLSPHNITP	Activating transcription factor 7-interacting protein 1 OS=Homo sapiens GN=ATF7IP PE=1 SV=3	TRUE	0.0022692	299875	301839	251180	524218	384934	682089	284298	530414	1.8657	0.899715
67804	1	64.6087	2	861.907	1721.8	0.000166143	0.0964941	55.17	LPSGSGAASPTGSAVDIR	[9] Phospho (ST)	AHNK_HUMAN	S216	SGSGAASPTGSAV	Neuroblast differentiation-associated protein AHNAK OS=Homo sapiens GN=AHNAK PE=1 SV=2	TRUE	0.012952	40220.4	37747.2	29454.2	58792.5	56404.8	85123.6	35807.3	66773.6	1.86481	0.899025
62646	2	31.4863	2	718.333	1434.65	0.000670149	0.467117	48.38	LGASNSPGQPNSVK	[6] Phospho (ST)	RBM25_HUMAN	S677	KLGASNSPGQPNS	RNA-binding protein 25 OS=Homo sapiens GN=RBM25 PE=1 SV=3	TRUE	0.0307555	60932.8	38925.1	46911.4	90646.7	64111	118007	48923.1	90921.6	1.85846	0.894108
11719	1	96.6816	3	1426.57	4276.68	0.00352845	0.825044	93.83	MESEGGADDSAEEGDLLDDDDNEDRGDDQLELIKDDEK	[10] Phospho (ST)	HNRPC_HUMAN	S260	EGGADDSAEEGDL	Heterogeneous nuclear ribonucleoproteins C1/C2 OS=Homo sapiens GN=HNRNPC PE=1 SV=4	TRUE	0.422399	1.28611e+06	2.0024e+06	1.23093e+06	2.57763e+06	1.02224e+06	4.78305e+06	1.50648e+06	2.79431e+06	1.85486	0.891311
51033	1	48.1608	2	763.84	1525.67	-7.03189e-05	-0.0460906	39.37	NGSTAVAESVASPQK	[1] Deamidated (NQ)|[9] Phospho (ST)	TP53B_HUMAN	S1025	STAVAESVASPQK	Tumor suppressor p53-binding protein 1 OS=Homo sapiens GN=TP53BP1 PE=1 SV=2	TRUE	0.00145633	58245.6	54848.6	38820.8	91598.8	74532.3	115589	50638.3	93906.7	1.85446	0.890999
51033	1	48.1608	2	763.84	1525.67	-7.03189e-05	-0.0460906	45.96	NGSTAVAESVASPQK	[1] Deamidated (NQ)|[12] Phospho (ST)	TP53B_HUMAN	S1028	VAESVASPQKTMS	Tumor suppressor p53-binding protein 1 OS=Homo sapiens GN=TP53BP1 PE=1 SV=2	TRUE	0.00145633	58245.6	54848.6	38820.8	91598.8	74532.3	115589	50638.3	93906.7	1.85446	0.890999
19104	1	44.347	3	800.051	2397.13	-0.001466	-0.611565	65.61	KESKEEETSIDVAGKPNEVTK	[3] Phospho (ST)	MOT1_HUMAN	S461	NEQKKESKEEETS	Monocarboxylate transporter 1 OS=Homo sapiens GN=SLC16A1 PE=1 SV=3	TRUE	0.0271545	234839	246311	206564	357220	312496	605136	229238	424951	1.85375	0.890449
21860	1	85.7245	3	1004.79	3011.34	0.000194842	0.0647027	45.72	HGGSPQPLATTPLSQEPVNPPSEASPTR	[4] Phospho (ST)|[27] Phospho (ST)	SRRM2_HUMAN	S377, T400	AERHGGSPQPLAT, PSEASPTRDRSPP	Serine/arginine repetitive matrix protein 2 OS=Homo sapiens GN=SRRM2 PE=1 SV=2	TRUE	3.42737e-05	410052	371451	378342	685001	651520	812792	386615	716438	1.8531	0.889944
18724	1	82.8371	2	814.384	1626.75	-0.00324967	-1.99763	53.92	DMESPTKLDVTLAK	[4] Phospho (ST)	MAP4_HUMAN	S280	LAKDMESPTKLDV	Microtubule-associated protein 4 OS=Homo sapiens GN=MAP4 PE=1 SV=3	TRUE	0.0240353	172076	207864	167955	342414	193688	479127	182632	338410	1.85296	0.889834
44156	1	60.6228	3	616.936	1847.79	-0.000810221	-0.438482	38.03	SVENLPECGITHEQR	[1] Phospho (ST)|[8] Carbamidomethyl (C)	PI4KB_HUMAN	S428	RIRSTRSVENLPE	Phosphatidylinositol 4-kinase beta OS=Homo sapiens GN=PI4KB PE=1 SV=1	TRUE	0.00967661	58444.8	49034.1	39666	97764.9	70351.5	104467	49048.3	90861.2	1.85249	0.889462
13057	1	46.4176	2	548.755	1095.5	0.000339488	0.309894	64.52	ASAVSELSPR	[8] Phospho (ST)	TR150_HUMAN	S243	SAVSELSPRERSP	Thyroid hormone receptor-associated protein 3 OS=Homo sapiens GN=THRAP3 PE=1 SV=2	TRUE	0.00286696	212373	188964	136697	323984	288353	382826	179345	331721	1.84963	0.887236
23172	1	141.068	3	1379.34	4135	0.0205937	4.98037	80.24	IIPTLEEGLQLPSPTATSQLPLESDAVECLNYQHYK	[13] Phospho (ST)|[19] Deamidated (NQ)|[29] Carbamidomethyl (C)	HNRPK_HUMAN	S116	EGLQLPSPTATSQ	Heterogeneous nuclear ribonucleoprotein K OS=Homo sapiens GN=HNRNPK PE=1 SV=1	TRUE	0.225609	366784	543883	238584	804974	391878	921315	383084	706056	1.84308	0.882122
23172	1	141.068	3	1379.34	4135	0.0205937	4.98037	63.63	IIPTLEEGLQLPSPTATSQLPLESDAVECLNYQHYK	[10] Deamidated (NQ)|[13] Phospho (ST)|[29] Carbamidomethyl (C)	HNRPK_HUMAN	S116	EGLQLPSPTATSQ	Heterogeneous nuclear ribonucleoprotein K OS=Homo sapiens GN=HNRNPK PE=1 SV=1	TRUE	0.225609	366784	543883	238584	804974	391878	921315	383084	706056	1.84308	0.882122
23999	1	67.2682	3	870.664	2608.97	-0.000553084	-0.211993	52.07	NYAGEEEEEGSGSSEGFDPPATDR	[13] Phospho (ST)	YBOX3_HUMAN	S203	EEEGSGSSEGFDP	Y-box-binding protein 3 OS=Homo sapiens GN=YBX3 PE=1 SV=4	TRUE	0.000499306	435772	325474	281048	668014	647847	602320	347431	639394	1.84034	0.879976
23999	1	67.2682	3	870.664	2608.97	-0.000553084	-0.211993	43.16	NYAGEEEEEGSGSSEGFDPPATDR	[11] Phospho (ST)	YBOX3_HUMAN	S201	EEEEEGSGSSEGF	Y-box-binding protein 3 OS=Homo sapiens GN=YBX3 PE=1 SV=4	TRUE	0.000499306	435772	325474	281048	668014	647847	602320	347431	639394	1.84034	0.879976
23999	1	67.2682	3	870.664	2608.97	-0.000553084	-0.211993	56.74	NYAGEEEEEGSGSSEGFDPPATDR	[14] Phospho (ST)	YBOX3_HUMAN	S204	EEGSGSSEGFDPP	Y-box-binding protein 3 OS=Homo sapiens GN=YBX3 PE=1 SV=4	TRUE	0.000499306	435772	325474	281048	668014	647847	602320	347431	639394	1.84034	0.879976
63593	1	34.2033	3	693.315	2076.92	0.000545348	0.262575	39.22	SPPREGSQGELTPANSQSR	[7] Phospho (ST)	CSN1_HUMAN	S474	SPPREGSQGELTP	COP9 signalosome complex subunit 1 OS=Homo sapiens GN=GPS1 PE=1 SV=4	TRUE	0.00320633	54329.6	53177.4	34312.2	83322.8	72403.1	105007	47273.1	86911	1.83849	0.878519
24293	2	57.9248	3	720.648	2158.92	0.00199303	0.92316	56.73	LLKPGEEPSEYTDEEDTK	[12] Phospho (ST)	PGRC2_HUMAN	T211	EEPSEYTDEEDTK	Membrane-associated progesterone receptor component 2 OS=Homo sapiens GN=PGRMC2 PE=1 SV=1	TRUE	0.271429	35818	444903	261970	467217	390005	506138	247564	454454	1.83571	0.876334
13942	1	39.143	3	871.369	2611.08	-0.00125019	-0.478802	40.73	STSAPQMSPGSSDNQSSSPQPAQQK	[8] Phospho (ST)	UBP2L_HUMAN	S467	TSAPQMSPGSSDN	Ubiquitin-associated protein 2-like OS=Homo sapiens GN=UBAP2L PE=1 SV=2	TRUE	0.0275735	699114	695975	539800	1.24468e+06	675202	1.62378e+06	644963	1.18122e+06	1.83146	0.872991
13942	1	39.143	3	871.369	2611.08	-0.00125019	-0.478802	66.78	STSAPQMSPGSSDNQSSSPQPAQQK	[3] Phospho (ST)	UBP2L_HUMAN	S462	LPSKSTSAPQMSP	Ubiquitin-associated protein 2-like OS=Homo sapiens GN=UBAP2L PE=1 SV=2	TRUE	0.0275735	699114	695975	539800	1.24468e+06	675202	1.62378e+06	644963	1.18122e+06	1.83146	0.872991
39313	1	64.5098	2	717.835	1433.66	0.000543679	0.379226	59.84	VQISPDSGGLPER	[4] Phospho (ST)	FUBP2_HUMAN	S181	GCKVQISPDSGGL	Far upstream element-binding protein 2 OS=Homo sapiens GN=KHSRP PE=1 SV=4	TRUE	0.000784209	54587.7	49895.9	42338.3	85825.1	76886	106152	48940.6	89620.9	1.83122	0.872803
20041	1	95.88	3	1063.81	3188.41	-0.000743588	-0.233216	97.82	FFTTGSDSESESSLSGEELVTKPVGGNYGK	[15] Phospho (ST)	EIF3C_HUMAN	S18	ESESSLSGEELVT	Eukaryotic translation initiation factor 3 subunit C OS=Homo sapiens GN=EIF3C PE=1 SV=1	TRUE	3.68222e-05	317718	278892	303310	505582	547263	594196	299973	549014	1.83021	0.872009
7544	1	106.572	3	790.714	2369.12	0.000457559	0.193135	77.54	SPTMEQAVQTASAHLPAPAAVGR	[3] Phospho (ST)	LS14A_HUMAN	T194	PLRKSPTMEQAVQ	Protein LSM14 homolog A OS=Homo sapiens GN=LSM14A PE=1 SV=3	TRUE	0.0026773	915045	1.33376e+06	1.21271e+06	1.93766e+06	1.80749e+06	2.58954e+06	1.15384e+06	2.11156e+06	1.83003	0.87187
7544	1	106.572	3	790.714	2369.12	0.000457559	0.193135	72.82	SPTMEQAVQTASAHLPAPAAVGR	[1] Phospho (ST)	LS14A_HUMAN	S192	LDPLRKSPTMEQA	Protein LSM14 homolog A OS=Homo sapiens GN=LSM14A PE=1 SV=3	TRUE	0.0026773	915045	1.33376e+06	1.21271e+06	1.93766e+06	1.80749e+06	2.58954e+06	1.15384e+06	2.11156e+06	1.83003	0.87187
48478	1	94.6264	3	1219.85	3656.52	0.00129871	0.355177	80.36	KPATPAEDDEDDDIDLFGSDNEEEDKEAAQLR	[19] Phospho (ST)	EF1D_HUMAN	S162	DIDLFGSDNEEED	Elongation factor 1-delta OS=Homo sapiens GN=EEF1D PE=1 SV=5	TRUE	0.0767827	68592.9	115271	54765.8	147676	39755.7	249004	79543.4	145479	1.82892	0.870993
12221	1	88.3949	3	1170.49	3508.44	-0.000428121	-0.122026	75.5	MLPHAPGVQMQAIPEDAVHEDSGDEDGEDPDK	[22] Phospho (ST)	HDAC2_HUMAN	S394	DAVHEDSGDEDGE	Histone deacetylase 2 OS=Homo sapiens GN=HDAC2 PE=1 SV=2	TRUE	0.384077	751567	1.09946e+06	771678	1.55526e+06	755555	2.48461e+06	874236	1.59848e+06	1.82843	0.870602
22580	1	46.6584	3	661.3	1980.88	-0.000427086	-0.215604	61.8	SGSSQELDVKPSASPQER	[3] Phospho (ST)	SRRM2_HUMAN	S1541	QRSRSGSSQELDV	Serine/arginine repetitive matrix protein 2 OS=Homo sapiens GN=SRRM2 PE=1 SV=2	TRUE	0.000119993	210030	206223	144783	340143	312943	372637	187012	341908	1.82827	0.870477
22580	1	46.6584	3	661.3	1980.88	-0.000427086	-0.215604	67.08	SGSSQELDVKPSASPQER	[4] Phospho (ST)	SRRM2_HUMAN	S1542	RSRSGSSQELDVK	Serine/arginine repetitive matrix protein 2 OS=Homo sapiens GN=SRRM2 PE=1 SV=2	TRUE	0.000119993	210030	206223	144783	340143	312943	372637	187012	341908	1.82827	0.870477
11043	1	75.2531	3	891.705	2672.09	0.00104332	0.39045	58.99	ENVEYIEREESDGEYDEFGRK	[11] Phospho (ST)	ZRAB2_HUMAN	S120	YIEREESDGEYDE	Zinc finger Ran-binding domain-containing protein 2 OS=Homo sapiens GN=ZRANB2 PE=1 SV=2	TRUE	0.00778105	494803	538112	475425	832833	635480	1.28919e+06	502780	919166	1.82817	0.8704
69349	1	27.839	2	687.254	1372.49	0.00191033	1.39187	42.43	EISDDEAEEEK	[3] Phospho (ST)	HS90B_HUMAN	S226	EREKEISDDEAEE	Heat shock protein HSP 90-beta OS=Homo sapiens GN=HSP90AB1 PE=1 SV=4	TRUE	0.00750552	32067.6	36427.4	32255	64374.7	48632.7	70974.2	33583.3	61327.2	1.82612	0.868783
36522	1	82.6938	3	909.688	2726.04	0.00608747	2.23309	52.95	AGEQQLSEPEDMEMEAGDTDDPPR	[7] Phospho (ST)	UBP7_HUMAN	S18	AGEQQLSEPEDME	Ubiquitin carboxyl-terminal hydrolase 7 OS=Homo sapiens GN=USP7 PE=1 SV=2	TRUE	0.0114869	208764	199273	226070	492444	248927	416188	211369	385853	1.8255	0.868289
9632	1	87.3983	4	985.939	3939.73	0.000567921	0.144152	94.15	VQGEAVSNIQENTQTPTVQEESEEEEVDETGVEVK	[22] Phospho (ST)	NACAM_HUMAN	S2029	PTVQEESEEEEVD	Nascent polypeptide-associated complex subunit alpha, muscle-specific form OS=Homo sapiens GN=NACA PE=1 SV=1	TRUE	0.0162494	7.00723e+06	4.52529e+06	7.98423e+06	1.12259e+07	1.69001e+07	7.44237e+06	6.50559e+06	1.18561e+07	1.82245	0.865882
36543	1	45.6407	2	564.253	1126.49	0.000337507	0.29961	37.96	NLSNEELTK	[3] Phospho (ST)	FCHO2_HUMAN	S403	QMNRNLSNEELTK	F-BAR domain only protein 2 OS=Homo sapiens GN=FCHO2 PE=1 SV=2	TRUE	0.00160409	48605.5	41660.1	33431.2	71680.5	65337.1	88084.8	41232.3	75034.1	1.81979	0.863773
25296	1	53.7246	3	875.359	2623.06	-0.00022982	-0.0876153	43.97	QNGSNDSDRYSDNEEDSKIELK	[5] Deamidated (NQ)|[11] Phospho (ST)	LAP2B_HUMAN	S184	NDSDRYSDNEEDS	Lamina-associated polypeptide 2, isoforms beta/gamma OS=Homo sapiens GN=TMPO PE=1 SV=2	TRUE	0.2133	517578	613010	320902	871504	485355	1.2841e+06	483830	880318	1.81948	0.863525
25296	1	53.7246	3	875.359	2623.06	-0.00022982	-0.0876153	---	QNGSNDSDRYSDNEEDSKIELK	[11] Phospho (ST)|[13] Deamidated (NQ)	LAP2B_HUMAN	S184	NDSDRYSDNEEDS	Lamina-associated polypeptide 2, isoforms beta/gamma OS=Homo sapiens GN=TMPO PE=1 SV=2	TRUE	0.2133	517578	613010	320902	871504	485355	1.2841e+06	483830	880318	1.81948	0.863525
38466	1	107.293	5	736.539	3677.66	0.00027776	0.0755264	---	RSTAPSAAASASASAAASSPAGGGAEALELLEHCGVCR	[18] Phospho (ST)|[34] Carbamidomethyl (C)|[37] Carbamidomethyl (C)	TIF1B_HUMAN	S49	SASAAASSPAGGG	Transcription intermediary factor 1-beta OS=Homo sapiens GN=TRIM28 PE=1 SV=5	TRUE	0.466252	52490.7	34064.3	76868.3	92721.9	152017	52142.4	54474.4	98960.4	1.81664	0.861272
16832	1	50.5966	3	619.61	1855.81	0.000110051	0.059301	39.15	ESEQESEEEILAQKK	[2] Phospho (ST)	HIRP3_HUMAN	S223	TKSLKESEQESEE	HIRA-interacting protein 3 OS=Homo sapiens GN=HIRIP3 PE=1 SV=3	TRUE	0.00426795	183063	186515	124522	310571	218538	367018	164700	298709	1.81365	0.858898
10143	1	67.0742	3	844.042	2529.1	0.0010345	0.409038	85.67	GPGAPGLAHLQESQAGSDTDVEEGK	[17] Phospho (ST)	MDC1_HUMAN	S376	QESQAGSDTDVEE	Mediator of DNA damage checkpoint protein 1 OS=Homo sapiens GN=MDC1 PE=1 SV=3	TRUE	0.0129032	484553	396276	351192	780894	529574	923281	410674	744583	1.81308	0.85844
42840	1	45.051	2	896.388	1790.76	0.000974446	0.544152	67.68	NEEPSEEEIDAPKPK	[5] Phospho (ST)	DDX21_HUMAN	S121	TKNEEPSEEEIDA	Nucleolar RNA helicase 2 OS=Homo sapiens GN=DDX21 PE=1 SV=5	TRUE	0.244416	124457	152985	84786.8	192134	131822	332756	120743	218904	1.81297	0.858357
31580	1	81.9261	4	735.562	2938.22	0.00118175	0.4022	75.49	IHDLEDDLEMSSDASDASGEEGGRVPK	[18] Phospho (ST)	T2FA_HUMAN	S224	SDASDASGEEGGR	General transcription factor IIF subunit 1 OS=Homo sapiens GN=GTF2F1 PE=1 SV=2	TRUE	0.00811845	49463.7	51967.2	69269.3	102895	74804.4	131767	56900	103155	1.81292	0.858319
16695	1	68.0987	4	1137.49	4545.93	-0.000168626	-0.0370939	54.78	REPGSGTESDTSPDFHNQENEPSQEDPEDLDGSVQGVKPQK	[9] Phospho (ST)	EAF6_HUMAN	S122	PGSGTESDTSPDF	Chromatin modification-related protein MEAF6 OS=Homo sapiens GN=MEAF6 PE=1 SV=1	TRUE	0.0158428	649482	717127	511782	1.09754e+06	758306	1.5456e+06	626130	1.13381e+06	1.81083	0.85665
16695	1	68.0987	4	1137.49	4545.93	-0.000168626	-0.0370939	44.66	REPGSGTESDTSPDFHNQENEPSQEDPEDLDGSVQGVKPQK	[12] Phospho (ST)	EAF6_HUMAN	S125	GTESDTSPDFHNQ	Chromatin modification-related protein MEAF6 OS=Homo sapiens GN=MEAF6 PE=1 SV=1	TRUE	0.0158428	649482	717127	511782	1.09754e+06	758306	1.5456e+06	626130	1.13381e+06	1.81083	0.85665
22842	1	78.9767	3	793.7	2378.08	5.91105e-05	0.0248564	50.35	VPPAPVPCPPPSPGPSAVPSSPK	[8] Carbamidomethyl (C)|[12] Phospho (ST)|[21] Phospho (ST)	BAG3_HUMAN	S377, S386	VPCPPPSPGPSAV, PSAVPSSPKSVAT	BAG family molecular chaperone regulator 3 OS=Homo sapiens GN=BAG3 PE=1 SV=3	TRUE	0.000182132	571319	438897	488898	986059	804924	923329	499705	904771	1.81061	0.856477
22535	1	83.0817	3	853.686	2558.03	-0.00391751	-1.53145	65.99	VHNDAQSFDYDHDAFLGAEEAK	[7] Phospho (ST)	CALU_HUMAN	S44	VHNDAQSFDYDHD	Calumenin OS=Homo sapiens GN=CALU PE=1 SV=2	TRUE	0.0044205	235756	225400	212937	401092	345331	473179	224698	406534	1.80925	0.855391
71705	1	65.1395	3	1310.23	3927.67	-0.00292516	-0.744756	47.58	AETASQSQRSPISDNSGCDAPGNSNPSLSVPSSAESEK	[3] Phospho (ST)|[18] Carbamidomethyl (C)	SCAFB_HUMAN	T331	RNTRAETASQSQR	Protein SCAF11 OS=Homo sapiens GN=SCAF11 PE=1 SV=2	TRUE	0.141613	33405.7	57629.9	12482.1	49483	16549.6	121230	34505.9	62420.8	1.80899	0.855184
22734	1	27.3913	3	711.647	2131.92	0.000818366	0.383863	40.44	TPSPKEEDEEPESPPEKK	[13] Phospho (ST)	NUCKS_HUMAN	S214	EDEEPESPPEKKT	Nuclear ubiquitous casein and cyclin-dependent kinase substrate 1 OS=Homo sapiens GN=NUCKS1 PE=1 SV=1	TRUE	0.00539675	744550	632804	400960	1.28657e+06	668875	1.25806e+06	592771	1.07117e+06	1.80705	0.85364
31238	1	72.3129	3	1110.43	3328.27	-0.00344609	-1.0354	91.81	AEEPPSQLDQDTQVQDMDEGSDDEEEGQK	[21] Phospho (ST)	SF3A1_HUMAN	S359	QDMDEGSDDEEEG	Splicing factor 3A subunit 1 OS=Homo sapiens GN=SF3A1 PE=1 SV=1	TRUE	0.00197385	543761	471674	427606	972493	578631	1.0527e+06	481014	867940	1.8044	0.851518
21314	1	40.7386	2	753.372	1504.73	-0.000119153	-0.0791859	68.66	AGDLLEDSPKRPK	[8] Phospho (ST)	HDGF_HUMAN	S165	GDLLEDSPKRPKE	Hepatoma-derived growth factor OS=Homo sapiens GN=HDGF PE=1 SV=1	TRUE	0.00243109	97982.6	140416	174985	180104	210904	354364	137795	248457	1.8031	0.850478
21859	2	43.7868	3	835.349	2503.03	-0.00191726	-0.765976	61.33	EGEEPTVYSDEEEPKDESARK	[9] Phospho (ST)	PGRC1_HUMAN	S181	EEPTVYSDEEEPK	Membrane-associated progesterone receptor component 1 OS=Homo sapiens GN=PGRMC1 PE=1 SV=3	TRUE	0.210689	134776	630971	361038	582177	482310	965922	375595	676803	1.80195	0.849558
33168	1	27.2828	3	629.26	1884.76	-0.00133671	-0.70922	64.59	SDSRAQAVSEDAGGNEGR	[3] Phospho (ST)	EIF3B_HUMAN	S119	RDERSDSRAQAVS	Eukaryotic translation initiation factor 3 subunit B OS=Homo sapiens GN=EIF3B PE=1 SV=3	TRUE	0.0016851	219423	172116	158561	415144	275134	300848	183367	330375	1.80172	0.849375
37808	1	56.6435	2	610.745	1219.48	-0.000230095	-0.188684	47.75	GSFSDTGLGDGK	[4] Phospho (ST)	TR150_HUMAN	S379	KEKGSFSDTGLGD	Thyroid hormone receptor-associated protein 3 OS=Homo sapiens GN=THRAP3 PE=1 SV=2	TRUE	0.0161455	57611.6	59079.7	40413.5	98739.8	62987.9	121325	52368.3	94351	1.80168	0.849344
37808	1	56.6435	2	610.745	1219.48	-0.000230095	-0.188684	43.95	GSFSDTGLGDGK	[6] Phospho (ST)	TR150_HUMAN	T381	KGSFSDTGLGDGK	Thyroid hormone receptor-associated protein 3 OS=Homo sapiens GN=THRAP3 PE=1 SV=2	TRUE	0.0161455	57611.6	59079.7	40413.5	98739.8	62987.9	121325	52368.3	94351	1.80168	0.849344
22330	1	83.6606	4	955.64	3818.53	-0.000190719	-0.0499457	35.37	TPGDFSYAYQKPEETTRSPDEEDYDYESYEK	[18] Phospho (ST)	MAP1B_HUMAN	S1881	PEETTRSPDEEDY	Microtubule-associated protein 1B OS=Homo sapiens GN=MAP1B PE=1 SV=2	TRUE	1.41111e-05	284661	255993	262314	516587	450081	479369	267656	482012	1.80087	0.84869
22330	1	83.6606	4	955.64	3818.53	-0.000190719	-0.0499457	37.96	TPGDFSYAYQKPEETTRSPDEEDYDYESYEK	[16] Phospho (ST)	MAP1B_HUMAN	T1879	QKPEETTRSPDEE	Microtubule-associated protein 1B OS=Homo sapiens GN=MAP1B PE=1 SV=2	TRUE	1.41111e-05	284661	255993	262314	516587	450081	479369	267656	482012	1.80087	0.84869
22330	1	83.6606	4	955.64	3818.53	-0.000190719	-0.0499457	---	TPGDFSYAYQKPEETTRSPDEEDYDYESYEK	[6] Phospho (ST)	MAP1B_HUMAN	S1869	KTPGDFSYAYQKP	Microtubule-associated protein 1B OS=Homo sapiens GN=MAP1B PE=1 SV=2	TRUE	1.41111e-05	284661	255993	262314	516587	450081	479369	267656	482012	1.80087	0.84869
6221	1	121.057	3	680.038	2037.09	0.00163911	0.804631	49.54	VPLAPITDPQQLQLSPLK	[15] Phospho (ST)	RIR2_HUMAN	S20	PQQLQLSPLKGLS	Ribonucleoside-diphosphate reductase subunit M2 OS=Homo sapiens GN=RRM2 PE=1 SV=1	TRUE	0.00979619	462134	406438	608510	858571	1.28647e+06	512470	492361	885837	1.79916	0.847327
39431	1	51.4306	2	661.291	1320.57	-0.00281914	-2.13479	37.16	SLSPSHLTEDR	[1] Phospho (ST)	ZC3HD_HUMAN	S875	RPQESRSLSPSHL	Zinc finger CCCH domain-containing protein 13 OS=Homo sapiens GN=ZC3H13 PE=1 SV=1	TRUE	0.0151465	49898.3	50177.9	33876.6	80504.6	56220.2	104115	44650.9	80280	1.79795	0.84635
39431	1	51.4306	2	661.291	1320.57	-0.00281914	-2.13479	40.57	SLSPSHLTEDR	[3] Phospho (ST)	ZC3HD_HUMAN	S877	QESRSLSPSHLTE	Zinc finger CCCH domain-containing protein 13 OS=Homo sapiens GN=ZC3H13 PE=1 SV=1	TRUE	0.0151465	49898.3	50177.9	33876.6	80504.6	56220.2	104115	44650.9	80280	1.79795	0.84635
67773	1	68.1976	4	876.098	3500.36	0.0011681	0.333709	47.93	SEDADRCTLPEHESPSQDISDACEAESTER	[1] Phospho (ST)|[7] Carbamidomethyl (C)|[23] Carbamidomethyl (C)	LRRF1_HUMAN	S720	SPAEPKSEDADRC	Leucine-rich repeat flightless-interacting protein 1 OS=Homo sapiens GN=LRRFIP1 PE=1 SV=2	TRUE	0.000172393	58256.2	37471.9	49912.4	95223.5	72058	94291.9	48546.8	87191.1	1.79602	0.844804
67773	1	68.1976	4	876.098	3500.36	0.0011681	0.333709	43.38	SEDADRCTLPEHESPSQDISDACEAESTER	[7] Carbamidomethyl (C)|[16] Phospho (ST)|[23] Carbamidomethyl (C)	LRRF1_HUMAN	S735	PEHESPSQDISDA	Leucine-rich repeat flightless-interacting protein 1 OS=Homo sapiens GN=LRRFIP1 PE=1 SV=2	TRUE	0.000172393	58256.2	37471.9	49912.4	95223.5	72058	94291.9	48546.8	87191.1	1.79602	0.844804
61806	1	46.6584	2	936.911	1871.81	0.000963599	0.514796	38.63	LGAGGGSPEKSPSAQELK	[7] Phospho (ST)|[11] Phospho (ST)	CHIP_HUMAN	S19, S23	LGAGGGSPEKSPS, GGSPEKSPSAQEL	E3 ubiquitin-protein ligase CHIP OS=Homo sapiens GN=STUB1 PE=1 SV=2	TRUE	0.410695	31816.8	48340.4	26843.5	59347.4	31716.2	101058	35666.9	64040.5	1.79552	0.844398
22546	1	60.8635	3	478.569	1432.69	0.000111861	0.0780782	37.04	EKTPELPEPSVK	[3] Phospho (ST)	SRRM1_HUMAN	T220	PEKKEKTPELPEP	Serine/arginine repetitive matrix protein 1 OS=Homo sapiens GN=SRRM1 PE=1 SV=2	TRUE	0.00060566	124270	113383	88437.8	200378	159779	225166	108697	195108	1.79497	0.843956
12758	1	52.9014	3	521.267	1560.78	0.000345315	0.221245	47.95	KEKTPELPEPSVK	[4] Phospho (ST)	SRRM1_HUMAN	T220	PEKKEKTPELPEP	Serine/arginine repetitive matrix protein 1 OS=Homo sapiens GN=SRRM1 PE=1 SV=2	TRUE	0.00131605	260139	268303	169099	432095	315668	501380	232514	416381	1.79078	0.84059
67451	1	100.451	3	945.058	2832.15	0.0110202	3.8911	58.47	GDLSDVEEEEEEEMDVDEATGAVKK	[4] Phospho (ST)	SIN3A_HUMAN	S832	AQRGDLSDVEEEE	Paired amphipathic helix protein Sin3a OS=Homo sapiens GN=SIN3A PE=1 SV=2	TRUE	0.400418	39567.6	47289.1	44005.5	102453	34455.6	97406.4	43620.7	78105	1.79055	0.840401
41773	1	125.239	4	988.185	3948.71	-0.00818077	-2.07175	39.15	RFEIINAIYEPTEEECEWKPDEEDEISEELK	[12] Phospho (ST)|[16] Carbamidomethyl (C)	NP1L1_HUMAN	T128	NAIYEPTEEECEW	Nucleosome assembly protein 1-like 1 OS=Homo sapiens GN=NAP1L1 PE=1 SV=1	TRUE	0.00033506	91460.2	76637.3	52386.2	155260	129374	109909	73494.5	131514	1.78944	0.839511
27205	1	71.0155	3	999.094	2994.26	5.9012e-05	0.0197084	94.18	EAPAEGEAAEPGSPTAAEGEAASAASSTSSPK	[15] Phospho (ST)	MARCS_HUMAN	T120	AEPGSPTAAEGEA	Myristoylated alanine-rich C-kinase substrate OS=Homo sapiens GN=MARCKS PE=1 SV=4	TRUE	8.97327e-05	407909	386057	354995	704394	600957	745589	382987	683647	1.78504	0.835955
27205	1	71.0155	3	999.094	2994.26	5.9012e-05	0.0197084	122.31	EAPAEGEAAEPGSPTAAEGEAASAASSTSSPK	[13] Phospho (ST)	MARCS_HUMAN	S118	EAAEPGSPTAAEG	Myristoylated alanine-rich C-kinase substrate OS=Homo sapiens GN=MARCKS PE=1 SV=4	TRUE	8.97327e-05	407909	386057	354995	704394	600957	745589	382987	683647	1.78504	0.835955
50282	1	46.3739	3	643.622	1927.84	0.000353452	0.18334	37.1	DGPGLERSPGEPGGAAPER	[8] Phospho (ST)	SIR1_HUMAN	S47	GPGLERSPGEPGG	NAD-dependent protein deacetylase sirtuin-1 OS=Homo sapiens GN=SIRT1 PE=1 SV=2	TRUE	0.00201479	39327.9	34855.4	22743.2	46388.4	58965.6	67581.5	32308.9	57645.1	1.78419	0.83527
4827	2	140.577	3	1093.87	3278.59	0.0232567	7.09356	60.78	TTGIVMDSGDGVTHTVPIYEGYALPHAILR	[2] Phospho (ST)|[6] Oxidation (M)	ACTG_HUMAN	T149	YASGRTTGIVMDS	Actin, cytoplasmic 2 OS=Homo sapiens GN=ACTG1 PE=1 SV=1	TRUE	0.00326803	2.42542e+06	936802	757121	2.98543e+06	2.34646e+06	2.00907e+06	1.37312e+06	2.44699e+06	1.78207	0.833552
4827	2	140.577	3	1093.87	3278.59	0.0232567	7.09356	63.51	TTGIVMDSGDGVTHTVPIYEGYALPHAILR	[1] Phospho (ST)|[6] Oxidation (M)	ACTG_HUMAN	T148	LYASGRTTGIVMD	Actin, cytoplasmic 2 OS=Homo sapiens GN=ACTG1 PE=1 SV=1	TRUE	0.00326803	2.42542e+06	936802	757121	2.98543e+06	2.34646e+06	2.00907e+06	1.37312e+06	2.44699e+06	1.78207	0.833552
4827	2	140.577	3	1093.87	3278.59	0.0232567	7.09356	64.92	TTGIVMDSGDGVTHTVPIYEGYALPHAILR	[6] Oxidation (M)|[8] Phospho (ST)	ACTG_HUMAN	S155	TGIVMDSGDGVTH	Actin, cytoplasmic 2 OS=Homo sapiens GN=ACTG1 PE=1 SV=1	TRUE	0.00326803	2.42542e+06	936802	757121	2.98543e+06	2.34646e+06	2.00907e+06	1.37312e+06	2.44699e+06	1.78207	0.833552
4827	2	140.577	3	1093.87	3278.59	0.0232567	7.09356	---	TTGIVMDSGDGVTHTVPIYEGYALPHAILR	[6] Oxidation (M)|[15] Phospho (ST)	ACTG_HUMAN	T162	GDGVTHTVPIYEG	Actin, cytoplasmic 2 OS=Homo sapiens GN=ACTG1 PE=1 SV=1	TRUE	0.00326803	2.42542e+06	936802	757121	2.98543e+06	2.34646e+06	2.00907e+06	1.37312e+06	2.44699e+06	1.78207	0.833552
11050	1	43.2673	2	646.24	1290.46	-0.000407099	-0.315467	56.55	LFEDDDSNEK	[7] Phospho (ST)	HTSF1_HUMAN	S702	LFEDDDSNEKLFD	HIV Tat-specific factor 1 OS=Homo sapiens GN=HTATSF1 PE=1 SV=1	TRUE	0.00059206	445278	442049	376321	732355	614758	904497	421216	750537	1.78183	0.833363
8227	1	82.647	2	1001.9	2001.79	-8.75111e-05	-0.0437165	75.03	IYHLPDAESDEDEDFK	[9] Phospho (ST)	SEPT2_HUMAN	S218	HLPDAESDEDEDF	Septin-2 OS=Homo sapiens GN=SEPT2 PE=1 SV=1	TRUE	0.070151	862103	1.04667e+06	711228	1.3737e+06	778604	2.51383e+06	873333	1.55538e+06	1.78097	0.832663
27669	1	83.5189	3	849.006	2544	-0.000955672	-0.375658	49.06	ENVEYIEREESDGEYDEFGR	[11] Phospho (ST)	ZRAB2_HUMAN	S120	YIEREESDGEYDE	Zinc finger Ran-binding domain-containing protein 2 OS=Homo sapiens GN=ZRANB2 PE=1 SV=2	TRUE	0.000174792	203160	162967	215463	330926	316361	387966	193863	345084	1.78004	0.831909
50394	1	65.1886	3	776.678	2327.01	-0.00304816	-1.3099	65.01	NNEESPTATVAEQGEDITSKK	[5] Phospho (ST)	FKBP5_HUMAN	S13	AKNNEESPTATVA	Peptidyl-prolyl cis-trans isomerase FKBP5 OS=Homo sapiens GN=FKBP5 PE=1 SV=2	TRUE	0.000141937	45848.1	44008.2	42072.1	75389.9	70305.5	89123.6	43976.1	78273	1.7799	0.831795
73168	1	45.8377	2	823.867	1645.72	0.000583726	0.354693	81.88	AQSTDSLGTSGSLQSK	[3] Phospho (ST)	RABE1_HUMAN	S407	GLRRAQSTDSLGT	Rab GTPase-binding effector protein 1 OS=Homo sapiens GN=RABEP1 PE=1 SV=2	TRUE	0.00336608	20170.2	16407.4	13297.3	32496.9	19989.6	36234.9	16624.9	29573.8	1.77888	0.830971
26334	1	44.8608	3	711.661	2131.96	0.00118591	0.556252	40.17	AQTPPGPSLSGSKSPCPQEK	[12] Phospho (ST)|[16] Carbamidomethyl (C)	SRRM2_HUMAN	S1012	GPSLSGSKSPCPQ	Serine/arginine repetitive matrix protein 2 OS=Homo sapiens GN=SRRM2 PE=1 SV=2	TRUE	0.0021848	161603	136179	100904	238818	170277	299475	132895	236190	1.77727	0.829662
83356	2	111.726	4	879.637	3514.52	0.0267235	7.60381	---	SNSFSDEREFSGPSTPTGTLEFEGGEVSLEGGK	[2] Deamidated (NQ)|[5] Phospho (ST)	AHNK_HUMAN	S5784	HRSNSFSDEREFS	Neuroblast differentiation-associated protein AHNAK OS=Homo sapiens GN=AHNAK PE=1 SV=2	TRUE	0.0339154	16247.8	27928.4	49856.2	64372.6	74717.8	28028.7	31344.2	55706.4	1.77725	0.829646
10138	1	90.79	3	1094.8	3281.37	0.000666577	0.20314	41.21	VSAEAEVAPVSPEVTQEVVEEHCASPEDK	[11] Phospho (ST)|[23] Carbamidomethyl (C)|[25] Phospho (ST)	MAP1B_HUMAN	S1298, S1312	AEVAPVSPEVTQE, VEEHCASPEDKTL	Microtubule-associated protein 1B OS=Homo sapiens GN=MAP1B PE=1 SV=2	TRUE	1.01231e-06	1.23712e+06	1.15363e+06	1.09301e+06	2.10917e+06	1.92296e+06	2.15242e+06	1.16125e+06	2.06152e+06	1.77525	0.828026
10138	1	90.79	3	1094.8	3281.37	0.000666577	0.20314	43.52	VSAEAEVAPVSPEVTQEVVEEHCASPEDK	[2] Phospho (ST)|[23] Carbamidomethyl (C)|[25] Phospho (ST)	MAP1B_HUMAN	S1289, S1312	PNEIKVSAEAEVA, VEEHCASPEDKTL	Microtubule-associated protein 1B OS=Homo sapiens GN=MAP1B PE=1 SV=2	TRUE	1.01231e-06	1.23712e+06	1.15363e+06	1.09301e+06	2.10917e+06	1.92296e+06	2.15242e+06	1.16125e+06	2.06152e+06	1.77525	0.828026
62635	1	68.0506	2	988.911	1975.81	-0.000204509	-0.103506	69.04	NATDLQNSSMSEEELTK	[9] Phospho (ST)	PEX19_HUMAN	S147	TDLQNSSMSEEEL	Peroxisomal biogenesis factor 19 OS=Homo sapiens GN=PEX19 PE=1 SV=1	TRUE	0.0416341	50245.4	51614.4	36570.2	96792.5	40635.1	108077	46143.3	81835	1.7735	0.826595
33303	1	44.2565	2	540.215	1078.42	-0.000118305	-0.109702	38.85	YGMGTSVER	[6] Phospho (ST)	ODPA_HUMAN	S232	RYGMGTSVERAAA	Pyruvate dehydrogenase E1 component subunit alpha, somatic form, mitochondrial OS=Homo sapiens GN=PDHA1 PE=1 SV=3	TRUE	0.128992	43297.2	63663.2	40213.5	90407	48352.6	122252	49058	87004	1.77349	0.826594
17446	1	100.886	3	906.153	2715.44	0.000830316	0.305776	70.93	SKSPPKVPIVIQDDSLPAGPPPQIR	[3] Phospho (ST)	SZRD1_HUMAN	S39	ESRKSKSPPKVPI	SUZ domain-containing protein 1 OS=Homo sapiens GN=SZRD1 PE=1 SV=1	TRUE	0.000367727	335397	388453	372173	495089	575849	872619	365341	647852	1.77328	0.826422
25504	1	43.3637	4	717.078	2864.28	0.00026356	0.092016	35.12	APPQTHLPSGASSGTGSASATHGGGSPPGTR	[26] Phospho (ST)	BAG6_HUMAN	S113	ATHGGGSPPGTRG	Large proline-rich protein BAG6 OS=Homo sapiens GN=BAG6 PE=1 SV=2	TRUE	0.0356027	264175	185348	151403	370902	279003	415639	200309	355181	1.77317	0.82633
49496	1	78.7372	2	668.35	1334.69	0.00143726	1.07686	36.61	LTPVSLSNSPIK	[9] Phospho (ST)	ATRX_HUMAN	S598	PVSLSNSPIKGAD	Transcriptional regulator ATRX OS=Homo sapiens GN=ATRX PE=1 SV=5	TRUE	0.0379131	27789.3	16097.3	17692.9	26292.2	47719.2	35039.9	20526.5	36350.4	1.7709	0.824486
30348	1	99.2025	3	1063.81	3188.41	0.00277841	0.871409	104.63	FFTTGSDSESESSLSGEELVTKPVGGNYGK	[6] Phospho (ST)	EIF3C_HUMAN	S9	RFFTTGSDSESES	Eukaryotic translation initiation factor 3 subunit C OS=Homo sapiens GN=EIF3C PE=1 SV=1	TRUE	0.000101304	175969	173089	175733	289531	280244	358299	174931	309358	1.76846	0.822496
30348	1	99.2025	3	1063.81	3188.41	0.00277841	0.871409	55.71	FFTTGSDSESESSLSGEELVTKPVGGNYGK	[10] Phospho (ST)	EIF3C_HUMAN	S13	TGSDSESESSLSG	Eukaryotic translation initiation factor 3 subunit C OS=Homo sapiens GN=EIF3C PE=1 SV=1	TRUE	0.000101304	175969	173089	175733	289531	280244	358299	174931	309358	1.76846	0.822496
55333	1	65.8168	3	1196.12	3585.33	-0.00516643	-1.44099	---	EGEETEGSEEDDKENDKTEEMPNDSVLENK	[5] Phospho (ST)|[18] Phospho (ST)	NASP_HUMAN	T477, T490	MKEGEETEGSEED, DKENDKTEEMPND	Nuclear autoantigenic sperm protein OS=Homo sapiens GN=NASP PE=1 SV=2	TRUE	0.329872	35428.1	228185	107608	126120	4026.84	526123	123740	218757	1.76787	0.822013
55333	1	65.8168	3	1196.12	3585.33	-0.00516643	-1.44099	41.04	EGEETEGSEEDDKENDKTEEMPNDSVLENK	[5] Phospho (ST)|[8] Phospho (ST)	NASP_HUMAN	T477, S480	MKEGEETEGSEED, GEETEGSEEDDKE	Nuclear autoantigenic sperm protein OS=Homo sapiens GN=NASP PE=1 SV=2	TRUE	0.329872	35428.1	228185	107608	126120	4026.84	526123	123740	218757	1.76787	0.822013
61123	1	40.4585	2	497.734	993.454	0.000712704	0.717401	43.15	EVSPEVVR	[3] Phospho (ST)	ZC3HD_HUMAN	S198	IIKKEVSPEVVRS	Zinc finger CCCH domain-containing protein 13 OS=Homo sapiens GN=ZC3H13 PE=1 SV=1	TRUE	0.0106084	17521	14049.9	18279.6	25737.2	26914	35280.2	16616.8	29310.4	1.7639	0.818768
4122	1	65.8168	3	692.332	2073.97	-0.000350754	-0.169122	78.64	DKSPVREPIDNLTPEER	[3] Phospho (ST)	RBM39_HUMAN	S136	PFRKDKSPVREPI	RNA-binding protein 39 OS=Homo sapiens GN=RBM39 PE=1 SV=2	TRUE	0.0454841	1.35585e+06	1.24307e+06	1.0557e+06	1.98239e+06	1.76506e+06	2.6925e+06	1.21821e+06	2.14665e+06	1.76214	0.817327
5252	1	58.0524	2	578.274	1154.53	2.66542e-05	0.0230866	73.18	QLSSGVSEIR	[3] Phospho (ST)	HSPB1_HUMAN	S82	ALSRQLSSGVSEI	Heat shock protein beta-1 OS=Homo sapiens GN=HSPB1 PE=1 SV=2	TRUE	0.00516958	491606	431494	304882	752187	579390	831105	409327	720894	1.76117	0.816532
27451	1	74.7245	4	707.571	2826.25	0.000909871	0.321935	52.56	NKQDDDLNCEPLSPHNITPEPVSK	[9] Carbamidomethyl (C)|[13] Phospho (ST)	MCAF1_HUMAN	S113	LNCEPLSPHNITP	Activating transcription factor 7-interacting protein 1 OS=Homo sapiens GN=ATF7IP PE=1 SV=3	TRUE	0.0120027	177346	79151.1	164138	286231	270278	183766	140212	246758	1.7599	0.815492
7256	1	100.165	3	1129.51	3385.52	0.00475872	1.40561	44.23	TQTPPVSPAPQPTEERLPSSPVYEDAASFK	[3] Phospho (ST)|[7] Phospho (ST)	SRC8_HUMAN	T401, S405	ARAKTQTPPVSPA, TQTPPVSPAPQPT	Src substrate cortactin OS=Homo sapiens GN=CTTN PE=1 SV=2	TRUE	6.30703e-05	2.40387e+06	2.57734e+06	2.28751e+06	3.99101e+06	3.76757e+06	5.03332e+06	2.42291e+06	4.26397e+06	1.75986	0.815457
18389	1	83.8548	3	833.009	2496.01	0.00550261	2.20457	68.65	GPSSEGPEEEDGEGFSFKYSPGK	[20] Phospho (ST)	MXRA7_HUMAN	S144	GFSFKYSPGKLRG	Matrix-remodeling-associated protein 7 OS=Homo sapiens GN=MXRA7 PE=1 SV=1	TRUE	0.000194459	435471	402504	397714	712114	694787	766977	411896	724626	1.75924	0.814956
31658	1	87.1573	4	686.578	2742.28	0.00034806	0.126924	---	KPPAPPSPVQSQSPSTNWSPAVPVK	[7] Phospho (ST)|[13] Phospho (ST)	SRRM1_HUMAN	S769, S775	KPPAPPSPVQSQS, SPVQSQSPSTNWS	Serine/arginine repetitive matrix protein 1 OS=Homo sapiens GN=SRRM1 PE=1 SV=2	TRUE	0.139222	170110	84868.9	181482	244925	387318	135048	145487	255764	1.75798	0.813922
78766	1	30.6879	2	861.828	1721.64	4.79881e-06	0.00278734	89.31	GADNDGSGSESGYTTPK	[7] Phospho (ST)	NUFP2_HUMAN	S212	GADNDGSGSESGY	Nuclear fragile X mental retardation-interacting protein 2 OS=Homo sapiens GN=NUFIP2 PE=1 SV=1	TRUE	0.0210853	58223.9	42463.9	39564.5	84690.6	67587.2	94056	46750.8	82111.3	1.75636	0.812589
43652	1	65.7662	4	519.5	2073.97	-0.00113233	-0.545971	---	DKSPVREPIDNLTPEER	[3] Phospho (ST)	RBM39_HUMAN	S136	PFRKDKSPVREPI	RNA-binding protein 39 OS=Homo sapiens GN=RBM39 PE=1 SV=2	TRUE	0.209773	46796.6	18933.9	38245	66001.9	78516.9	37870.6	34658.5	60796.5	1.75416	0.810778
43961	1	61.9819	3	680.673	2039	-0.000450628	-0.221005	53.14	SPAVATSTAAPPPPSSPLPSK	[16] Phospho (ST)	UBP2L_HUMAN	S454	APPPPSSPLPSKS	Ubiquitin-associated protein 2-like OS=Homo sapiens GN=UBAP2L PE=1 SV=2	TRUE	0.00661495	90761.7	67082.3	63280.4	137850	107797	141543	73708.1	129063	1.751	0.80818
19785	1	103.667	4	1004.46	4013.82	-0.000944229	-0.235244	34.82	STPFIVPSSPTEQEGRQDKPMDTSVLSEEGGEPFQK	[11] Phospho (ST)	TP53B_HUMAN	T382	IVPSSPTEQEGRQ	Tumor suppressor p53-binding protein 1 OS=Homo sapiens GN=TP53BP1 PE=1 SV=2	TRUE	2.32958e-05	233352	231143	296913	409207	429265	492984	253803	443819	1.74868	0.806264
19785	1	103.667	4	1004.46	4013.82	-0.000944229	-0.235244	36.43	STPFIVPSSPTEQEGRQDKPMDTSVLSEEGGEPFQK	[9] Phospho (ST)	TP53B_HUMAN	S380	PFIVPSSPTEQEG	Tumor suppressor p53-binding protein 1 OS=Homo sapiens GN=TP53BP1 PE=1 SV=2	TRUE	2.32958e-05	233352	231143	296913	409207	429265	492984	253803	443819	1.74868	0.806264
19815	1	112.927	4	981.142	3920.54	-0.00288577	-0.736065	48.94	IDEPSTPYHSMMGDDEDACSDTEATEAMAPDILAR	[19] Carbamidomethyl (C)|[22] Phospho (ST)	IPP2_HUMAN	T89	EDACSDTEATEAM	Protein phosphatase inhibitor 2 OS=Homo sapiens GN=PPP1R2 PE=1 SV=2	TRUE	0.00094941	200312	207370	328299	546974	348459	391496	245327	428976	1.74859	0.806195
19815	1	112.927	4	981.142	3920.54	-0.00288577	-0.736065	---	IDEPSTPYHSMMGDDEDACSDTEATEAMAPDILAR	[19] Carbamidomethyl (C)|[20] Phospho (ST)	IPP2_HUMAN	S87	DDEDACSDTEATE	Protein phosphatase inhibitor 2 OS=Homo sapiens GN=PPP1R2 PE=1 SV=2	TRUE	0.00094941	200312	207370	328299	546974	348459	391496	245327	428976	1.74859	0.806195
19815	1	112.927	4	981.142	3920.54	-0.00288577	-0.736065	---	IDEPSTPYHSMMGDDEDACSDTEATEAMAPDILAR	[10] Phospho (ST)|[19] Carbamidomethyl (C)	IPP2_HUMAN	S77	PSTPYHSMMGDDE	Protein phosphatase inhibitor 2 OS=Homo sapiens GN=PPP1R2 PE=1 SV=2	TRUE	0.00094941	200312	207370	328299	546974	348459	391496	245327	428976	1.74859	0.806195
40121	1	86.7725	3	817.376	2449.11	0.000379075	0.154781	73.47	ASTASPCNNNINAATAVALQEPR	[5] Phospho (ST)|[7] Carbamidomethyl (C)	LARP4_HUMAN	S597	SRASTASPCNNNI	La-related protein 4 OS=Homo sapiens GN=LARP4 PE=1 SV=3	TRUE	0.00472437	115098	104468	113282	172431	233999	175250	110949	193893	1.74758	0.805362
62682	1	23.6035	3	735.641	2203.9	0.00067842	0.307827	38.7	KVEEEGSPGDPDHEASTQGR	[7] Phospho (ST)	OGFR_HUMAN	S315	KVEEEGSPGDPDH	Opioid growth factor receptor OS=Homo sapiens GN=OGFR PE=1 SV=3	TRUE	0.00471285	111570	98465.6	77421	189837	129691	182546	95819	167358	1.74661	0.804555
88546	2	25.0859	3	496.233	1485.68	0.00365813	2.46227	40.73	RPEGPGAQAPSSPR	[12] Phospho (ST)	TXLNA_HUMAN	S515	GAQAPSSPRVTEA	Alpha-taxilin OS=Homo sapiens GN=TXLNA PE=1 SV=3	TRUE	0.0405584	10822.1	15754.6	11559.8	21273.7	16292.1	29028.9	12712.1	22198.3	1.74623	0.80424
52125	1	53.1925	2	761.843	1521.67	-0.000520946	-0.342351	71.85	SSSPVQVEEEPVR	[2] Phospho (ST)	PHAR4_HUMAN	S117	IGNARSSSPVQVE	Phosphatase and actin regulator 4 OS=Homo sapiens GN=PHACTR4 PE=1 SV=1	TRUE	0.00270243	39886.6	39766.7	24410.7	61653.9	51835.7	68216.9	34688	60568.8	1.7461	0.804137
52125	1	53.1925	2	761.843	1521.67	-0.000520946	-0.342351	60.62	SSSPVQVEEEPVR	[3] Phospho (ST)	PHAR4_HUMAN	S118	GNARSSSPVQVEE	Phosphatase and actin regulator 4 OS=Homo sapiens GN=PHACTR4 PE=1 SV=1	TRUE	0.00270243	39886.6	39766.7	24410.7	61653.9	51835.7	68216.9	34688	60568.8	1.7461	0.804137
17979	1	63.1447	3	686.324	2055.95	-0.00120502	-0.586113	42.63	TDSREDEISPPPPNPVVK	[9] Phospho (ST)	KAP0_HUMAN	S83	SREDEISPPPPNP	cAMP-dependent protein kinase type I-alpha regulatory subunit OS=Homo sapiens GN=PRKAR1A PE=1 SV=1	TRUE	0.0219018	845345	789427	633732	1.30558e+06	959585	1.69549e+06	756168	1.32022e+06	1.74593	0.803997
28612	1	24.6329	2	590.211	1178.41	0.000332418	0.282091	36.63	SLSGSSPCPK	[5] Phospho (ST)|[6] Phospho (ST)|[8] Carbamidomethyl (C)	SRRM2_HUMAN	S782, S783	RRSLSGSSPCPKQ, RSLSGSSPCPKQK	Serine/arginine repetitive matrix protein 2 OS=Homo sapiens GN=SRRM2 PE=1 SV=2	TRUE	4.09373e-05	552220	490869	457921	929605	755373	935327	500337	873435	1.7457	0.803802
28612	1	24.6329	2	590.211	1178.41	0.000332418	0.282091	40.19	SLSGSSPCPK	[3] Phospho (ST)|[6] Phospho (ST)|[8] Carbamidomethyl (C)	SRRM2_HUMAN	S780, S783	SLRRSLSGSSPCP, RSLSGSSPCPKQK	Serine/arginine repetitive matrix protein 2 OS=Homo sapiens GN=SRRM2 PE=1 SV=2	TRUE	4.09373e-05	552220	490869	457921	929605	755373	935327	500337	873435	1.7457	0.803802
15654	1	47.2375	2	797.301	1592.59	-0.000287672	-0.180632	86.66	YNLDASEEEDSNK	[6] Phospho (ST)	ZRAB2_HUMAN	S188	KYNLDASEEEDSN	Zinc finger Ran-binding domain-containing protein 2 OS=Homo sapiens GN=ZRANB2 PE=1 SV=2	TRUE	0.00305668	412723	388065	264264	623968	485990	747375	355017	619111	1.74389	0.802309
23052	1	89.8809	3	853.051	2556.13	-0.000106689	-0.0417385	95.78	TSEIEPKNSPEDLGLSLTGDSCK	[9] Phospho (ST)|[22] Carbamidomethyl (C)	TP53B_HUMAN	S500	EIEPKNSPEDLGL	Tumor suppressor p53-binding protein 1 OS=Homo sapiens GN=TP53BP1 PE=1 SV=2	TRUE	7.82069e-05	145803	140633	182058	234936	328415	252848	156165	272066	1.74218	0.80089
23052	1	89.8809	3	853.051	2556.13	-0.000106689	-0.0417385	61.17	TSEIEPKNSPEDLGLSLTGDSCK	[2] Phospho (ST)|[22] Carbamidomethyl (C)	TP53B_HUMAN	S493	VECSKTSEIEPKN	Tumor suppressor p53-binding protein 1 OS=Homo sapiens GN=TP53BP1 PE=1 SV=2	TRUE	7.82069e-05	145803	140633	182058	234936	328415	252848	156165	272066	1.74218	0.80089
41329	1	52.9014	3	694.312	2079.91	0.00238957	1.14888	45.89	ASRVPSSDEEVVEEPQSR	[7] Phospho (ST)	TB182_HUMAN	S1621	ASRVPSSDEEVVE	182 kDa tankyrase-1-binding protein OS=Homo sapiens GN=TNKS1BP1 PE=1 SV=4	TRUE	0.00108586	76309.8	73855.2	51819.7	117113	91453.8	142667	67328.2	117078	1.73891	0.798184
47858	1	67.5598	2	643.295	1284.57	-0.000453105	-0.352728	42.49	SPGASNFSTLPK	[1] Phospho (ST)	UBP15_HUMAN	S229	GPSTPKSPGASNF	Ubiquitin carboxyl-terminal hydrolase 15 OS=Homo sapiens GN=USP15 PE=1 SV=3	TRUE	0.00393022	36926.6	29414.1	26401	51675.7	47045.6	62414.5	30913.9	53711.9	1.73747	0.796987
37305	2	122.43	2	1019.55	2037.09	-0.00541394	-2.65768	43.55	VPLAPITDPQQLQLSPLK	[15] Phospho (ST)	RIR2_HUMAN	S20	PQQLQLSPLKGLS	Ribonucleoside-diphosphate reductase subunit M2 OS=Homo sapiens GN=RRM2 PE=1 SV=1	TRUE	0.00650661	200350	184862	158385	333127	223299	387936	181199	314788	1.73725	0.796802
61361	1	47.3338	3	635.937	1904.79	-0.000567059	-0.297702	53.81	ASAPSPNAQVACDHCLK	[5] Phospho (ST)|[12] Carbamidomethyl (C)|[15] Carbamidomethyl (C)	TRI25_HUMAN	S100	ARASAPSPNAQVA	E3 ubiquitin/ISG15 ligase TRIM25 OS=Homo sapiens GN=TRIM25 PE=1 SV=2	TRUE	0.00237991	30846.5	23657.9	17313.8	42216.7	33150.1	49337	23939.4	41567.9	1.73638	0.796083
16512	1	87.2549	3	1314.25	3939.73	-1.09684e-05	-0.00278405	100.74	VQGEAVSNIQENTQTPTVQEESEEEEVDETGVEVK	[22] Phospho (ST)	NACAM_HUMAN	S2029	PTVQEESEEEEVD	Nascent polypeptide-associated complex subunit alpha, muscle-specific form OS=Homo sapiens GN=NACA PE=1 SV=1	TRUE	0.00102969	4.85228e+06	5.34796e+06	3.67778e+06	8.47893e+06	6.5115e+06	9.10699e+06	4.62601e+06	8.03247e+06	1.73637	0.796076
48930	1	46.3233	3	972.708	2915.1	-0.0013937	-0.478095	39.07	AEQPSPPNSDSGQDAHPDPDANPDAAR	[5] Phospho (ST)|[9] Phospho (ST)	CK084_HUMAN	S148, S152	VRAEQPSPPNSDS, QPSPPNSDSGQDA	Uncharacterized protein C11orf84 OS=Homo sapiens GN=C11orf84 PE=1 SV=3	TRUE	0.0338963	201807	267570	152491	354088	164761	560862	207289	359904	1.73624	0.795965
37696	1	85.0483	2	1060.42	2118.83	-0.000165475	-0.0780974	102.44	DSGNWDTSGSELSEGELEK	[13] Phospho (ST)	PR40A_HUMAN	S938	TSGSELSEGELEK	Pre-mRNA-processing factor 40 homolog A OS=Homo sapiens GN=PRPF40A PE=1 SV=2	TRUE	0.0425251	208434	192146	127639	331246	185420	399908	176073	305525	1.73522	0.795115
67736	1	59.2626	3	667.949	2000.82	0.00051031	0.25505	38.19	APSDSSLGTPSDGRPELR	[3] Phospho (ST)|[6] Phospho (ST)	CIP4_HUMAN	S296, S299	PMNRAPSDSSLGT, RAPSDSSLGTPSD	Cdc42-interacting protein 4 OS=Homo sapiens GN=TRIP10 PE=1 SV=3	TRUE	0.0680205	34901.7	36693.7	29714.7	67249.5	23753.9	84721.5	33770.1	58574.9	1.73452	0.794539
42438	1	72.6496	2	981.428	1960.84	0.000134866	0.0687795	57.49	ALVVPEPEPDSDSNQER	[13] Phospho (ST)	BRE1A_HUMAN	S138	PEPDSDSNQERKD	E3 ubiquitin-protein ligase BRE1A OS=Homo sapiens GN=RNF20 PE=1 SV=2	TRUE	0.289621	149513	118445	106877	230290	116971	302723	124945	216661	1.73405	0.794145
78894	2	32.2972	3	805.681	2414.02	-0.000870697	-0.360683	37.38	STVTGERQSGDGQESTEPVENK	[2] Phospho (ST)	CASC3_HUMAN	T141	KPDTKSTVTGERQ	Protein CASC3 OS=Homo sapiens GN=CASC3 PE=1 SV=2	TRUE	0.112249	9586.85	36233.1	33971.3	50813.3	42788	44418.3	26597.1	46006.5	1.72976	0.790569
33742	1	48.88	3	774.344	2320.01	7.25731e-05	0.0312813	49.59	EIAIVHSDAEKEQEEEEQK	[7] Phospho (ST)	PININ_HUMAN	S347	EIAIVHSDAEKEQ	Pinin OS=Homo sapiens GN=PNN PE=1 SV=4	TRUE	0.0114667	117612	141868	69969.8	181943	132204	255525	109816	189890	1.72916	0.790072
33364	1	51.6217	2	642.273	1282.53	-0.000919042	-0.716584	67.01	APIDTSDVEEK	[6] Phospho (ST)	EXOS9_HUMAN	S306	KAPIDTSDVEEKA	Exosome complex component RRP45 OS=Homo sapiens GN=EXOSC9 PE=1 SV=3	TRUE	0.00232408	71019.8	60176.6	44859.8	105178	73520.9	125727	58685.4	101475	1.72914	0.790056
33364	1	51.6217	2	642.273	1282.53	-0.000919042	-0.716584	38.86	APIDTSDVEEK	[5] Phospho (ST)	EXOS9_HUMAN	T305	EKAPIDTSDVEEK	Exosome complex component RRP45 OS=Homo sapiens GN=EXOSC9 PE=1 SV=3	TRUE	0.00232408	71019.8	60176.6	44859.8	105178	73520.9	125727	58685.4	101475	1.72914	0.790056
21926	1	48.452	4	733.812	2931.22	-0.00399885	-1.36423	54.51	SVEDVRPHHTDANNQSACFEAPDQK	[10] Phospho (ST)|[18] Carbamidomethyl (C)	PRC2C_HUMAN	T887	DVRPHHTDANNQS	Protein PRRC2C OS=Homo sapiens GN=PRRC2C PE=1 SV=4	TRUE	0.0150634	341911	350496	235080	551589	373797	676055	309162	533814	1.72665	0.787972
21926	1	48.452	4	733.812	2931.22	-0.00399885	-1.36423	55.12	SVEDVRPHHTDANNQSACFEAPDQK	[1] Phospho (ST)|[18] Carbamidomethyl (C)	PRC2C_HUMAN	S878	QKFLSRSVEDVRP	Protein PRRC2C OS=Homo sapiens GN=PRRC2C PE=1 SV=4	TRUE	0.0150634	341911	350496	235080	551589	373797	676055	309162	533814	1.72665	0.787972
11197	1	99.0123	3	700.338	2097.99	0.000996541	0.474998	42.47	GPRTPSPPPPIPEDIALGK	[4] Phospho (ST)|[6] Phospho (ST)	ZC3HD_HUMAN	T263, S265	KKKGPRTPSPPPP, KGPRTPSPPPPIP	Zinc finger CCCH domain-containing protein 13 OS=Homo sapiens GN=ZC3H13 PE=1 SV=1	TRUE	0.000185692	696521	814817	821840	1.1063e+06	1.394e+06	1.52724e+06	777726	1.34251e+06	1.7262	0.7876
11913	1	65.9628	3	888.07	2661.19	-0.000279038	-0.104855	96.16	HIKEEPLSEEEPCTSTAIASPEK	[8] Phospho (ST)|[13] Carbamidomethyl (C)	NOP58_HUMAN	S502	IKEEPLSEEEPCT	Nucleolar protein 58 OS=Homo sapiens GN=NOP58 PE=1 SV=1	TRUE	0.0490726	534009	506127	373410	793115	578926	1.06489e+06	471182	812311	1.72399	0.785748
5340	1	38.6514	3	750.954	2249.84	0.000616256	0.273911	60.52	FASDDEHDEHDENGATGPVK	[3] Phospho (ST)|[13] Deamidated (NQ)	LA_HUMAN	S366	KKTKFASDDEHDE	Lupus La protein OS=Homo sapiens GN=SSB PE=1 SV=2	TRUE	0.00282158	1.42178e+06	1.34795e+06	954462	1.99416e+06	1.7151e+06	2.71057e+06	1.2414e+06	2.13994e+06	1.72382	0.785607
28818	1	100.793	4	910.417	3637.64	-0.00628942	-1.72898	58.06	LASPSGSTSSGLEVVAPEGTSAPGGGPGTLDDSATICR	[10] Phospho (ST)|[37] Carbamidomethyl (C)	TIF1B_HUMAN	S601	PSGSTSSGLEVVA	Transcription intermediary factor 1-beta OS=Homo sapiens GN=TRIM28 PE=1 SV=5	TRUE	0.344453	239837	116302	274080	316298	518578	250896	210073	361924	1.72285	0.784795
7010	1	106.905	3	541.623	1621.85	0.00217891	1.34348	56.67	KQSLGELIGTLNAAK	[3] Phospho (ST)	TPIS_HUMAN	S58	MNGRKQSLGELIG	Triosephosphate isomerase OS=Homo sapiens GN=TPI1 PE=1 SV=3	TRUE	0.000823934	192378	229147	275245	335750	488808	374925	232257	399828	1.72149	0.783658
49294	1	68.4425	3	828.034	2481.08	-0.000306704	-0.123617	38.51	DAELQDQEFGKRDSLGTYSSR	[14] Phospho (ST)	TB182_HUMAN	S872	EFGKRDSLGTYSS	182 kDa tankyrase-1-binding protein OS=Homo sapiens GN=TNKS1BP1 PE=1 SV=4	TRUE	0.00432676	43968.9	50282.3	34399.3	63604.8	52708.2	105078	42883.5	73796.8	1.72087	0.783137
16287	1	93.5007	4	940.672	3758.66	0.0041248	1.09741	41.46	KYSDVEVPASVTGYSFASDGDSGTCSPLRHSFQK	[25] Carbamidomethyl (C)|[31] Phospho (ST)	ADDA_HUMAN	S436	CSPLRHSFQKQQR	Alpha-adducin OS=Homo sapiens GN=ADD1 PE=1 SV=2	TRUE	2.72964e-06	274710	307896	310238	473924	556046	506319	297615	512096	1.72067	0.782969
18921	1	48.3535	2	657.303	1312.59	-0.000339883	-0.258941	55.58	SLVESVSSSPNK	[9] Phospho (ST)	IPYR2_HUMAN	S317	VESVSSSPNKESN	Inorganic pyrophosphatase 2, mitochondrial OS=Homo sapiens GN=PPA2 PE=1 SV=2	TRUE	0.00119106	149730	130985	95691.9	213271	172289	261117	125469	215559	1.71802	0.780748
29116	1	42.5442	2	653.806	1305.6	0.000140702	0.107768	56.34	AQTPPGPSLSGSK	[3] Phospho (ST)	SRRM2_HUMAN	T1003	PKVKAQTPPGPSL	Serine/arginine repetitive matrix protein 2 OS=Homo sapiens GN=SRRM2 PE=1 SV=2	TRUE	0.00061083	184788	160973	142399	267707	235600	334861	162720	279389	1.717	0.779886
5532	1	99.0616	2	706.318	1410.62	-0.00079404	-0.562901	48.37	DLFDYSPPLHK	[6] Phospho (ST)	BCLF1_HUMAN	S512	KDLFDYSPPLHKN	Bcl-2-associated transcription factor 1 OS=Homo sapiens GN=BCLAF1 PE=1 SV=2	TRUE	0.00248942	1.14525e+06	1.44991e+06	1.30386e+06	1.67073e+06	1.9416e+06	3.07831e+06	1.29967e+06	2.23021e+06	1.71598	0.779035
5941	1	41.9386	4	626.764	2503.03	-0.000158246	-0.0632218	40.36	EGEEPTVYSDEEEPKDESARK	[9] Phospho (ST)	PGRC1_HUMAN	S181	EEPTVYSDEEEPK	Membrane-associated progesterone receptor component 1 OS=Homo sapiens GN=PGRMC1 PE=1 SV=3	TRUE	0.00063209	858380	563592	599129	1.17789e+06	1.15638e+06	1.13301e+06	673700	1.15576e+06	1.71554	0.778664
18738	2	83.7359	3	668.27	2001.79	-0.00034011	-0.169903	---	IYHLPDAESDEDEDFK	[9] Phospho (ST)	SEPT2_HUMAN	S218	HLPDAESDEDEDF	Septin-2 OS=Homo sapiens GN=SEPT2 PE=1 SV=1	TRUE	0.245217	70883.1	452340	558386	693416	686561	475376	360536	618451	1.71536	0.778515
33705	1	49.4735	2	973.868	1945.72	-0.000685291	-0.352204	52	EGNTTEDDFPSSPGNGNK	[12] Phospho (ST)|[15] Deamidated (NQ)	FL2D_HUMAN	S306	EDDFPSSPGNGNK	Pre-mRNA-splicing regulator WTAP OS=Homo sapiens GN=WTAP PE=1 SV=2	TRUE	0.0298918	262551	346155	198360	475469	282709	624951	269022	461043	1.71377	0.777177
58788	1	28.2233	2	495.192	988.369	1.61581e-05	0.0163483	51.7	SSSLDMNR	[3] Phospho (ST)	REPS1_HUMAN	S562	SHSRSSSLDMNRT	RalBP1-associated Eps domain-containing protein 1 OS=Homo sapiens GN=REPS1 PE=1 SV=3	TRUE	0.0196156	36240.6	33521.1	28774.7	63578.3	31365.2	73727.4	32845.5	56223.6	1.71176	0.775482
45100	1	72.3129	3	832.367	2494.08	-0.00970739	-3.89216	43.47	SRSPTPPSSAGLGSNSAPPIPDSR	[8] Phospho (ST)|[9] Phospho (ST)	CHERP_HUMAN	S822, S823	RSPTPPSSAGLGS, SPTPPSSAGLGSN	Calcium homeostasis endoplasmic reticulum protein OS=Homo sapiens GN=CHERP PE=1 SV=3	TRUE	0.0528259	126974	113044	108856	216041	111862	269229	116291	199044	1.7116	0.775345
33176	1	100.984	3	1064.12	3189.33	0.00113337	0.355364	49.47	TDEVPAGGSRSEAEDEDDEDYVPYVPLR	[11] Phospho (ST)	DDX41_HUMAN	S23	PAGGSRSEAEDED	Probable ATP-dependent RNA helicase DDX41 OS=Homo sapiens GN=DDX41 PE=1 SV=2	TRUE	0.00409276	176858	228020	206234	317652	336702	390238	203704	348197	1.70933	0.77343
4610	1	62.5647	4	767.097	3064.36	0.00041197	0.134439	44.99	EIAIVHSDAEKEQEEEEQKQEMEVK	[7] Phospho (ST)	PININ_HUMAN	S347	EIAIVHSDAEKEQ	Pinin OS=Homo sapiens GN=PNN PE=1 SV=4	TRUE	0.0189124	1.08845e+06	1.05456e+06	841964	1.89489e+06	1.05724e+06	2.14779e+06	994991	1.69997e+06	1.70853	0.772757
21701	2	140.577	4	820.655	3278.59	0.0230339	7.0256	---	TTGIVMDSGDGVTHTVPIYEGYALPHAILR	[2] Phospho (ST)|[6] Oxidation (M)	ACTG_HUMAN	T149	YASGRTTGIVMDS	Actin, cytoplasmic 2 OS=Homo sapiens GN=ACTG1 PE=1 SV=1	TRUE	0.0062974	319124	158909	190011	458756	492345	189904	222681	380335	1.70798	0.772292
21701	2	140.577	4	820.655	3278.59	0.0230339	7.0256	---	TTGIVMDSGDGVTHTVPIYEGYALPHAILR	[1] Phospho (ST)|[6] Oxidation (M)	ACTG_HUMAN	T148	LYASGRTTGIVMD	Actin, cytoplasmic 2 OS=Homo sapiens GN=ACTG1 PE=1 SV=1	TRUE	0.0062974	319124	158909	190011	458756	492345	189904	222681	380335	1.70798	0.772292
21701	2	140.577	4	820.655	3278.59	0.0230339	7.0256	---	TTGIVMDSGDGVTHTVPIYEGYALPHAILR	[6] Oxidation (M)|[8] Phospho (ST)	ACTG_HUMAN	S155	TGIVMDSGDGVTH	Actin, cytoplasmic 2 OS=Homo sapiens GN=ACTG1 PE=1 SV=1	TRUE	0.0062974	319124	158909	190011	458756	492345	189904	222681	380335	1.70798	0.772292
21701	2	140.577	4	820.655	3278.59	0.0230339	7.0256	39.89	TTGIVMDSGDGVTHTVPIYEGYALPHAILR	[6] Oxidation (M)|[15] Phospho (ST)	ACTG_HUMAN	T162	GDGVTHTVPIYEG	Actin, cytoplasmic 2 OS=Homo sapiens GN=ACTG1 PE=1 SV=1	TRUE	0.0062974	319124	158909	190011	458756	492345	189904	222681	380335	1.70798	0.772292
21672	1	41.8402	3	522.895	1565.66	0.000183385	0.117129	40.1	GDRSPEPGQTWTR	[4] Phospho (ST)	AHNK_HUMAN	S93	HRKGDRSPEPGQT	Neuroblast differentiation-associated protein AHNAK OS=Homo sapiens GN=AHNAK PE=1 SV=2	TRUE	0.0496933	176541	129633	102771	238402	177142	282796	136315	232780	1.70766	0.772024
28754	1	58.0064	3	821.695	2462.06	0.000209036	0.0849027	53.38	LQQGAGLESPQGQPEPGAASPQR	[9] Phospho (ST)|[20] Phospho (ST)	CCD86_HUMAN	S80, S91	QGAGLESPQGQPE, PEPGAASPQRQQD	Coiled-coil domain-containing protein 86 OS=Homo sapiens GN=CCDC86 PE=1 SV=1	TRUE	0.0176166	293644	275212	175935	447110	308987	513159	248264	423085	1.70418	0.769075
66735	1	59.5062	2	1002.46	2002.9	0.000990988	0.494777	35.96	TQPDGTSVPGEPASPISQR	[14] Phospho (ST)	NUMA1_HUMAN	S1757	VPGEPASPISQRL	Nuclear mitotic apparatus protein 1 OS=Homo sapiens GN=NUMA1 PE=1 SV=2	TRUE	0.833887	54744.6	67927.9	30641.7	105093	1516.77	154554	51104.7	87054.5	1.70345	0.768462
59200	1	38.9546	2	861.349	1720.68	-0.000260192	-0.151214	38.84	YNLDASEEEDSNKK	[6] Phospho (ST)	ZRAB2_HUMAN	S188	KYNLDASEEEDSN	Zinc finger Ran-binding domain-containing protein 2 OS=Homo sapiens GN=ZRANB2 PE=1 SV=2	TRUE	0.0404949	46217.1	62566.8	47985.5	69020.9	66436.2	131370	52256.5	88942.5	1.70204	0.767264
11685	1	100.937	4	679.868	2715.44	0.00662939	2.44137	40.34	SKSPPKVPIVIQDDSLPAGPPPQIR	[3] Phospho (ST)	SZRD1_HUMAN	S39	ESRKSKSPPKVPI	SUZ domain-containing protein 1 OS=Homo sapiens GN=SZRD1 PE=1 SV=1	TRUE	0.000821136	470329	353225	506944	647047	926135	687587	443499	753590	1.69919	0.764847
8975	1	101.559	2	703.834	1405.65	0.000728885	0.518538	47.33	ESVPEFPLSPPK	[9] Phospho (ST)	STMN1_HUMAN	S38	VPEFPLSPPKKKD	Stathmin OS=Homo sapiens GN=STMN1 PE=1 SV=3	TRUE	0.000500339	1.04204e+06	1.10185e+06	1.25583e+06	1.47879e+06	2.03472e+06	2.26117e+06	1.13324e+06	1.92489e+06	1.69857	0.764321
49270	2	95.8366	4	977.221	3904.86	-0.0103593	-2.65291	33.47	NSPVTKTPPRDLPTIPGVTSPSSDEPPMEASQSHLR	[7] Phospho (ST)	4EBP1_HUMAN	T70	NSPVTKTPPRDLP	Eukaryotic translation initiation factor 4E-binding protein 1 OS=Homo sapiens GN=EIF4EBP1 PE=1 SV=3	TRUE	0.00013318	151733	188176	158534	237262	318696	290655	166148	282204	1.69851	0.764274
49270	2	95.8366	4	977.221	3904.86	-0.0103593	-2.65291	34.96	NSPVTKTPPRDLPTIPGVTSPSSDEPPMEASQSHLR	[14] Phospho (ST)	4EBP1_HUMAN	T77	PPRDLPTIPGVTS	Eukaryotic translation initiation factor 4E-binding protein 1 OS=Homo sapiens GN=EIF4EBP1 PE=1 SV=3	TRUE	0.00013318	151733	188176	158534	237262	318696	290655	166148	282204	1.69851	0.764274
13093	1	69.0757	3	887.723	2660.15	-0.000784872	-0.295048	45.11	QQAAYYAQTSPQGMPQHPPAPQGQ	[10] Phospho (ST)	FUBP1_HUMAN	S630	AYYAQTSPQGMPQ	Far upstream element-binding protein 1 OS=Homo sapiens GN=FUBP1 PE=1 SV=3	TRUE	0.00245263	778652	757307	655418	1.34681e+06	833973	1.54022e+06	730459	1.24033e+06	1.69802	0.763853
13093	1	69.0757	3	887.723	2660.15	-0.000784872	-0.295048	38.65	QQAAYYAQTSPQGMPQHPPAPQGQ	[9] Phospho (ST)	FUBP1_HUMAN	T629	AAYYAQTSPQGMP	Far upstream element-binding protein 1 OS=Homo sapiens GN=FUBP1 PE=1 SV=3	TRUE	0.00245263	778652	757307	655418	1.34681e+06	833973	1.54022e+06	730459	1.24033e+06	1.69802	0.763853
12393	1	54.593	3	933.085	2796.23	0.000360094	0.128778	107.14	LTVENSPKQEAGISEGQGTAGEEEEK	[6] Phospho (ST)	DENR_HUMAN	S73	KLTVENSPKQEAG	Density-regulated protein OS=Homo sapiens GN=DENR PE=1 SV=2	TRUE	0.0013874	672246	634883	434613	1.01016e+06	779577	1.16422e+06	580581	984651	1.69598	0.762117
70090	1	55.2742	3	873.044	2616.11	0.00128896	0.492701	43.55	DTSATSQSVNGSPQAEQPSLESTSK	[3] Phospho (ST)|[7] Deamidated (NQ)	NIPA_HUMAN	S53	VDAKDTSATSQSV	Nuclear-interacting partner of ALK OS=Homo sapiens GN=ZC3HC1 PE=1 SV=1	TRUE	0.023937	49721	42606.4	25936.9	65413.4	53336.2	81736.4	39421.4	66828.7	1.69524	0.761486
54788	1	68.0025	3	941.434	2821.28	0.00198968	0.705241	44.47	DNEEREQSSDLTPSGDVSPVKPLSR	[18] Phospho (ST)	DGCR8_HUMAN	S377	TPSGDVSPVKPLS	Microprocessor complex subunit DGCR8 OS=Homo sapiens GN=DGCR8 PE=1 SV=1	TRUE	0.131483	48923.9	50790.9	35758.4	70890.9	51988.2	106780	45157.7	76552.9	1.69523	0.761484
14433	1	98.5841	3	538.271	1611.79	0.000666649	0.413607	49.29	KKSPNELVDDLFK	[3] Phospho (ST)	NSF1C_HUMAN	S114	GPPRKKSPNELVD	NSFL1 cofactor p47 OS=Homo sapiens GN=NSFL1C PE=1 SV=2	TRUE	9.88624e-05	136186	151745	156958	207811	310538	234801	148296	251050	1.69289	0.759491
9573	1	83.8083	2	853.375	1704.74	0.000108347	0.0635564	76.17	RNSSEASSGDFLDLK	[3] Phospho (ST)	HN1_HUMAN	S17	DPNSRNSSRVLRP	Hematological and neurological expressed 1 protein OS=Homo sapiens GN=HN1 PE=1 SV=3	TRUE	0.00903457	419703	497994	373823	646228	527161	1.0071e+06	430507	726831	1.68832	0.755585
25128	1	124.997	2	1171.95	2341.88	0.00146571	0.62587	85.82	VEAKEESEESDEDMGFGLFD	[10] Phospho (ST)	RLA0_HUMAN	S307	KEESEESDEDMGF	60S acidic ribosomal protein P0 OS=Homo sapiens GN=RPLP0 PE=1 SV=1	TRUE	0.0321242	857145	1.2691e+06	769357	1.76034e+06	798294	2.32891e+06	965201	1.62918e+06	1.68792	0.755248
25128	1	124.997	2	1171.95	2341.88	0.00146571	0.62587	70.69	VEAKEESEESDEDMGFGLFD	[7] Phospho (ST)	RLA0_HUMAN	S304	VEAKEESEESDED	60S acidic ribosomal protein P0 OS=Homo sapiens GN=RPLP0 PE=1 SV=1	TRUE	0.0321242	857145	1.2691e+06	769357	1.76034e+06	798294	2.32891e+06	965201	1.62918e+06	1.68792	0.755248
36078	2	38.3073	4	419.207	1672.8	0.0176694	10.5629	---	ECILTLVNTGIGMTK	[8] Deamidated (NQ)|[14] Phospho (ST)	H90B4_HUMAN	T70	NTGIGMTKADLIN	Putative heat shock protein HSP 90-beta 4 OS=Homo sapiens GN=HSP90AB4P PE=5 SV=1	TRUE	0.264526	31446.9	159987	125673	185166	186977	162820	105702	178321	1.68701	0.75447
30991	1	33.5139	3	532.582	1594.72	0.000168634	0.105745	41.41	KLGAGEGGEASVSPEK	[13] Phospho (ST)	TCOF_HUMAN	S1378	GGEASVSPEKTST	Treacle protein OS=Homo sapiens GN=TCOF1 PE=1 SV=3	TRUE	0.000701688	128244	68038.9	75165.1	166358	143514	147929	90482.8	152600	1.68651	0.754042
35938	1	128.494	3	1263.87	3788.58	-0.00073182	-0.193165	74.03	GRSPQPPAEEDEDDFDDTLVAIDTYNCDLHFK	[3] Phospho (ST)|[27] Carbamidomethyl (C)	HNRL1_HUMAN	S194	EDRRGRSPQPPAE	Heterogeneous nuclear ribonucleoprotein U-like protein 1 OS=Homo sapiens GN=HNRNPUL1 PE=1 SV=2	TRUE	0.0364487	151586	231917	71359.6	230914	98333.1	437773	151621	255673	1.68627	0.753833
35938	1	128.494	3	1263.87	3788.58	-0.00073182	-0.193165	72.61	GRSPQPPAEEDEDDFDDTLVAIDTYNCDLHFK	[18] Phospho (ST)|[27] Carbamidomethyl (C)	HNRL1_HUMAN	T209	EDDFDDTLVAIDT	Heterogeneous nuclear ribonucleoprotein U-like protein 1 OS=Homo sapiens GN=HNRNPUL1 PE=1 SV=2	TRUE	0.0364487	151586	231917	71359.6	230914	98333.1	437773	151621	255673	1.68627	0.753833
39298	1	64.1236	2	683.822	1365.63	0.000815176	0.596924	52.6	ALPSLNTGSSSPR	[10] Phospho (ST)	TRAD1_HUMAN	S326	SLNTGSSSPRGVE	TRAF-type zinc finger domain-containing protein 1 OS=Homo sapiens GN=TRAFD1 PE=1 SV=1	TRUE	0.0292283	58715.4	43693.3	35109.7	75719.5	65619.6	90361.9	45839.4	77233.7	1.68487	0.75264
43108	1	31.4354	2	617.731	1233.45	-0.000126571	-0.102616	44.1	RDYDDMSPR	[7] Phospho (ST)	HNRPK_HUMAN	S284	RDYDDMSPRRGPP	Heterogeneous nuclear ribonucleoprotein K OS=Homo sapiens GN=HNRNPK PE=1 SV=1	TRUE	0.15456	91439.5	80102.3	52905.2	150290	53700.4	174081	74815.6	126024	1.68446	0.752288
27493	1	72.2185	3	1057.45	3169.32	0.00170834	0.539023	49.93	STLESEKPGSPEAAETSPPSNIIDHCEK	[16] Phospho (ST)|[17] Phospho (ST)|[26] Carbamidomethyl (C)	RSF1_HUMAN	T628, S629	SPEAAETSPPSNI, PEAAETSPPSNII	Remodeling and spacing factor 1 OS=Homo sapiens GN=RSF1 PE=1 SV=2	TRUE	0.0623647	487161	534908	404612	770530	443895	1.18654e+06	475560	800321	1.6829	0.75095
27493	1	72.2185	3	1057.45	3169.32	0.00170834	0.539023	64.03	STLESEKPGSPEAAETSPPSNIIDHCEK	[10] Phospho (ST)|[16] Phospho (ST)|[26] Carbamidomethyl (C)	RSF1_HUMAN	S622, T628	ESEKPGSPEAAET, SPEAAETSPPSNI	Remodeling and spacing factor 1 OS=Homo sapiens GN=RSF1 PE=1 SV=2	TRUE	0.0623647	487161	534908	404612	770530	443895	1.18654e+06	475560	800321	1.6829	0.75095
38900	1	44.4343	3	798.648	2392.92	-0.000333296	-0.139284	51.97	RIACDEEFSDSEDEGEGGRR	[4] Carbamidomethyl (C)|[9] Phospho (ST)	HDAC2_HUMAN	S422	ACDEEFSDSEDEG	Histone deacetylase 2 OS=Homo sapiens GN=HDAC2 PE=1 SV=2	TRUE	0.229596	212621	246365	150119	321453	222988	479378	203035	341273	1.68086	0.749199
38900	1	44.4343	3	798.648	2392.92	-0.000333296	-0.139284	43.09	RIACDEEFSDSEDEGEGGRR	[4] Carbamidomethyl (C)|[11] Phospho (ST)	HDAC2_HUMAN	S424	DEEFSDSEDEGEG	Histone deacetylase 2 OS=Homo sapiens GN=HDAC2 PE=1 SV=2	TRUE	0.229596	212621	246365	150119	321453	222988	479378	203035	341273	1.68086	0.749199
20692	1	49.9136	3	620.958	1859.85	-0.00106468	-0.572454	61.31	QASTDAGTAGALTPQHVR	[4] Phospho (ST)	YAP1_HUMAN	T110	HSRQASTDAGTAG	Transcriptional coactivator YAP1 OS=Homo sapiens GN=YAP1 PE=1 SV=2	TRUE	0.0145089	174767	162232	102372	265200	180032	292711	146457	245981	1.67954	0.74807
20692	1	49.9136	3	620.958	1859.85	-0.00106468	-0.572454	39.67	QASTDAGTAGALTPQHVR	[8] Phospho (ST)	YAP1_HUMAN	T114	ASTDAGTAGALTP	Transcriptional coactivator YAP1 OS=Homo sapiens GN=YAP1 PE=1 SV=2	TRUE	0.0145089	174767	162232	102372	265200	180032	292711	146457	245981	1.67954	0.74807
20692	1	49.9136	3	620.958	1859.85	-0.00106468	-0.572454	---	QASTDAGTAGALTPQHVR	[3] Phospho (ST)	YAP1_HUMAN	S109	SHSRQASTDAGTA	Transcriptional coactivator YAP1 OS=Homo sapiens GN=YAP1 PE=1 SV=2	TRUE	0.0145089	174767	162232	102372	265200	180032	292711	146457	245981	1.67954	0.74807
14207	1	106.905	2	811.93	1621.85	0.00213569	1.31683	105.07	KQSLGELIGTLNAAK	[3] Phospho (ST)	TPIS_HUMAN	S58	MNGRKQSLGELIG	Triosephosphate isomerase OS=Homo sapiens GN=TPI1 PE=1 SV=3	TRUE	0.00256748	154808	217327	185385	244824	255718	435806	185840	312116	1.67949	0.748021
27487	1	87.1573	3	1237.8	3710.37	0.000806785	0.217441	49.61	MAGQEIPEEGREVEEFSEDDDEDDSDDSEAEK	[28] Phospho (ST)	WBP11_HUMAN	S364	EDDSDDSEAEKQS	WW domain-binding protein 11 OS=Homo sapiens GN=WBP11 PE=1 SV=1	TRUE	0.0182457	582776	619999	496590	1.11832e+06	493809	1.23907e+06	566455	950400	1.6778	0.746573
3665	1	25.7893	4	636.279	2541.09	0.00106247	0.418116	45.89	QKSDAEEDGGTVSQEEEDRKPK	[3] Phospho (ST)	CALX_HUMAN	S554	LEEKQKSDAEEDG	Calnexin OS=Homo sapiens GN=CANX PE=1 SV=2	TRUE	0.0114145	6.01927e+06	4.29253e+06	2.8053e+06	9.58879e+06	5.21999e+06	7.18609e+06	4.37236e+06	7.33163e+06	1.67681	0.74572
17290	1	71.2083	2	789.309	1576.6	-7.86581e-05	-0.0498909	110.61	GSGTASDDEFENLR	[6] Phospho (ST)	HUWE1_HUMAN	S1907	RGSGTASDDEFEN	E3 ubiquitin-protein ligase HUWE1 OS=Homo sapiens GN=HUWE1 PE=1 SV=3	TRUE	0.0248628	254847	264797	238616	396848	320112	554422	252753	423794	1.67671	0.745634
39231	1	50.8901	5	439.183	2190.88	-0.000510001	-0.232784	34.37	SKSEEAHAEDSVMDHHFR	[3] Phospho (ST)	PAIRB_HUMAN	S330	VLHKSKSEEAHAE	Plasminogen activator inhibitor 1 RNA-binding protein OS=Homo sapiens GN=SERBP1 PE=1 SV=2	TRUE	0.0874165	101429	143221	62169.6	181444	84877.2	247853	102273	171391	1.67582	0.744869
30864	1	95.7342	3	701.973	2102.9	0.00131023	0.623059	---	EELMSSDLEETAGSTSIPK	[6] Phospho (ST)	NOP56_HUMAN	S520	KEELMSSDLEETA	Nucleolar protein 56 OS=Homo sapiens GN=NOP56 PE=1 SV=4	TRUE	0.00818384	94133.9	79449.7	118933	165524	169332	155094	97505.6	163317	1.67495	0.744114
36080	1	106.572	3	1018.78	3053.33	-0.00305917	-1.00191	36.19	FVPAENDSILMNPAQDGEVQLSQNDDK	[22] Phospho (ST)	TP53B_HUMAN	S580	DGEVQLSQNDDKT	Tumor suppressor p53-binding protein 1 OS=Homo sapiens GN=TP53BP1 PE=1 SV=2	TRUE	0.00104757	169236	162723	104117	327460	221116	181700	145359	243425	1.67465	0.743862
84953	2	72.5303	3	999.094	2994.26	-0.000354713	-0.118464	55.34	EAPAEGEAAEPGSPTAAEGEAASAASSTSSPK	[13] Phospho (ST)	MARCS_HUMAN	S118	EAAEPGSPTAAEG	Myristoylated alanine-rich C-kinase substrate OS=Homo sapiens GN=MARCKS PE=1 SV=4	TRUE	0.0232783	15793.5	23197.7	24312.9	32994.7	53523	19439.2	21101.4	35319	1.67378	0.743107
84953	2	72.5303	3	999.094	2994.26	-0.000354713	-0.118464	75.96	EAPAEGEAAEPGSPTAAEGEAASAASSTSSPK	[15] Phospho (ST)	MARCS_HUMAN	T120	AEPGSPTAAEGEA	Myristoylated alanine-rich C-kinase substrate OS=Homo sapiens GN=MARCKS PE=1 SV=4	TRUE	0.0232783	15793.5	23197.7	24312.9	32994.7	53523	19439.2	21101.4	35319	1.67378	0.743107
10527	1	100.116	3	512.222	1533.65	0.000846914	0.552223	42.12	GSPHYFSPFRPY	[2] Phospho (ST)	SRSF9_HUMAN	S211	PYQSRGSPHYFSP	Serine/arginine-rich splicing factor 9 OS=Homo sapiens GN=SRSF9 PE=1 SV=1	TRUE	0.0163161	218259	226185	268054	329666	483565	378761	237499	397330	1.67298	0.742416
53112	1	72.8919	3	720.981	2159.92	0.000579599	0.268343	36.67	VSPSKSPSLSPSPPSPLEK	[2] Phospho (ST)|[4] Phospho (ST)|[15] Phospho (ST)	MAP1B_HUMAN	S1252, S1254, S1265	VSSEKVSPSKSPS, SEKVSPSKSPSLS, LSPSPPSPLEKTP	Microtubule-associated protein 1B OS=Homo sapiens GN=MAP1B PE=1 SV=2	TRUE	0.0027391	81259.9	64855.3	76498	140272	65751.1	166242	74204.4	124089	1.67226	0.741795
66206	1	31.3539	3	810.335	2427.98	-0.00159272	-0.655984	64.93	GMKDDKEEEEDGTGSPQLNNR	[15] Phospho (ST)	ARRB1_HUMAN	S412	EEDGTGSPQLNNR	Beta-arrestin-1 OS=Homo sapiens GN=ARRB1 PE=1 SV=2	TRUE	0.0377037	64349.1	48747	35636	93699.6	31830.1	122988	49577.4	82839.2	1.67091	0.740632
35260	1	68.8832	2	770.855	1539.7	-0.00174896	-1.13591	34.87	SLPTTVPESPNYR	[9] Phospho (ST)	LARP1_HUMAN	S774	PTTVPESPNYRNT	La-related protein 1 OS=Homo sapiens GN=LARP1 PE=1 SV=2	TRUE	0.105624	142127	131923	105091	212807	157126	263145	126380	211026	1.66977	0.73965
51663	1	59.2626	3	690.648	2068.92	0.00300057	1.45031	54.53	LDSSPSVSSTLAAKDDPDGK	[4] Phospho (ST)	TCOF_HUMAN	S1228	TPKLDSSPSVSST	Treacle protein OS=Homo sapiens GN=TCOF1 PE=1 SV=3	TRUE	0.00200893	47993	47233.1	31878.4	76555.2	47365.9	88015.3	42368.2	70645.5	1.66742	0.737616
27212	1	53.4832	3	664.617	1990.83	0.0026274	1.31975	38.98	EIQNGNLHESDSESVPR	[4] Deamidated (NQ)|[10] Phospho (ST)	KTN1_HUMAN	S75	NGNLHESDSESVP	Kinectin OS=Homo sapiens GN=KTN1 PE=1 SV=1	TRUE	0.00551362	231047	248043	161928	353823	287476	426017	213672	355772	1.66503	0.735552
51087	1	47.0909	2	917.903	1833.79	0.00268961	1.4667	60.5	GEQVSQNGLPAEQGSPR	[7] Deamidated (NQ)|[15] Phospho (ST)	SPTB2_HUMAN	S2138	LPAEQGSPRMAET	Spectrin beta chain, non-erythrocytic 1 OS=Homo sapiens GN=SPTBN1 PE=1 SV=2	TRUE	0.066795	72941.1	100816	48070	120100	73594.4	175572	73942.4	123089	1.66466	0.735225
2141	1	40.6907	3	502.584	1504.73	0.000994791	0.66111	39.57	AGDLLEDSPKRPK	[8] Phospho (ST)	HDGF_HUMAN	S165	GDLLEDSPKRPKE	Hepatoma-derived growth factor OS=Homo sapiens GN=HDGF PE=1 SV=1	TRUE	0.000584754	1.18753e+06	1.00511e+06	811687	1.67564e+06	1.35545e+06	1.96283e+06	1.00144e+06	1.66464e+06	1.66224	0.733131
27047	1	31.4354	3	638.937	1913.79	-0.00138482	-0.723599	41.07	AGLESGAEPGDGDSDTTKK	[14] Phospho (ST)	DKC1_HUMAN	S494	EPGDGDSDTTKKK	H/ACA ribonucleoprotein complex subunit 4 OS=Homo sapiens GN=DKC1 PE=1 SV=3	TRUE	0.000356967	170434	119112	100460	250856	167531	229481	130002	215956	1.66118	0.732204
63096	1	70.3782	3	751.985	2252.93	-0.00052291	-0.232102	43.58	DTYSDRSGSSSPDSEITELK	[11] Phospho (ST)	PYRG1_HUMAN	S575	DRSGSSSPDSEIT	CTP synthase 1 OS=Homo sapiens GN=CTPS1 PE=1 SV=2	TRUE	0.0400346	28012.9	21298.1	18936.2	46986.1	13209.2	52996.7	22749.1	37730.7	1.65856	0.72993
63096	1	70.3782	3	751.985	2252.93	-0.00052291	-0.232102	38.98	DTYSDRSGSSSPDSEITELK	[2] Phospho (ST)	PYRG1_HUMAN	T566	RLSPRDTYSDRSG	CTP synthase 1 OS=Homo sapiens GN=CTPS1 PE=1 SV=2	TRUE	0.0400346	28012.9	21298.1	18936.2	46986.1	13209.2	52996.7	22749.1	37730.7	1.65856	0.72993
33222	1	107.002	3	979.713	2936.12	0.00213228	0.726225	53.37	EMLMEDVGSEEEQEEEDEAPFQEK	[9] Phospho (ST)	NUCKS_HUMAN	S113	LMEDVGSEEEQEE	Nuclear ubiquitous casein and cyclin-dependent kinase substrate 1 OS=Homo sapiens GN=NUCKS1 PE=1 SV=1	TRUE	0.000404355	174497	193128	111192	307136	221203	265415	159606	264585	1.65774	0.729217
26792	1	46.8939	3	709.996	2126.97	0.000717708	0.337433	57.74	QRSPSPAPAPAPAAAAGPPTR	[3] Phospho (ST)|[5] Phospho (ST)	SFR19_HUMAN	S498, S500	ERYRQRSPSPAPA, YRQRSPSPAPAPA	Splicing factor, arginine/serine-rich 19 OS=Homo sapiens GN=SCAF1 PE=1 SV=3	TRUE	0.00589603	207376	222605	139632	316249	182387	445303	189871	314646	1.65716	0.728711
15143	1	68.6367	2	972.901	1943.79	-0.00161451	-0.8306	134.46	KETESEAEDNLDDLEK	[5] Phospho (ST)	SRRM1_HUMAN	S874	PKKETESEAEDNL	Serine/arginine repetitive matrix protein 1 OS=Homo sapiens GN=SRRM1 PE=1 SV=2	TRUE	0.0417201	362529	418108	289930	549735	362600	860251	356856	590862	1.65574	0.727479
35871	1	123.602	2	799.386	1596.76	0.0081908	5.12968	35.65	RNHIVQYTLNMK	[6] Deamidated (NQ)|[8] Phospho (ST)	KAD9_HUMAN	T1307	NHIVQYTLNMKLK	Adenylate kinase 9 OS=Homo sapiens GN=AK9 PE=1 SV=2	TRUE	2.27449e-07	124572	130983	126793	208736	211635	212176	127449	210849	1.65437	0.726285
60329	1	24.7856	2	624.231	1246.45	0.0011625	0.932649	38.49	HSLSGSSPGMK	[6] Phospho (ST)|[7] Phospho (ST)	SRRM2_HUMAN	S1462, S1463	RHSLSGSSPGMKD, HSLSGSSPGMKDI	Serine/arginine repetitive matrix protein 2 OS=Homo sapiens GN=SRRM2 PE=1 SV=2	TRUE	0.173475	100648	116082	94082.3	198757	49737.2	265590	103604	171361	1.654	0.725962
20270	1	68.1494	5	910.193	4545.93	-0.000685689	-0.150836	53.07	REPGSGTESDTSPDFHNQENEPSQEDPEDLDGSVQGVKPQK	[9] Phospho (ST)	EAF6_HUMAN	S122	PGSGTESDTSPDF	Chromatin modification-related protein MEAF6 OS=Homo sapiens GN=MEAF6 PE=1 SV=1	TRUE	0.000698437	488436	320858	360331	725954	616355	591244	389875	644518	1.65314	0.725207
20270	1	68.1494	5	910.193	4545.93	-0.000685689	-0.150836	---	REPGSGTESDTSPDFHNQENEPSQEDPEDLDGSVQGVKPQK	[12] Phospho (ST)	EAF6_HUMAN	S125	GTESDTSPDFHNQ	Chromatin modification-related protein MEAF6 OS=Homo sapiens GN=MEAF6 PE=1 SV=1	TRUE	0.000698437	488436	320858	360331	725954	616355	591244	389875	644518	1.65314	0.725207
14740	1	83.2293	3	934.76	2801.26	0.000695447	0.248263	48.47	AGMSSNQSISSPVLDAVPRTPSRER	[11] Phospho (ST)|[20] Phospho (ST)	SRRM2_HUMAN	S1404, T1413	SNQSISSPVLDAV, LDAVPRTPSRERS	Serine/arginine repetitive matrix protein 2 OS=Homo sapiens GN=SRRM2 PE=1 SV=2	TRUE	0.0140013	350017	410152	388905	662833	357746	878466	383025	633015	1.65267	0.724802
27678	1	87.3489	3	623.632	1867.88	0.00260286	1.39349	37.7	RPSQNAISFFNVGHSK	[3] Phospho (ST)	OSB11_HUMAN	S189	ISQRRPSQNAISF	Oxysterol-binding protein-related protein 11 OS=Homo sapiens GN=OSBPL11 PE=1 SV=2	TRUE	0.0647169	90469.3	82947.1	98330.1	112209	203974	132693	90582.2	149626	1.65182	0.724058
33876	1	140.736	5	1322.82	6609.08	0.0166355	2.51707	35.89	RRGEDSTSTGELQPMPTSPGVDLQSPAAQDVLFSSPPQMHSSAIPLDFDVSSPLTYGTPSSR	[25] Phospho (ST)|[29] Deamidated (NQ)	MCM4_HUMAN	S61	PGVDLQSPAAQDV	DNA replication licensing factor MCM4 OS=Homo sapiens GN=MCM4 PE=1 SV=5	TRUE	0.402243	195697	225070	129846	408524	185004	315495	183537	303007	1.65093	0.723279
61381	1	89.9315	2	1495.08	2988.15	-0.00276204	-0.924328	108.77	KPATPAEDDEDDDIDLFGSDNEEEDK	[19] Phospho (ST)	EF1D_HUMAN	S162	DIDLFGSDNEEED	Elongation factor 1-delta OS=Homo sapiens GN=EEF1D PE=1 SV=5	TRUE	0.587271	80559.5	114198	71932.7	114310	20001.3	305175	88896.8	146496	1.64793	0.720655
29869	1	69.0279	4	773.345	3089.35	-0.00197822	-0.640335	66.02	STLESEKPGSPEAAETSPPSNIIDHCEK	[2] Phospho (ST)|[26] Carbamidomethyl (C)	RSF1_HUMAN	T614	EEVPKSTLESEKP	Remodeling and spacing factor 1 OS=Homo sapiens GN=RSF1 PE=1 SV=2	TRUE	0.00055175	265248	182664	189327	390802	326654	331249	212413	349568	1.6457	0.718703
29869	1	69.0279	4	773.345	3089.35	-0.00197822	-0.640335	63.39	STLESEKPGSPEAAETSPPSNIIDHCEK	[10] Phospho (ST)|[26] Carbamidomethyl (C)	RSF1_HUMAN	S622	ESEKPGSPEAAET	Remodeling and spacing factor 1 OS=Homo sapiens GN=RSF1 PE=1 SV=2	TRUE	0.00055175	265248	182664	189327	390802	326654	331249	212413	349568	1.6457	0.718703
29869	1	69.0279	4	773.345	3089.35	-0.00197822	-0.640335	---	STLESEKPGSPEAAETSPPSNIIDHCEK	[5] Phospho (ST)|[26] Carbamidomethyl (C)	RSF1_HUMAN	S617	PKSTLESEKPGSP	Remodeling and spacing factor 1 OS=Homo sapiens GN=RSF1 PE=1 SV=2	TRUE	0.00055175	265248	182664	189327	390802	326654	331249	212413	349568	1.6457	0.718703
23541	1	95.3509	4	827.396	3305.55	0.00432573	1.30863	43.7	TQTPPVSPAPQPTEERLPSSPVYEDAASFK	[20] Phospho (ST)	SRC8_HUMAN	S418	EERLPSSPVYEDA	Src substrate cortactin OS=Homo sapiens GN=CTTN PE=1 SV=2	TRUE	0.0627059	243725	148119	306763	325826	533698	288946	232869	382823	1.64394	0.717161
60749	1	83.9029	3	1031.44	3091.31	-0.00786346	-2.54372	42.27	MLAESDESGDEESVSQTDKTELQNTLR	[8] Phospho (ST)	OSBP1_HUMAN	S193	LAESDESGDEESV	Oxysterol-binding protein 1 OS=Homo sapiens GN=OSBP PE=1 SV=1	TRUE	0.0312848	60862.8	42507	44545.3	100936	48879.9	93141	49305	80985.5	1.64254	0.715929
28287	1	83.2766	2	904.889	1807.76	-0.00121135	-0.670081	71.77	SASQSSLDKLDQELK	[3] Phospho (ST)|[6] Phospho (ST)	JIP4_HUMAN	S730, S733	SKQRSASQSSLDK, RSASQSSLDKLDQ	C-Jun-amino-terminal kinase-interacting protein 4 OS=Homo sapiens GN=SPAG9 PE=1 SV=4	TRUE	0.0542144	139223	139654	121238	203478	101533	351162	133372	218724	1.63996	0.713662
68348	1	46.8048	3	850.01	2547.01	0.00186194	0.73103	60.64	AAKLSEGSQPAEEEEDQETPSR	[5] Phospho (ST)|[8] Phospho (ST)	ACINU_HUMAN	S240, S243	ARAAKLSEGSQPA, AKLSEGSQPAEEE	Apoptotic chromatin condensation inducer in the nucleus OS=Homo sapiens GN=ACIN1 PE=1 SV=2	TRUE	0.0514391	39054.8	55451.6	32161.7	64520.1	30491	112450	42222.7	69153.8	1.63783	0.711789
47686	1	77.2292	4	924.399	3693.57	-0.000743447	-0.201281	37.47	ILDELDKDDSTHESLSQESESEEDGIHVDSQK	[21] Phospho (ST)	RPAP3_HUMAN	S121	LSQESESEEDGIH	RNA polymerase II-associated protein 3 OS=Homo sapiens GN=RPAP3 PE=1 SV=2	TRUE	0.0214589	86312.4	65529.2	61581.4	126286	93020.3	129931	71141	116412	1.63636	0.710493
39516	1	88.9683	3	859.336	2574.99	0.00263544	1.02348	35.8	GFGDGYNGYGGGPGGGNFGGSPGYGGGR	[17] Deamidated (NQ)|[21] Phospho (ST)	ROA2_HUMAN	S259	GGNFGGSPGYGGG	Heterogeneous nuclear ribonucleoproteins A2/B1 OS=Homo sapiens GN=HNRNPA2B1 PE=1 SV=2	TRUE	0.022688	226337	199755	218162	326555	467805	259364	214751	351241	1.63557	0.709796
39516	1	88.9683	3	859.336	2574.99	0.00263544	1.02348	62.37	GFGDGYNGYGGGPGGGNFGGSPGYGGGR	[7] Deamidated (NQ)|[21] Phospho (ST)	ROA2_HUMAN	S259	GGNFGGSPGYGGG	Heterogeneous nuclear ribonucleoproteins A2/B1 OS=Homo sapiens GN=HNRNPA2B1 PE=1 SV=2	TRUE	0.022688	226337	199755	218162	326555	467805	259364	214751	351241	1.63557	0.709796
37316	1	51.774	2	621.766	1241.52	-0.000277894	-0.223834	51.97	ATISDEEIER	[4] Phospho (ST)	CHM2B_HUMAN	S199	TSKATISDEEIER	Charged multivesicular body protein 2b OS=Homo sapiens GN=CHMP2B PE=1 SV=1	TRUE	0.0293132	63025.5	58957.5	38345.7	91364.7	66430.5	104277	53442.9	87357.4	1.63459	0.708932
15558	1	163.658	3	675.994	2024.96	-0.000751461	-0.371099	35.82	VNPTVFFDIAVDGEPLGR	[4] Phospho (ST)	PPIA_HUMAN	T5	__MVNPTVFFDIA	Peptidyl-prolyl cis-trans isomerase A OS=Homo sapiens GN=PPIA PE=1 SV=2	TRUE	0.0003525	112458	140471	108482	151599	243626	195472	120470	196899	1.63442	0.70878
56744	1	54.6407	3	895.067	2682.18	-0.00121972	-0.454748	50.87	SGTPPRQGSITSPQANEQSVTPQR	[1] Phospho (ST)|[3] Phospho (ST)	SRRM2_HUMAN	S846, T848	PHPKVKSGTPPRQ, PKVKSGTPPRQGS	Serine/arginine repetitive matrix protein 2 OS=Homo sapiens GN=SRRM2 PE=1 SV=2	TRUE	0.0454286	115855	108281	61998.3	163994	90814.4	212113	95378.1	155640	1.63182	0.706485
56744	1	54.6407	3	895.067	2682.18	-0.00121972	-0.454748	38.55	SGTPPRQGSITSPQANEQSVTPQR	[3] Phospho (ST)|[9] Phospho (ST)	SRRM2_HUMAN	T848, S854	PKVKSGTPPRQGS, TPPRQGSITSPQA	Serine/arginine repetitive matrix protein 2 OS=Homo sapiens GN=SRRM2 PE=1 SV=2	TRUE	0.0454286	115855	108281	61998.3	163994	90814.4	212113	95378.1	155640	1.63182	0.706485
56744	1	54.6407	3	895.067	2682.18	-0.00121972	-0.454748	57.03	SGTPPRQGSITSPQANEQSVTPQR	[11] Phospho (ST)|[12] Phospho (ST)	SRRM2_HUMAN	T856, S857	PRQGSITSPQANE, RQGSITSPQANEQ	Serine/arginine repetitive matrix protein 2 OS=Homo sapiens GN=SRRM2 PE=1 SV=2	TRUE	0.0454286	115855	108281	61998.3	163994	90814.4	212113	95378.1	155640	1.63182	0.706485
26881	1	89.7369	3	925.427	2773.26	-0.00175656	-0.633392	48.02	EKPELSEPSHLNGPSSDPEAAFLSR	[16] Phospho (ST)	WNK1_HUMAN	S2012	HLNGPSSDPEAAF	Serine/threonine-protein kinase WNK1 OS=Homo sapiens GN=WNK1 PE=1 SV=2	TRUE	0.000786953	161183	188018	159880	233610	270483	326565	169694	276886	1.63168	0.706359
53733	1	54.1549	3	639.662	1915.96	-0.00171453	-0.894866	55.7	SLTPAVPVESKPDKPSGK	[3] Phospho (ST)	ICAL_HUMAN	T135	KEKKSLTPAVPVE	Calpastatin OS=Homo sapiens GN=CAST PE=1 SV=4	TRUE	0.00350268	24907.5	28879.5	16379.5	40110.8	21406.5	52859.3	23388.8	38125.5	1.63008	0.704938
3184	1	88.3949	4	878.118	3508.44	-0.000842431	-0.240115	65.76	MLPHAPGVQMQAIPEDAVHEDSGDEDGEDPDK	[22] Phospho (ST)	HDAC2_HUMAN	S394	DAVHEDSGDEDGE	Histone deacetylase 2 OS=Homo sapiens GN=HDAC2 PE=1 SV=2	TRUE	0.0057859	2.71852e+06	2.38867e+06	3.10983e+06	5.06749e+06	4.10096e+06	4.20769e+06	2.73901e+06	4.45871e+06	1.62786	0.702976
39343	1	78.4518	3	767.045	2298.11	0.00043132	0.187684	47.13	VPPAPVPCPPPSPGPSAVPSSPK	[8] Carbamidomethyl (C)|[21] Phospho (ST)	BAG3_HUMAN	S386	PSAVPSSPKSVAT	BAG family molecular chaperone regulator 3 OS=Homo sapiens GN=BAG3 PE=1 SV=3	TRUE	0.000742244	171360	113061	130070	249503	193891	229060	138164	224151	1.62236	0.698095
45705	1	73.2745	3	1140.52	3418.53	0.00293137	0.857495	---	GTEPSPGGTPQPSRPVSPAGPPEGVPEEAQPPR	[13] Phospho (ST)|[17] Phospho (ST)	BCL7C_HUMAN	S122, S126	GGTPQPSRPVSPA, QPSRPVSPAGPPE	B-cell CLL/lymphoma 7 protein family member C OS=Homo sapiens GN=BCL7C PE=1 SV=3	TRUE	0.0290857	216713	199890	126980	285102	170413	426134	181194	293883	1.62192	0.697706
45705	1	73.2745	3	1140.52	3418.53	0.00293137	0.857495	43.09	GTEPSPGGTPQPSRPVSPAGPPEGVPEEAQPPR	[2] Phospho (ST)|[13] Phospho (ST)	BCL7C_HUMAN	T111, S122	GSLQKGTEPSPGG, GGTPQPSRPVSPA	B-cell CLL/lymphoma 7 protein family member C OS=Homo sapiens GN=BCL7C PE=1 SV=3	TRUE	0.0290857	216713	199890	126980	285102	170413	426134	181194	293883	1.62192	0.697706
45705	1	73.2745	3	1140.52	3418.53	0.00293137	0.857495	37.13	GTEPSPGGTPQPSRPVSPAGPPEGVPEEAQPPR	[2] Phospho (ST)|[17] Phospho (ST)	BCL7C_HUMAN	T111, S126	GSLQKGTEPSPGG, QPSRPVSPAGPPE	B-cell CLL/lymphoma 7 protein family member C OS=Homo sapiens GN=BCL7C PE=1 SV=3	TRUE	0.0290857	216713	199890	126980	285102	170413	426134	181194	293883	1.62192	0.697706
8655	1	27.2087	3	617.286	1848.84	-0.00103481	-0.559708	79.25	PGPTPSGTNVGSSGRSPSK	[16] Phospho (ST)	SC61B_HUMAN	S17	VGSSGRSPSKAVA	Protein transport protein Sec61 subunit beta OS=Homo sapiens GN=SEC61B PE=1 SV=2	TRUE	0.0799165	1.11511e+06	684778	544912	1.73906e+06	801293	1.26088e+06	781600	1.26708e+06	1.62113	0.697003
8655	1	27.2087	3	617.286	1848.84	-0.00103481	-0.559708	34.79	PGPTPSGTNVGSSGRSPSK	[18] Phospho (ST)	SC61B_HUMAN	S19	SSGRSPSKAVAAR	Protein transport protein Sec61 subunit beta OS=Homo sapiens GN=SEC61B PE=1 SV=2	TRUE	0.0799165	1.11511e+06	684778	544912	1.73906e+06	801293	1.26088e+06	781600	1.26708e+06	1.62113	0.697003
58901	1	72.6496	3	953.037	2856.09	0.000100737	0.0352711	35.59	DTSENADGQSDENKDDYTIPDEYR	[2] Phospho (ST)	MATR3_HUMAN	T758	DDPNKDTSENADG	Matrin-3 OS=Homo sapiens GN=MATR3 PE=1 SV=2	TRUE	0.128125	105123	109455	101449	164417	107216	240286	105342	170640	1.61986	0.695868
58901	1	72.6496	3	953.037	2856.09	0.000100737	0.0352711	68.7	DTSENADGQSDENKDDYTIPDEYR	[10] Phospho (ST)	MATR3_HUMAN	S766	ENADGQSDENKDD	Matrin-3 OS=Homo sapiens GN=MATR3 PE=1 SV=2	TRUE	0.128125	105123	109455	101449	164417	107216	240286	105342	170640	1.61986	0.695868
58497	2	67.1265	3	888.069	2661.19	-0.00146986	-0.552332	55.79	HIKEEPLSEEEPCTSTAIASPEK	[8] Phospho (ST)|[13] Carbamidomethyl (C)	NOP58_HUMAN	S502	IKEEPLSEEEPCT	Nucleolar protein 58 OS=Homo sapiens GN=NOP58 PE=1 SV=1	TRUE	0.291281	47933.8	143962	75380.3	142859	96352.9	193664	89092	144292	1.61958	0.695622
24489	2	42.4228	2	753.371	1504.73	-0.00140378	-0.93291	65.41	AGDLLEDSPKRPK	[8] Phospho (ST)	HDGF_HUMAN	S165	GDLLEDSPKRPKE	Hepatoma-derived growth factor OS=Homo sapiens GN=HDGF PE=1 SV=1	TRUE	0.249258	172180	280353	332950	313609	365284	593155	261828	424016	1.61945	0.695501
3120	1	35.2686	3	623.942	1868.8	0.00020459	0.109476	36.31	SDQEAKPSTEDLGDKK	[1] Phospho (ST)|[6] Acetyl (K)	SUMO1_HUMAN	S2	____MSDQEAKP	Small ubiquitin-related modifier 1 OS=Homo sapiens GN=SUMO1 PE=1 SV=1	TRUE	0.00113611	1.51793e+06	1.51151e+06	1.07779e+06	2.25118e+06	1.95091e+06	2.44369e+06	1.36908e+06	2.21526e+06	1.61807	0.694273
69975	1	77.5255	3	748.358	2242.05	0.00116194	0.518249	34.25	RLSSASTGKPPLSVEDDFEK	[7] Phospho (ST)	ZC11A_HUMAN	T762	RLSSASTGKPPLS	Zinc finger CCCH domain-containing protein 11A OS=Homo sapiens GN=ZC3H11A PE=1 SV=3	TRUE	0.201991	27273	24366.2	13785.9	32568.6	23858.8	49415.1	21808.4	35280.8	1.61777	0.694003
14963	1	95.3012	3	1102.86	3305.55	-0.000976795	-0.295502	56.22	TQTPPVSPAPQPTEERLPSSPVYEDAASFK	[20] Phospho (ST)	SRC8_HUMAN	S418	EERLPSSPVYEDA	Src substrate cortactin OS=Homo sapiens GN=CTTN PE=1 SV=2	TRUE	6.95395e-05	636298	654735	606043	926028	945547	1.19639e+06	632359	1.02265e+06	1.61721	0.693503
62687	1	80.4683	2	908.855	1815.7	0.00292851	1.61289	38.19	ETESEAEDNLDDLEK	[2] Phospho (ST)	SRRM1_HUMAN	T872	PEPKKETESEAED	Serine/arginine repetitive matrix protein 1 OS=Homo sapiens GN=SRRM1 PE=1 SV=2	TRUE	0.00438719	31959.2	30120	19969.7	42809.2	29283.8	60545.8	27349.6	44213	1.61658	0.692949
72077	1	49.9136	2	930.934	1859.85	0.000104428	0.0561487	57.23	QASTDAGTAGALTPQHVR	[4] Phospho (ST)	YAP1_HUMAN	T110	HSRQASTDAGTAG	Transcriptional coactivator YAP1 OS=Homo sapiens GN=YAP1 PE=1 SV=2	TRUE	0.290653	43945.6	24559	13343.7	28122.2	39383.5	64751.8	27282.7	44085.8	1.61589	0.692326
72077	1	49.9136	2	930.934	1859.85	0.000104428	0.0561487	---	QASTDAGTAGALTPQHVR	[8] Phospho (ST)	YAP1_HUMAN	T114	ASTDAGTAGALTP	Transcriptional coactivator YAP1 OS=Homo sapiens GN=YAP1 PE=1 SV=2	TRUE	0.290653	43945.6	24559	13343.7	28122.2	39383.5	64751.8	27282.7	44085.8	1.61589	0.692326
72077	1	49.9136	2	930.934	1859.85	0.000104428	0.0561487	38.16	QASTDAGTAGALTPQHVR	[3] Phospho (ST)	YAP1_HUMAN	S109	SHSRQASTDAGTA	Transcriptional coactivator YAP1 OS=Homo sapiens GN=YAP1 PE=1 SV=2	TRUE	0.290653	43945.6	24559	13343.7	28122.2	39383.5	64751.8	27282.7	44085.8	1.61589	0.692326
70986	1	45.299	2	575.768	1149.52	0.000404507	0.351891	36.65	IYQYIQSR	[4] Phospho (Y)	DYR1A_HUMAN	Y321	GQRIYQYIQSRFY	Dual specificity tyrosine-phosphorylation-regulated kinase 1A OS=Homo sapiens GN=DYRK1A PE=1 SV=2	TRUE	0.0926209	18666.7	16807.6	7783.32	24604.9	16610.7	28630.9	14419.2	23282.2	1.61467	0.691236
39227	1	66.0094	4	666.304	2661.19	-0.0020384	-0.765973	49.85	HIKEEPLSEEEPCTSTAIASPEK	[8] Phospho (ST)|[13] Carbamidomethyl (C)	NOP58_HUMAN	S502	IKEEPLSEEEPCT	Nucleolar protein 58 OS=Homo sapiens GN=NOP58 PE=1 SV=1	TRUE	0.22013	103701	36086.6	68221	133132	128907	73747.8	69336.2	111929	1.61429	0.690902
18497	1	80.5178	3	969.458	2905.35	0.000775047	0.266765	76.94	MAPTPIPTRSPSDSSTASTPVAEQIER	[10] Phospho (ST)	DREB_HUMAN	S337	TPIPTRSPSDSST	Drebrin OS=Homo sapiens GN=DBN1 PE=1 SV=4	TRUE	0.00139235	306980	279603	281438	516288	320492	563812	289340	466864	1.61354	0.690233
34395	1	101.559	5	729.337	3641.65	0.00932406	2.5604	41.99	HNDIVDSDSDAEDRGTLSAELTAAHFGGGGGLLHK	[9] Phospho (ST)	NOP14_HUMAN	S148	DIVDSDSDAEDRG	Nucleolar protein 14 OS=Homo sapiens GN=NOP14 PE=1 SV=3	TRUE	0.00950381	95535.6	111572	144969	183803	182670	201521	117359	189332	1.61327	0.689984
25811	1	40.7386	4	377.189	1504.73	9.72888e-05	0.0646554	46.08	AGDLLEDSPKRPK	[8] Phospho (ST)	HDGF_HUMAN	S165	GDLLEDSPKRPKE	Hepatoma-derived growth factor OS=Homo sapiens GN=HDGF PE=1 SV=1	TRUE	0.0143741	59985	30267.8	41947.9	78893	72985.7	61352.6	44066.9	71077.1	1.61294	0.689689
1128	1	52.8032	4	825.389	3297.53	0.00265224	0.804314	34.1	SLENETLNKEEDCHSPTSKPPKPDQPLK	[13] Carbamidomethyl (C)|[15] Phospho (ST)	IF4B_HUMAN	S459	KEEDCHSPTSKPP	Eukaryotic translation initiation factor 4B OS=Homo sapiens GN=EIF4B PE=1 SV=2	TRUE	0.0289427	7.54167e+06	6.98186e+06	4.36073e+06	1.0666e+07	6.13788e+06	1.36453e+07	6.29475e+06	1.01497e+07	1.61241	0.689217
41929	1	35.0301	2	713.787	1425.56	0.000548345	0.384652	46.83	NSPLDCGSASPNK	[6] Carbamidomethyl (C)|[10] Phospho (ST)	ANR17_HUMAN	S2067	LDCGSASPNKVAS	Ankyrin repeat domain-containing protein 17 OS=Homo sapiens GN=ANKRD17 PE=1 SV=3	TRUE	0.0941778	107824	79067.7	71699.3	135538	111691	169430	86197.1	138886	1.61127	0.688195
41929	1	35.0301	2	713.787	1425.56	0.000548345	0.384652	47.08	NSPLDCGSASPNK	[6] Carbamidomethyl (C)|[8] Phospho (ST)	ANR17_HUMAN	S2065	SPLDCGSASPNKV	Ankyrin repeat domain-containing protein 17 OS=Homo sapiens GN=ANKRD17 PE=1 SV=3	TRUE	0.0941778	107824	79067.7	71699.3	135538	111691	169430	86197.1	138886	1.61127	0.688195
11796	1	88.5873	4	1147.55	4586.17	0.00166832	0.363773	63.84	SPVGSGAPQAAAPAPAAHVAGNPGGDAAPAATGTAAAASLATAAGSEDAEKK	[5] Phospho (ST)	YBOX3_HUMAN	S38	PKSPVGSGAPQAA	Y-box-binding protein 3 OS=Homo sapiens GN=YBX3 PE=1 SV=4	TRUE	4.84805e-05	682076	718880	682028	1.12169e+06	1.1972e+06	1.03727e+06	694328	1.11872e+06	1.61123	0.688159
11796	1	88.5873	4	1147.55	4586.17	0.00166832	0.363773	76.62	SPVGSGAPQAAAPAPAAHVAGNPGGDAAPAATGTAAAASLATAAGSEDAEKK	[1] Phospho (ST)	YBOX3_HUMAN	S34	QDPAPKSPVGSGA	Y-box-binding protein 3 OS=Homo sapiens GN=YBX3 PE=1 SV=4	TRUE	4.84805e-05	682076	718880	682028	1.12169e+06	1.1972e+06	1.03727e+06	694328	1.11872e+06	1.61123	0.688159
49488	1	44.1671	2	894.906	1787.8	0.000124376	0.0695692	---	EGEDGDQPTTPPKPLK	[9] Phospho (ST)	DNLI1_HUMAN	T182	EDGDQPTTPPKPL	DNA ligase 1 OS=Homo sapiens GN=LIG1 PE=1 SV=1	TRUE	0.454218	74269.6	127570	70020.4	121235	94254.1	222436	90619.9	145975	1.61085	0.687822
24762	1	79.9415	3	622.31	1863.91	0.000263478	0.141358	56.31	LGGLRPESPESLTSVSR	[8] Phospho (ST)	CCD86_HUMAN	S18	GGLRPESPESLTS	Coiled-coil domain-containing protein 86 OS=Homo sapiens GN=CCDC86 PE=1 SV=1	TRUE	0.00679676	171354	133763	177897	239219	251656	287091	161005	259322	1.61065	0.687643
18396	1	75.1556	3	851.701	2552.08	0.00229032	0.897433	49.34	VADAKGDSESEEDEDLEVPVPSR	[10] Phospho (ST)	KAP2_HUMAN	S80	AKGDSESEEDEDL	cAMP-dependent protein kinase type II-alpha regulatory subunit OS=Homo sapiens GN=PRKAR2A PE=1 SV=2	TRUE	0.000844825	537402	436904	468184	799873	640276	882929	480830	774359	1.61046	0.687476
18396	1	75.1556	3	851.701	2552.08	0.00229032	0.897433	73.73	VADAKGDSESEEDEDLEVPVPSR	[8] Phospho (ST)	KAP2_HUMAN	S78	ADAKGDSESEEDE	cAMP-dependent protein kinase type II-alpha regulatory subunit OS=Homo sapiens GN=PRKAR2A PE=1 SV=2	TRUE	0.000844825	537402	436904	468184	799873	640276	882929	480830	774359	1.61046	0.687476
6736	1	88.4924	5	946.237	4726.15	0.00202625	0.428732	45.67	KKPCSETSQIEDTPSSKPTLLANGGHGVEGSDTTGSPTEFLEEK	[4] Carbamidomethyl (C)|[23] Deamidated (NQ)|[36] Phospho (ST)	MAP4_HUMAN	S99	GSDTTGSPTEFLE	Microtubule-associated protein 4 OS=Homo sapiens GN=MAP4 PE=1 SV=3	TRUE	4.96926e-05	2.18097e+06	2.34684e+06	2.24755e+06	3.42407e+06	4.13951e+06	3.3478e+06	2.25845e+06	3.63713e+06	1.61045	0.687465
28003	1	76.6955	3	832.015	2493.02	0.0025352	1.01692	36.18	TGSGSPFAGNSPAREGEQDAASLK	[3] Phospho (ST)|[11] Phospho (ST)	ZC3H4_HUMAN	S1267, S1275	QTPKTGSGSPFAG, SPFAGNSPAREGE	Zinc finger CCCH domain-containing protein 4 OS=Homo sapiens GN=ZC3H4 PE=1 SV=3	TRUE	0.00194836	229873	208744	215588	351244	292911	408453	218068	350869	1.60899	0.686155
59653	1	49.4735	2	491.242	980.469	0.000282249	0.287872	40.39	LGVSVSPSR	[6] Phospho (ST)	ZCH18_HUMAN	S534	KLGVSVSPSRARR	Zinc finger CCCH domain-containing protein 18 OS=Homo sapiens GN=ZC3H18 PE=1 SV=2	TRUE	0.0281063	20118.8	18022.4	10972.7	26709.8	21658.2	30625.3	16371.3	26331.1	1.60837	0.685597
12574	1	36.9759	2	536.217	1070.42	0.000185	0.172829	34.32	LSPSASPPR	[4] Phospho (ST)|[6] Phospho (ST)	SRRM1_HUMAN	S391, S393	TRRLSPSASPPRR, RLSPSASPPRRRH	Serine/arginine repetitive matrix protein 1 OS=Homo sapiens GN=SRRM1 PE=1 SV=2	TRUE	0.000842746	438807	406887	369872	620678	493488	839707	405189	651291	1.60738	0.684708
31913	1	99.973	2	577.789	1153.56	0.000501764	0.434969	52.28	ASSLEDLVLK	[3] Phospho (ST)	SKIV2_HUMAN	S256	PLARASSLEDLVL	Helicase SKI2W OS=Homo sapiens GN=SKIV2L PE=1 SV=3	TRUE	0.00895585	52347.7	62339.3	67471.1	78111.3	107608	106926	60719.4	97548.7	1.60655	0.683966
11229	1	99.4925	3	833.031	2496.07	0.00077055	0.308705	49.86	SYDVPPPPMEPDHPFYSNISK	[1] Phospho (ST)	PGAM1_HUMAN	S118	VKIWRRSYDVPPP	Phosphoglycerate mutase 1 OS=Homo sapiens GN=PGAM1 PE=1 SV=2	TRUE	0.000115992	1.22882e+06	1.23383e+06	1.5039e+06	1.89712e+06	1.97011e+06	2.50224e+06	1.32218e+06	2.12316e+06	1.6058	0.683288
29993	1	24.8952	2	707.289	1412.56	0.000533032	0.377351	42.04	SSSPYSKSPVSK	[6] Phospho (ST)|[8] Phospho (ST)	BCLF1_HUMAN	S151, S153	RSSSPYSKSPVSK, SSPYSKSPVSKRR	Bcl-2-associated transcription factor 1 OS=Homo sapiens GN=BCLAF1 PE=1 SV=2	TRUE	0.0016838	430726	344031	279635	629706	424236	638547	351464	564163	1.60518	0.682734
7608	1	44.347	4	600.29	2397.13	-0.00206223	-0.860289	43.53	KESKEEETSIDVAGKPNEVTK	[3] Phospho (ST)	MOT1_HUMAN	S461	NEQKKESKEEETS	Monocarboxylate transporter 1 OS=Homo sapiens GN=SLC16A1 PE=1 SV=3	TRUE	0.00888432	589893	498660	440714	787206	700383	965626	509756	817738	1.60418	0.681833
75788	1	38.6514	3	578.281	1731.82	0.00138318	0.798684	34.27	RKASPEPPDSAEGALK	[4] Phospho (ST)	I2BPL_HUMAN	S547	LRKRKASPEPPDS	Interferon regulatory factor 2-binding protein-like OS=Homo sapiens GN=IRF2BPL PE=1 SV=1	TRUE	0.043567	19953.7	14256.7	15666.4	26214.5	22309.5	31487	16625.6	26670.3	1.60417	0.68183
18126	1	85.4384	4	986.947	3943.76	-0.00290328	-0.736169	41.76	QVPVMQGTGMQGASIQGGSQPGGFSPGQNQVTPQDHEK	[25] Phospho (ST)	CSTF2_HUMAN	S524	SQPGGFSPGQNQV	Cleavage stimulation factor subunit 2 OS=Homo sapiens GN=CSTF2 PE=1 SV=1	TRUE	0.00136468	491412	376842	435417	880341	506142	704790	434557	697091	1.60414	0.681802
17737	1	49.8655	3	664.617	1990.83	0.00193059	0.969745	43.9	EIQNGNLHESDSESVPR	[6] Deamidated (NQ)|[10] Phospho (ST)	KTN1_HUMAN	S75	NGNLHESDSESVP	Kinectin OS=Homo sapiens GN=KTN1 PE=1 SV=1	TRUE	0.0117185	312584	347713	215670	479396	356824	568192	291989	468137	1.60327	0.681018
17737	1	49.8655	3	664.617	1990.83	0.00193059	0.969745	39.22	EIQNGNLHESDSESVPR	[4] Deamidated (NQ)|[10] Phospho (ST)	KTN1_HUMAN	S75	NGNLHESDSESVP	Kinectin OS=Homo sapiens GN=KTN1 PE=1 SV=1	TRUE	0.0117185	312584	347713	215670	479396	356824	568192	291989	468137	1.60327	0.681018
46633	1	42.236	3	614.263	1839.77	0.000937797	0.509737	35.27	NHSGSRTPPVALNSSR	[5] Phospho (ST)|[7] Phospho (ST)|[13] Deamidated (NQ)	SRRM2_HUMAN	S2102, T2104	TRNHSGSRTPPVA, NHSGSRTPPVALN	Serine/arginine repetitive matrix protein 2 OS=Homo sapiens GN=SRRM2 PE=1 SV=2	TRUE	0.000647197	176972	151055	134115	239843	196918	304047	154047	246936	1.60299	0.680763
5434	1	71.9303	4	726.562	2902.22	0.00169864	0.585291	41.84	SKSQEEPKDTFEHDPSESIDEFNK	[3] Phospho (ST)	BCLF1_HUMAN	S183	SPLKSKSQEEPKD	Bcl-2-associated transcription factor 1 OS=Homo sapiens GN=BCLAF1 PE=1 SV=2	TRUE	0.00063143	1.25354e+06	1.15394e+06	1.11979e+06	1.85448e+06	1.69103e+06	2.10817e+06	1.17576e+06	1.88456e+06	1.60285	0.680638
5434	1	71.9303	4	726.562	2902.22	0.00169864	0.585291	45.21	SKSQEEPKDTFEHDPSESIDEFNK	[10] Phospho (ST)	BCLF1_HUMAN	T190	QEEPKDTFEHDPS	Bcl-2-associated transcription factor 1 OS=Homo sapiens GN=BCLAF1 PE=1 SV=2	TRUE	0.00063143	1.25354e+06	1.15394e+06	1.11979e+06	1.85448e+06	1.69103e+06	2.10817e+06	1.17576e+06	1.88456e+06	1.60285	0.680638
28148	1	27.2087	2	913.901	1825.79	1.56765e-05	0.00858616	45.4	THTTALAGRSPSPASGR	[10] Phospho (ST)|[12] Phospho (ST)	SRRM2_HUMAN	S295, S297	TALAGRSPSPASG, LAGRSPSPASGRR	Serine/arginine repetitive matrix protein 2 OS=Homo sapiens GN=SRRM2 PE=1 SV=2	TRUE	0.00419311	224883	280307	434267	401983	419335	679005	313152	500108	1.59701	0.675374
28148	1	27.2087	2	913.901	1825.79	1.56765e-05	0.00858616	---	THTTALAGRSPSPASGR	[4] Phospho (ST)|[12] Phospho (ST)	SRRM2_HUMAN	T289, S297	AAKTHTTALAGRS, LAGRSPSPASGRR	Serine/arginine repetitive matrix protein 2 OS=Homo sapiens GN=SRRM2 PE=1 SV=2	TRUE	0.00419311	224883	280307	434267	401983	419335	679005	313152	500108	1.59701	0.675374
4005	1	36.9282	3	750.954	2249.84	0.00202766	0.901246	61.2	FASDDEHDEHDENGATGPVK	[3] Phospho (ST)|[13] Deamidated (NQ)	LA_HUMAN	S366	KKTKFASDDEHDE	Lupus La protein OS=Homo sapiens GN=SSB PE=1 SV=2	TRUE	0.00619613	2.19175e+06	1.94158e+06	1.54598e+06	2.94785e+06	2.08572e+06	4.03575e+06	1.89311e+06	3.0231e+06	1.5969	0.675276
53971	1	77.8683	2	978.92	1955.83	-0.000204681	-0.104652	36.81	NVSSFPDDATSPLQENR	[11] Phospho (ST)	IMA1_HUMAN	S62	FPDDATSPLQENR	Importin subunit alpha-1 OS=Homo sapiens GN=KPNA2 PE=1 SV=1	TRUE	0.0465508	187392	162297	129815	249800	190159	324737	159835	254899	1.59476	0.673343
11936	1	58.4376	3	905.731	2714.17	0.000199868	0.0736386	34.29	GEGDAPFSEPGTTSTQRPSSPETATK	[20] Phospho (ST)	SRRM2_HUMAN	S323	STQRPSSPETATK	Serine/arginine repetitive matrix protein 2 OS=Homo sapiens GN=SRRM2 PE=1 SV=2	TRUE	0.00730651	665546	663074	410113	913628	653884	1.2048e+06	579578	924104	1.59444	0.673053
44306	1	83.8083	3	888.446	2662.32	0.000579229	0.217566	62.34	KPPAPPSPVQSQSPSTNWSPAVPVK	[7] Phospho (ST)	SRRM1_HUMAN	S769	KPPAPPSPVQSQS	Serine/arginine repetitive matrix protein 1 OS=Homo sapiens GN=SRRM1 PE=1 SV=2	TRUE	0.00107561	139613	113609	115030	207038	152945	226942	122751	195642	1.59382	0.672486
18305	1	82.8371	3	543.26	1626.76	-0.000753987	-0.463491	59.44	DMESPTKLDVTLAK	[4] Phospho (ST)	MAP4_HUMAN	S280	LAKDMESPTKLDV	Microtubule-associated protein 4 OS=Homo sapiens GN=MAP4 PE=1 SV=3	TRUE	0.00773107	97223.7	56579.7	113071	170118	131184	123601	88958	141635	1.59215	0.670977
10594	1	64.6567	4	682.589	2726.33	0.00113051	0.414664	43.08	STAQQELDGKPASPTPVIVASHTANK	[15] Phospho (ST)	COPB2_HUMAN	T861	GKPASPTPVIVAS	Coatomer subunit beta' OS=Homo sapiens GN=COPB2 PE=1 SV=2	TRUE	0.000398873	402704	304771	278053	546267	480391	541548	328510	522736	1.59123	0.670146
10594	1	64.6567	4	682.589	2726.33	0.00113051	0.414664	64.54	STAQQELDGKPASPTPVIVASHTANK	[2] Phospho (ST)	COPB2_HUMAN	T848	FQPSRSTAQQELD	Coatomer subunit beta' OS=Homo sapiens GN=COPB2 PE=1 SV=2	TRUE	0.000398873	402704	304771	278053	546267	480391	541548	328510	522736	1.59123	0.670146
10594	1	64.6567	4	682.589	2726.33	0.00113051	0.414664	59.43	STAQQELDGKPASPTPVIVASHTANK	[13] Phospho (ST)	COPB2_HUMAN	S859	LDGKPASPTPVIV	Coatomer subunit beta' OS=Homo sapiens GN=COPB2 PE=1 SV=2	TRUE	0.000398873	402704	304771	278053	546267	480391	541548	328510	522736	1.59123	0.670146
48792	1	54.3016	3	973.416	2917.22	-0.000100905	-0.0345895	45.14	GLVAAYSGESDSEEEQERGGPEREEK	[12] Phospho (ST)	RBM10_HUMAN	S738	YSGESDSEEEQER	RNA-binding protein 10 OS=Homo sapiens GN=RBM10 PE=1 SV=3	TRUE	0.558526	160977	225407	99872.1	239269	120532	413713	162085	257838	1.59075	0.66971
43746	1	109.552	2	726.854	1451.69	0.00164472	1.13297	42.64	ESDQTLAALLSPK	[11] Phospho (ST)	SON_HUMAN	S1697	TLAALLSPKESSG	Protein SON OS=Homo sapiens GN=SON PE=1 SV=4	TRUE	0.000306618	55070.6	58287.8	58047.7	73886	88825.1	109872	57135.4	90861.1	1.59028	0.669278
53977	1	81.1514	3	818.69	2453.05	-0.00121682	-0.496045	46.29	EVSSLEGSPPPCLGQEEAVCTK	[8] Phospho (ST)|[12] Carbamidomethyl (C)|[20] Carbamidomethyl (C)	AKA12_HUMAN	S1395	VSSLEGSPPPCLG	A-kinase anchor protein 12 OS=Homo sapiens GN=AKAP12 PE=1 SV=4	TRUE	4.36002e-05	51491.4	39153.5	54582.7	78915.5	87363.9	64491.2	48409.2	76923.5	1.58903	0.668143
53977	1	81.1514	3	818.69	2453.05	-0.00121682	-0.496045	37.69	EVSSLEGSPPPCLGQEEAVCTK	[4] Phospho (ST)|[12] Carbamidomethyl (C)|[20] Carbamidomethyl (C)	AKA12_HUMAN	S1391	GAKEVSSLEGSPP	A-kinase anchor protein 12 OS=Homo sapiens GN=AKAP12 PE=1 SV=4	TRUE	4.36002e-05	51491.4	39153.5	54582.7	78915.5	87363.9	64491.2	48409.2	76923.5	1.58903	0.668143
39787	1	61.5981	3	526.228	1575.66	0.000701071	0.444938	34.25	EGSPIPHDPEFGSK	[3] Phospho (ST)	FOXK1_HUMAN	S445	CLSREGSPIPHDP	Forkhead box protein K1 OS=Homo sapiens GN=FOXK1 PE=1 SV=1	TRUE	0.00877314	51389.5	37665.1	33568.1	68899	57563.7	68356.8	40874.2	64939.8	1.58877	0.667913
8156	1	56.4466	3	720.648	2158.92	0.00121026	0.560586	61.53	LLKPGEEPSEYTDEEDTK	[12] Phospho (ST)	PGRC2_HUMAN	T211	EEPSEYTDEEDTK	Membrane-associated progesterone receptor component 2 OS=Homo sapiens GN=PGRMC2 PE=1 SV=1	TRUE	0.056454	845015	827039	504353	1.20811e+06	736521	1.51083e+06	725469	1.15182e+06	1.58769	0.66693
8156	1	56.4466	3	720.648	2158.92	0.00121026	0.560586	---	LLKPGEEPSEYTDEEDTK	[9] Phospho (ST)	PGRC2_HUMAN	S208	KPGEEPSEYTDEE	Membrane-associated progesterone receptor component 2 OS=Homo sapiens GN=PGRMC2 PE=1 SV=1	TRUE	0.056454	845015	827039	504353	1.20811e+06	736521	1.51083e+06	725469	1.15182e+06	1.58769	0.66693
26076	1	104.902	4	1103.77	4411.03	0.0054998	1.24683	46.62	SPLGEAPEPDSDAEVAEAAKPHLSEVTTEGYPSEPLGGLEQK	[11] Phospho (ST)	K1467_HUMAN	S62	EAPEPDSDAEVAE	Uncharacterized protein KIAA1467 OS=Homo sapiens GN=KIAA1467 PE=1 SV=1	TRUE	9.53675e-05	206806	273285	248482	352330	388296	415866	242857	385497	1.58734	0.666612
67818	1	67.1697	5	636.5	3177.46	-0.000142302	-0.0447847	---	RIQPQPPDEDGDHSDKEDEQPQVVVLK	[14] Phospho (ST)	K1143_HUMAN	S50	DEDGDHSDKEDEQ	Uncharacterized protein KIAA1143 OS=Homo sapiens GN=KIAA1143 PE=1 SV=2	TRUE	0.386262	53340.8	9389.88	31557.5	79446.9	37907.8	32210.8	31429.4	49855.2	1.58626	0.66563
8245	1	103.62	3	1156.17	3465.48	0.00219015	0.631989	36.22	TQTPPVSPAPQPTEERLPSSPVYEDAASFK	[3] Phospho (ST)|[7] Phospho (ST)|[23] Phospho (Y)	SRC8_HUMAN	T401, S405, Y421	ARAKTQTPPVSPA, TQTPPVSPAPQPT, LPSSPVYEDAASF	Src substrate cortactin OS=Homo sapiens GN=CTTN PE=1 SV=2	TRUE	0.000158018	2.13941e+06	2.54417e+06	2.17037e+06	3.42305e+06	3.14039e+06	4.30032e+06	2.28465e+06	3.62125e+06	1.58503	0.664514
21472	1	49.9614	3	784.336	2349.99	-0.00195548	-0.832123	51	TEAQDLCRASPEPPGPESSSR	[7] Carbamidomethyl (C)|[10] Phospho (ST)	TB182_HUMAN	S672	QDLCRASPEPPGP	182 kDa tankyrase-1-binding protein OS=Homo sapiens GN=TNKS1BP1 PE=1 SV=4	TRUE	0.0119966	290892	323296	185240	432697	279662	554748	266476	422369	1.58502	0.664498
49578	1	45.4964	2	922.402	1842.79	0.000355335	0.192824	41.67	DAPTSPASVASSSSTPSSK	[5] Phospho (ST)	TLE3_HUMAN	S286	KKDAPTSPASVAS	Transducin-like enhancer protein 3 OS=Homo sapiens GN=TLE3 PE=1 SV=2	TRUE	0.0318569	129226	117925	86874.1	174613	135724	218549	111342	176295	1.58337	0.663
49578	1	45.4964	2	922.402	1842.79	0.000355335	0.192824	79.51	DAPTSPASVASSSSTPSSK	[4] Phospho (ST)	TLE3_HUMAN	T285	LKKDAPTSPASVA	Transducin-like enhancer protein 3 OS=Homo sapiens GN=TLE3 PE=1 SV=2	TRUE	0.0318569	129226	117925	86874.1	174613	135724	218549	111342	176295	1.58337	0.663
49844	1	92.702	3	843.026	2526.06	0.000773711	0.306292	52.25	HGSGADSDYENTQSGDPLLGLEGK	[7] Phospho (ST)	GIT1_HUMAN	S596	HGSGADSDYENTQ	ARF GTPase-activating protein GIT1 OS=Homo sapiens GN=GIT1 PE=1 SV=2	TRUE	0.000550649	40971.9	46061.3	52934.5	61376.8	90429.4	69716.1	46655.9	73840.8	1.58267	0.662359
49844	1	92.702	3	843.026	2526.06	0.000773711	0.306292	88.85	HGSGADSDYENTQSGDPLLGLEGK	[3] Phospho (ST)	GIT1_HUMAN	S592	KLSRHGSGADSDY	ARF GTPase-activating protein GIT1 OS=Homo sapiens GN=GIT1 PE=1 SV=2	TRUE	0.000550649	40971.9	46061.3	52934.5	61376.8	90429.4	69716.1	46655.9	73840.8	1.58267	0.662359
26772	1	58.4376	2	579.313	1156.61	-0.000369533	-0.319496	49.69	GRLSPVPVPR	[4] Phospho (ST)	RALY_HUMAN	S135	DYRGRLSPVPVPR	RNA-binding protein Raly OS=Homo sapiens GN=RALY PE=1 SV=1	TRUE	0.277658	127153	131782	77772.4	180751	96537.2	255317	112236	177535	1.5818	0.66157
12019	1	33.5139	3	766.697	2297.07	-2.13762e-05	-0.00930588	79.6	APVQPQQSPAAAPGGTDEKPSGK	[8] Phospho (ST)	PSMD2_HUMAN	S16	PVQPQQSPAAAPG	26S proteasome non-ATPase regulatory subunit 2 OS=Homo sapiens GN=PSMD2 PE=1 SV=3	TRUE	0.0953875	659976	419220	331711	790569	477423	960594	470302	742862	1.57954	0.659506
41220	1	95.7342	2	1052.46	2102.9	0.00227489	1.08179	88.71	EELMSSDLEETAGSTSIPK	[6] Phospho (ST)	NOP56_HUMAN	S520	KEELMSSDLEETA	Nucleolar protein 56 OS=Homo sapiens GN=NOP56 PE=1 SV=4	TRUE	0.070414	94391.7	147303	99364.7	183064	104289	251186	113686	179513	1.57902	0.659029
47420	1	61.4519	3	756.375	2266.1	-0.00389961	-1.72084	59.46	RRSIQDLTVTGTEPGQVSSR	[3] Phospho (ST)	M3K7_HUMAN	S439	GQPRRRSIQDLTV	Mitogen-activated protein kinase kinase kinase 7 OS=Homo sapiens GN=MAP3K7 PE=1 SV=1	TRUE	0.254163	67605.6	60688.5	42513.3	85495.6	59871.2	124337	56935.8	89901.4	1.579	0.659008
8133	1	67.2203	4	795.373	3177.46	-0.000176364	-0.0555048	50.22	RIQPQPPDEDGDHSDKEDEQPQVVVLK	[14] Phospho (ST)	K1143_HUMAN	S50	DEDGDHSDKEDEQ	Uncharacterized protein KIAA1143 OS=Homo sapiens GN=KIAA1143 PE=1 SV=2	TRUE	0.0160126	1.24012e+06	1.16275e+06	944644	1.85816e+06	1.20552e+06	2.21852e+06	1.11584e+06	1.76074e+06	1.57795	0.658053
42674	1	83.9509	3	1044.72	3131.13	0.000325498	0.103955	90.02	SQLDDHPESDDEENFIDANDDEDMEK	[9] Phospho (ST)	CEBPZ_HUMAN	S629	LDDHPESDDEENF	CCAAT/enhancer-binding protein zeta OS=Homo sapiens GN=CEBPZ PE=1 SV=3	TRUE	0.0221437	185750	221654	209402	371622	161012	440629	205602	324421	1.57791	0.658011
36893	1	73.1311	2	622.306	1242.6	-0.00255743	-2.05812	36.96	IDISPSTFRK	[4] Phospho (ST)	TR150_HUMAN	S682	HRRIDISPSTFRK	Thyroid hormone receptor-associated protein 3 OS=Homo sapiens GN=THRAP3 PE=1 SV=2	TRUE	0.258362	87316.5	75415.7	69560.6	93104	91015.2	182413	77430.9	122178	1.57789	0.657998
78190	1	77.8202	3	652.95	1955.83	0.000567539	0.290178	---	NVSSFPDDATSPLQENR	[11] Phospho (ST)	IMA1_HUMAN	S62	FPDDATSPLQENR	Importin subunit alpha-1 OS=Homo sapiens GN=KPNA2 PE=1 SV=1	TRUE	0.132412	29684.7	6564.51	22528.7	31939.6	39297.3	21486.8	19592.6	30907.9	1.57753	0.657666
26472	2	81.3815	3	1154.15	3459.43	-0.000343439	-0.0992761	95.51	CGSGPVHISGQHLVAVEEDAESEDEEEEDVK	[1] Carbamidomethyl (C)|[22] Phospho (ST)	NPM_HUMAN	S125	VEEDAESEDEEEE	Nucleophosmin OS=Homo sapiens GN=NPM1 PE=1 SV=2	TRUE	0.341017	182592	1.00515e+06	737726	940227	784639	1.31125e+06	641823	1.01204e+06	1.57682	0.657018
18210	1	58.3896	3	1040.1	3117.28	-0.000233215	-0.0748136	40.42	DGTAPPPQSPGSPGTGQDEEWSDEESPRK	[22] Phospho (ST)	PACN3_HUMAN	S354	GQDEEWSDEESPR	Protein kinase C and casein kinase substrate in neurons protein 3 OS=Homo sapiens GN=PACSIN3 PE=1 SV=2	TRUE	0.0968467	1.24537e+06	1.3922e+06	651421	1.8822e+06	804848	2.49796e+06	1.09633e+06	1.72833e+06	1.57647	0.6567
48374	1	68.3944	3	845.699	2534.08	0.00237277	0.936347	53.32	SQDATFSPGSEQAEKSPGPIVSR	[7] Phospho (ST)|[16] Phospho (ST)	NIPA_HUMAN	S335, S344	SQDATFSPGSEQA, SEQAEKSPGPIVS	Nuclear-interacting partner of ALK OS=Homo sapiens GN=ZC3HC1 PE=1 SV=1	TRUE	0.105547	92493	84082.2	70203.4	134381	94936.4	159619	82259.5	129645	1.57605	0.656315
27112	1	101.609	4	889.626	3554.48	0.00220671	0.620826	46.6	MLPHAPGVQMQAIPEDAIPEESGDEDEDDPDK	[22] Phospho (ST)	HDAC1_HUMAN	S393	DAIPEESGDEDED	Histone deacetylase 1 OS=Homo sapiens GN=HDAC1 PE=1 SV=1	TRUE	0.311453	221772	160183	313527	443370	321028	330686	231827	365028	1.57457	0.654957
19246	1	45.051	3	597.928	1790.76	1.91523e-05	0.0106951	67.59	NEEPSEEEIDAPKPK	[5] Phospho (ST)	DDX21_HUMAN	S121	TKNEEPSEEEIDA	Nucleolar RNA helicase 2 OS=Homo sapiens GN=DDX21 PE=1 SV=5	TRUE	0.0106607	326538	234498	212400	421936	356376	439271	257812	405861	1.57425	0.654667
72217	2	114.43	3	1099.78	3296.33	0.0213075	6.46406	55.8	YQDEVFGGFVTEPQEESEEEVEEPEER	[14] Deamidated (NQ)|[17] Phospho (ST)	G3BP1_HUMAN	S149	TEPQEESEEEVEE	Ras GTPase-activating protein-binding protein 1 OS=Homo sapiens GN=G3BP1 PE=1 SV=1	TRUE	0.454405	14986.4	119548	116635	149594	135485	110145	83722.8	131741	1.57354	0.654014
2679	1	48.0155	3	738.317	2211.93	0.000796903	0.360275	52.01	AQTPPGPSLSGSKSPCPQEK	[3] Phospho (ST)|[14] Phospho (ST)|[16] Carbamidomethyl (C)	SRRM2_HUMAN	T1003, S1014	PKVKAQTPPGPSL, SLSGSKSPCPQEK	Serine/arginine repetitive matrix protein 2 OS=Homo sapiens GN=SRRM2 PE=1 SV=2	TRUE	0.0037529	3.27636e+06	3.34792e+06	2.19803e+06	4.50602e+06	3.47089e+06	5.89178e+06	2.94077e+06	4.6229e+06	1.572	0.652602
2679	1	48.0155	3	738.317	2211.93	0.000796903	0.360275	54.17	AQTPPGPSLSGSKSPCPQEK	[3] Phospho (ST)|[12] Phospho (ST)|[16] Carbamidomethyl (C)	SRRM2_HUMAN	T1003, S1012	PKVKAQTPPGPSL, GPSLSGSKSPCPQ	Serine/arginine repetitive matrix protein 2 OS=Homo sapiens GN=SRRM2 PE=1 SV=2	TRUE	0.0037529	3.27636e+06	3.34792e+06	2.19803e+06	4.50602e+06	3.47089e+06	5.89178e+06	2.94077e+06	4.6229e+06	1.572	0.652602
28088	1	75.3466	3	758.659	2272.95	0.0173287	7.62394	37.53	RNVPQEESLEDSDVDADFK	[2] Deamidated (NQ)|[12] Phospho (ST)	IMA4_HUMAN	S60	EESLEDSDVDADF	Importin subunit alpha-4 OS=Homo sapiens GN=KPNA3 PE=1 SV=2	TRUE	0.014275	95955.6	87521.8	106655	157028	133383	165660	96710.8	152024	1.57194	0.652546
28088	1	75.3466	3	758.659	2272.95	0.0173287	7.62394	44.16	RNVPQEESLEDSDVDADFK	[5] Deamidated (NQ)|[12] Phospho (ST)	IMA4_HUMAN	S60	EESLEDSDVDADF	Importin subunit alpha-4 OS=Homo sapiens GN=KPNA3 PE=1 SV=2	TRUE	0.014275	95955.6	87521.8	106655	157028	133383	165660	96710.8	152024	1.57194	0.652546
20860	1	97.9212	3	1129.51	3385.52	0.00322311	0.952031	35.42	TQTPPVSPAPQPTEERLPSSPVYEDAASFK	[7] Phospho (ST)|[23] Phospho (Y)	SRC8_HUMAN	S405, Y421	TQTPPVSPAPQPT, LPSSPVYEDAASF	Src substrate cortactin OS=Homo sapiens GN=CTTN PE=1 SV=2	TRUE	0.000101392	561745	583371	466573	759640	868267	898182	537230	842030	1.56736	0.648332
20860	1	97.9212	3	1129.51	3385.52	0.00322311	0.952031	39.76	TQTPPVSPAPQPTEERLPSSPVYEDAASFK	[7] Phospho (ST)|[13] Phospho (ST)	SRC8_HUMAN	S405, T411	TQTPPVSPAPQPT, SPAPQPTEERLPS	Src substrate cortactin OS=Homo sapiens GN=CTTN PE=1 SV=2	TRUE	0.000101392	561745	583371	466573	759640	868267	898182	537230	842030	1.56736	0.648332
17123	1	99.1082	3	839.708	2516.1	-0.00095091	-0.37793	56.34	LCDFGSASHVADNDITPYLVSR	[2] Carbamidomethyl (C)|[18] Phospho (Y)	PRP4B_HUMAN	Y849	DNDITPYLVSRFY	Serine/threonine-protein kinase PRP4 homolog OS=Homo sapiens GN=PRPF4B PE=1 SV=3	TRUE	0.00378977	307850	312890	368966	456705	555168	538334	329902	516736	1.56633	0.647388
4437	1	87.2549	3	915.101	2742.28	0.000189853	0.0692318	77.73	KPPAPPSPVQSQSPSTNWSPAVPVK	[7] Phospho (ST)|[13] Phospho (ST)	SRRM1_HUMAN	S769, S775	KPPAPPSPVQSQS, SPVQSQSPSTNWS	Serine/arginine repetitive matrix protein 1 OS=Homo sapiens GN=SRRM1 PE=1 SV=2	TRUE	9.74254e-05	5.23773e+06	4.37406e+06	4.82186e+06	7.52676e+06	7.58819e+06	7.48355e+06	4.81122e+06	7.53283e+06	1.56568	0.646791
35495	1	67.8547	3	1031.12	3090.34	-0.000743945	-0.240732	44.14	AAKPGPAEAPSPTASPSGDASPPATAPYDPR	[11] Phospho (ST)|[21] Phospho (ST)	ZC3H4_HUMAN	S1104, S1114	GPAEAPSPTASPS, SPSGDASPPATAP	Zinc finger CCCH domain-containing protein 4 OS=Homo sapiens GN=ZC3H4 PE=1 SV=3	TRUE	0.0406469	352168	314003	221175	489484	317972	581727	295782	463061	1.56555	0.646668
35495	1	67.8547	3	1031.12	3090.34	-0.000743945	-0.240732	44.39	AAKPGPAEAPSPTASPSGDASPPATAPYDPR	[15] Phospho (ST)|[21] Phospho (ST)	ZC3H4_HUMAN	S1108, S1114	APSPTASPSGDAS, SPSGDASPPATAP	Zinc finger CCCH domain-containing protein 4 OS=Homo sapiens GN=ZC3H4 PE=1 SV=3	TRUE	0.0406469	352168	314003	221175	489484	317972	581727	295782	463061	1.56555	0.646668
40894	1	105.186	3	1073.83	3218.46	0.00301548	0.936934	36.11	GSVSQPSTPSPPKPTGIFQTSANSSFEPVK	[7] Phospho (ST)|[8] Phospho (ST)	SC16A_HUMAN	S414, T415	GSVSQPSTPSPPK, SVSQPSTPSPPKP	Protein transport protein Sec16A OS=Homo sapiens GN=SEC16A PE=1 SV=3	TRUE	0.00207631	200604	228087	246693	310400	239141	506713	225128	352085	1.56393	0.645175
40894	1	105.186	3	1073.83	3218.46	0.00301548	0.936934	35.74	GSVSQPSTPSPPKPTGIFQTSANSSFEPVK	[8] Phospho (ST)|[10] Phospho (ST)	SC16A_HUMAN	T415, S417	SVSQPSTPSPPKP, SQPSTPSPPKPTG	Protein transport protein Sec16A OS=Homo sapiens GN=SEC16A PE=1 SV=3	TRUE	0.00207631	200604	228087	246693	310400	239141	506713	225128	352085	1.56393	0.645175
40894	1	105.186	3	1073.83	3218.46	0.00301548	0.936934	34.95	GSVSQPSTPSPPKPTGIFQTSANSSFEPVK	[4] Phospho (ST)|[7] Phospho (ST)	SC16A_HUMAN	S411, S414	NYRGSVSQPSTPS, GSVSQPSTPSPPK	Protein transport protein Sec16A OS=Homo sapiens GN=SEC16A PE=1 SV=3	TRUE	0.00207631	200604	228087	246693	310400	239141	506713	225128	352085	1.56393	0.645175
67997	1	48.7816	3	887.711	2660.11	-0.00146189	-0.549559	48.74	FTDKDQQPSGSEGEDDDAEAALKK	[11] Phospho (ST)	THUM1_HUMAN	S88	DQQPSGSEGEDDD	THUMP domain-containing protein 1 OS=Homo sapiens GN=THUMPD1 PE=1 SV=2	TRUE	0.164627	39592.6	47780.1	21666.7	50598.3	26536.6	93340.8	36346.5	56825.2	1.56343	0.644716
67997	1	48.7816	3	887.711	2660.11	-0.00146189	-0.549559	68.53	FTDKDQQPSGSEGEDDDAEAALKK	[9] Phospho (ST)	THUM1_HUMAN	S86	DKDQQPSGSEGED	THUMP domain-containing protein 1 OS=Homo sapiens GN=THUMPD1 PE=1 SV=2	TRUE	0.164627	39592.6	47780.1	21666.7	50598.3	26536.6	93340.8	36346.5	56825.2	1.56343	0.644716
14093	1	74.7245	4	827.856	3307.4	0.00351586	1.06303	45.28	SPHSPSPIATPPSQSSSCSDAPMLSTVHSAK	[6] Phospho (ST)|[10] Phospho (ST)|[18] Carbamidomethyl (C)	BCLF1_HUMAN	S230, T234	RSPHSPSPIATPP, SPSPIATPPSQSS	Bcl-2-associated transcription factor 1 OS=Homo sapiens GN=BCLAF1 PE=1 SV=2	TRUE	0.00535803	665948	518518	672030	1.19347e+06	577947	1.13011e+06	618832	967175	1.5629	0.644228
14093	1	74.7245	4	827.856	3307.4	0.00351586	1.06303	53.69	SPHSPSPIATPPSQSSSCSDAPMLSTVHSAK	[13] Phospho (ST)|[15] Phospho (ST)|[18] Carbamidomethyl (C)	BCLF1_HUMAN	S237, S239	PIATPPSQSSSCS, ATPPSQSSSCSDA	Bcl-2-associated transcription factor 1 OS=Homo sapiens GN=BCLAF1 PE=1 SV=2	TRUE	0.00535803	665948	518518	672030	1.19347e+06	577947	1.13011e+06	618832	967175	1.5629	0.644228
21343	1	45.2483	3	762.648	2284.92	5.24208e-05	0.0229421	47.15	WLNSGRGDEASEEGQNGSSPK	[16] Deamidated (NQ)|[19] Phospho (ST)	ADDA_HUMAN	S465	EGQNGSSPKSKTK	Alpha-adducin OS=Homo sapiens GN=ADD1 PE=1 SV=2	TRUE	0.0495605	387838	350371	232080	513079	339253	662333	323430	504888	1.56105	0.642513
37082	1	45.9339	3	749.993	2246.96	-8.73437e-05	-0.038872	52.69	IAAPELHKGDSDSEEDEPTK	[11] Phospho (ST)	PRCC_HUMAN	S157	ELHKGDSDSEEDE	Proline-rich protein PRCC OS=Homo sapiens GN=PRCC PE=1 SV=1	TRUE	0.0189195	113192	90267.5	64889.7	138907	97206.2	182785	89449.7	139633	1.56102	0.642489
56359	1	55.4676	2	780.326	1558.64	-0.00197278	-1.26571	73.04	SVSEINSDDELSGK	[7] Phospho (ST)	TMF1_HUMAN	S344	SVSEINSDDELSG	TATA element modulatory factor OS=Homo sapiens GN=TMF1 PE=1 SV=2	TRUE	0.00107416	34867	39630.6	31509.9	52425.8	41090	71801.2	35335.9	55105.7	1.55948	0.641068
54588	1	42.1205	3	702.642	2104.91	-0.0011254	-0.534657	34.27	VTQHESDNENEIQIQNK	[6] Phospho (ST)	ZMYM4_HUMAN	S122	RVTQHESDNENEI	Zinc finger MYM-type protein 4 OS=Homo sapiens GN=ZMYM4 PE=1 SV=1	TRUE	0.012832	57066.3	44392.9	41323.8	67092.5	66778.9	88789.2	47594.3	74220.2	1.55943	0.641022
79345	2	47.7567	2	851.888	1701.76	0.000720432	0.423345	61.13	GEPAAAAAPEAGASPVEK	[14] Phospho (ST)	MARCS_HUMAN	S101	APEAGASPVEKEA	Myristoylated alanine-rich C-kinase substrate OS=Homo sapiens GN=MARCKS PE=1 SV=4	TRUE	0.0269922	15266.7	24252.2	26321.5	36854.1	29201.4	36592.6	21946.8	34216	1.55905	0.640663
47231	1	72.2652	3	620.305	1857.89	-0.0172248	-9.27108	34.01	CATVAANKIKIMSNLK	[1] Carbamidomethyl (C)|[7] Deamidated (NQ)|[12] Oxidation (M)|[13] Phospho (ST)	BRWD1_HUMAN	S2246	NKIKIMSNLKETI	Bromodomain and WD repeat-containing protein 1 OS=Homo sapiens GN=BRWD1 PE=1 SV=4	TRUE	0.0047896	161810	91557.8	104798	90776	350027	117323	119388	186042	1.55829	0.639965
62338	2	29.9749	3	711.647	2131.92	0.000173993	0.0816134	33.96	TPSPKEEDEEPESPPEKK	[13] Phospho (ST)	NUCKS_HUMAN	S214	EDEEPESPPEKKT	Nuclear ubiquitous casein and cyclin-dependent kinase substrate 1 OS=Homo sapiens GN=NUCKS1 PE=1 SV=1	TRUE	0.27144	135717	151808	91730.5	198697	130398	261524	126418	196873	1.55732	0.639061
10850	1	76.8881	3	957.8	2870.38	0.000252426	0.0879418	51.78	KPPAPPSPVQSQSPSTNWSPAVPVKK	[7] Phospho (ST)|[13] Phospho (ST)	SRRM1_HUMAN	S769, S775	KPPAPPSPVQSQS, SPVQSQSPSTNWS	Serine/arginine repetitive matrix protein 1 OS=Homo sapiens GN=SRRM1 PE=1 SV=2	TRUE	0.0273708	1.35197e+06	1.19667e+06	1.03044e+06	1.85978e+06	1.04471e+06	2.66012e+06	1.19303e+06	1.85487e+06	1.55476	0.636689
10850	1	76.8881	3	957.8	2870.38	0.000252426	0.0879418	67.03	KPPAPPSPVQSQSPSTNWSPAVPVKK	[7] Phospho (ST)|[15] Phospho (ST)	SRRM1_HUMAN	S769, S777	KPPAPPSPVQSQS, VQSQSPSTNWSPA	Serine/arginine repetitive matrix protein 1 OS=Homo sapiens GN=SRRM1 PE=1 SV=2	TRUE	0.0273708	1.35197e+06	1.19667e+06	1.03044e+06	1.85978e+06	1.04471e+06	2.66012e+06	1.19303e+06	1.85487e+06	1.55476	0.636689
34037	1	153.412	4	1298.1	5188.39	0.0320825	6.18357	61.93	HQEQFIQMLNEPPGELADISDVEGEVGAIGEEAPQMNYIQVTPQEK	[20] Phospho (ST)|[35] Deamidated (NQ)	RD23A_HUMAN	S295	GELADISDVEGEV	UV excision repair protein RAD23 homolog A OS=Homo sapiens GN=RAD23A PE=1 SV=1	TRUE	0.000117167	173611	203310	171297	408513	215868	227869	182739	284083	1.55458	0.636526
34037	1	153.412	4	1298.1	5188.39	0.0320825	6.18357	54.13	HQEQFIQMLNEPPGELADISDVEGEVGAIGEEAPQMNYIQVTPQEK	[10] Deamidated (NQ)|[20] Phospho (ST)	RD23A_HUMAN	S295	GELADISDVEGEV	UV excision repair protein RAD23 homolog A OS=Homo sapiens GN=RAD23A PE=1 SV=1	TRUE	0.000117167	173611	203310	171297	408513	215868	227869	182739	284083	1.55458	0.636526
34037	1	153.412	4	1298.1	5188.39	0.0320825	6.18357	58.34	HQEQFIQMLNEPPGELADISDVEGEVGAIGEEAPQMNYIQVTPQEK	[7] Deamidated (NQ)|[20] Phospho (ST)	RD23A_HUMAN	S295	GELADISDVEGEV	UV excision repair protein RAD23 homolog A OS=Homo sapiens GN=RAD23A PE=1 SV=1	TRUE	0.000117167	173611	203310	171297	408513	215868	227869	182739	284083	1.55458	0.636526
26573	1	53.6767	4	656.771	2623.05	-0.000993641	-0.378811	40.48	QNGSNDSDRYSDNEEDSKIELK	[11] Phospho (ST)|[13] Deamidated (NQ)	LAP2B_HUMAN	S184	NDSDRYSDNEEDS	Lamina-associated polypeptide 2, isoforms beta/gamma OS=Homo sapiens GN=TMPO PE=1 SV=2	TRUE	0.0723891	398794	280430	227338	561408	402616	445151	302187	469725	1.55442	0.636374
2594	1	56.8369	3	660.002	1976.99	-0.000680218	-0.344068	56.77	VPKPEPIPEPKEPSPEK	[14] Phospho (ST)	SRRM1_HUMAN	S260	PEPKEPSPEKNSK	Serine/arginine repetitive matrix protein 1 OS=Homo sapiens GN=SRRM1 PE=1 SV=2	TRUE	0.0139591	2.61694e+06	2.47006e+06	1.56369e+06	3.52844e+06	2.29623e+06	4.51005e+06	2.2169e+06	3.44491e+06	1.55393	0.635924
46131	1	73.2745	3	722.653	2164.94	0.00115411	0.53309	64.24	STIGVMVTASHNPEEDNGVK	[10] Phospho (ST)|[17] Deamidated (NQ)	AGM1_HUMAN	S64	GVMVTASHNPEED	Phosphoacetylglucosamine mutase OS=Homo sapiens GN=PGM3 PE=1 SV=1	TRUE	0.00251357	108703	77921.6	86226.3	166907	87377.3	169638	90950.4	141308	1.55368	0.635687
65761	1	54.8849	3	763.336	2286.99	0.0119251	5.21437	60.7	SGGSGHAVAEPASPEQELDQNK	[13] Phospho (ST)	KI67_HUMAN	S308	AVAEPASPEQELD	Antigen KI-67 OS=Homo sapiens GN=MKI67 PE=1 SV=2	TRUE	0.143695	50759	50381.2	27316.2	68494	48751.2	82253	42818.8	66499.4	1.55304	0.635098
39011	1	82.5975	2	1013.4	2024.78	-0.00426231	-2.10507	41.31	NDQEPPPEALDFSDDEK	[13] Phospho (ST)	NAF1_HUMAN	S315	PEALDFSDDEKEK	H/ACA ribonucleoprotein complex non-core subunit NAF1 OS=Homo sapiens GN=NAF1 PE=1 SV=2	TRUE	0.0643595	180166	230775	128114	275033	136778	425097	179685	278969	1.55255	0.634637
12211	1	98.6766	3	961.373	2881.1	0.00136866	0.475048	58.47	DGDSYDPYDFSDTEEEMPQVHTPK	[22] Phospho (ST)	MCM3_HUMAN	T722	EMPQVHTPKTADS	DNA replication licensing factor MCM3 OS=Homo sapiens GN=MCM3 PE=1 SV=3	TRUE	0.000363232	995775	1.18554e+06	1.211e+06	1.71243e+06	1.58609e+06	1.96818e+06	1.13077e+06	1.75556e+06	1.55254	0.634627
6752	1	77.5255	3	977.031	2928.07	-0.000212027	-0.0724119	79.85	EGMNPSYDEYADSDEDQHDAYLER	[13] Phospho (ST)	SSRP1_HUMAN	S444	YDEYADSDEDQHD	FACT complex subunit SSRP1 OS=Homo sapiens GN=SSRP1 PE=1 SV=1	TRUE	0.493193	2.10656e+06	2.28978e+06	1.97963e+06	3.61468e+06	1.61272e+06	4.66584e+06	2.12532e+06	3.29775e+06	1.55164	0.633798
16831	1	101.609	3	1185.83	3554.48	0.00206345	0.580521	55.88	MLPHAPGVQMQAIPEDAIPEESGDEDEDDPDK	[22] Phospho (ST)	HDAC1_HUMAN	S393	DAIPEESGDEDED	Histone deacetylase 1 OS=Homo sapiens GN=HDAC1 PE=1 SV=1	TRUE	0.391399	625001	803335	773594	1.24836e+06	561168	1.60458e+06	733977	1.13804e+06	1.55051	0.632741
48350	1	73.3729	3	789.363	2365.07	-0.000521622	-0.220553	69.32	IKNENTEGSPQEDGVELEGLK	[9] Phospho (ST)	TOP2A_HUMAN	S1247	NENTEGSPQEDGV	DNA topoisomerase 2-alpha OS=Homo sapiens GN=TOP2A PE=1 SV=3	TRUE	0.0101841	69015.4	65614.4	74264.8	100950	96890	125913	69631.5	107918	1.54984	0.632121
18369	1	107.002	3	830.033	2487.08	0.00905848	3.64223	37.75	NDSDLFGLGLEEAGPKESSEEGK	[19] Phospho (ST)	RABL6_HUMAN	S641	AGPKESSEEGKEG	Rab-like protein 6 OS=Homo sapiens GN=RABL6 PE=1 SV=2	TRUE	7.68586e-05	236711	273606	279556	360930	451162	412012	263291	408035	1.54975	0.632036
58317	1	49.8655	2	672.32	1342.63	-0.00185509	-1.38169	44.55	LDQPVSAPPSPR	[10] Phospho (ST)	CCDC6_HUMAN	S244	PVSAPPSPRDISM	Coiled-coil domain-containing protein 6 OS=Homo sapiens GN=CCDC6 PE=1 SV=2	TRUE	0.0856011	75981.7	74129.6	46359.1	109615	67288	127247	65490.1	101383	1.54807	0.63047
723	1	96.6816	4	1070.18	4276.68	0.00164918	0.385623	56.45	MESEGGADDSAEEGDLLDDDDNEDRGDDQLELIKDDEK	[10] Phospho (ST)	HNRPC_HUMAN	S260	EGGADDSAEEGDL	Heterogeneous nuclear ribonucleoproteins C1/C2 OS=Homo sapiens GN=HNRNPC PE=1 SV=4	TRUE	0.00168609	2.05649e+07	2.30797e+07	2.5531e+07	3.72504e+07	2.9904e+07	3.99054e+07	2.30585e+07	3.56866e+07	1.54765	0.630082
66716	1	58.0993	3	757.664	2269.97	-0.00245471	-1.08138	50.33	NHLSPQQGGATPQVPSPCCR	[4] Phospho (ST)|[18] Carbamidomethyl (C)|[19] Carbamidomethyl (C)	SENP3_HUMAN	S169	HPKNHLSPQQGGA	Sentrin-specific protease 3 OS=Homo sapiens GN=SENP3 PE=1 SV=2	TRUE	0.0055341	89573.4	95541.9	56621.9	122818	80085.6	171199	80579.1	124701	1.54756	0.629994
28394	1	110.535	4	879.637	3514.52	0.0254252	7.23439	37.04	SNSFSDEREFSGPSTPTGTLEFEGGEVSLEGGK	[2] Deamidated (NQ)|[19] Phospho (ST)	AHNK_HUMAN	T5798	PSTPTGTLEFEGG	Neuroblast differentiation-associated protein AHNAK OS=Homo sapiens GN=AHNAK PE=1 SV=2	TRUE	0.481601	221063	167712	235208	275637	485650	203365	207994	321551	1.54596	0.628501
30343	1	19.3679	3	706.615	2116.82	0.00104515	0.493733	58.52	EVSDDEAEEKEDKEEEK	[3] Phospho (ST)	HS90A_HUMAN	S231	ERDKEVSDDEAEE	Heat shock protein HSP 90-alpha OS=Homo sapiens GN=HSP90AA1 PE=1 SV=5	TRUE	0.0113128	783054	1.0328e+06	830444	1.39917e+06	1.28644e+06	1.40308e+06	882100	1.3629e+06	1.54506	0.627662
42362	1	79.168	3	650.275	1947.8	-0.00118322	-0.607464	37.99	MSCFSRPSMSPTPLDR	[3] Carbamidomethyl (C)|[10] Phospho (ST)	SRRM2_HUMAN	S2123	FSRPSMSPTPLDR	Serine/arginine repetitive matrix protein 2 OS=Homo sapiens GN=SRRM2 PE=1 SV=2	TRUE	0.0418049	64914.5	62245.6	60610.8	113264	44827.6	131837	62590.3	96642.9	1.54406	0.626724
14401	1	72.9399	3	772.043	2313.11	0.000101826	0.0440213	53.2	LAPVPSPEPQKPAPVSPESVK	[6] Phospho (ST)|[16] Phospho (ST)	CHAP1_HUMAN	S204, S214	KLAPVPSPEPQKP, QKPAPVSPESVKA	Chromosome alignment-maintaining phosphoprotein 1 OS=Homo sapiens GN=CHAMP1 PE=1 SV=2	TRUE	0.0824418	747667	517119	600510	977428	840156	1.06217e+06	621765	959919	1.54386	0.626544
18540	1	35.7292	3	913.418	2737.23	0.000386376	0.141156	---	ERPVQSLKTSRDTSPSSGSAVSSSK	[9] Phospho (ST)|[10] Phospho (ST)	PPHLN_HUMAN	T200, S201	PVQSLKTSRDTSP, VQSLKTSRDTSPS	Periphilin-1 OS=Homo sapiens GN=PPHLN1 PE=1 SV=2	TRUE	0.126621	488055	472135	334760	600725	438421	959557	431650	666234	1.54346	0.626168
40506	1	41.5547	2	670.738	1339.46	0.000209203	0.156185	36.08	NFYESDDDQK	[5] Phospho (ST)	AP3B1_HUMAN	S276	GKNFYESDDDQKE	AP-3 complex subunit beta-1 OS=Homo sapiens GN=AP3B1 PE=1 SV=3	TRUE	0.0233646	140611	135304	106170	202340	134942	252412	127362	196565	1.54336	0.626072
34745	1	82.7875	3	793.035	2376.08	-0.000438702	-0.184632	45.37	DVATSPISPTENNTTPPDALTR	[15] Phospho (ST)	PAK1_HUMAN	T230	PTENNTTPPDALT	Serine/threonine-protein kinase PAK 1 OS=Homo sapiens GN=PAK1 PE=1 SV=2	TRUE	0.0040732	209601	137080	182085	271125	284472	260320	176256	271972	1.54306	0.625792
43317	1	44.9527	3	769	2303.98	0.00104457	0.453376	43.85	SRSGSSQELDVKPSASPQER	[5] Phospho (ST)|[6] Phospho (ST)	SRRM2_HUMAN	S1541, S1542	QRSRSGSSQELDV, RSRSGSSQELDVK	Serine/arginine repetitive matrix protein 2 OS=Homo sapiens GN=SRRM2 PE=1 SV=2	TRUE	0.0181866	220922	227927	156047	305580	168564	459192	201632	311112	1.54297	0.625708
11748	1	140.303	4	1161.55	4642.18	0.00267373	0.575966	51.08	AVEYLLTGIPGSPEPEHGSVQESQVSEQPATEAAGENPLEFLR	[26] Phospho (ST)	RD23A_HUMAN	S219	VQESQVSEQPATE	UV excision repair protein RAD23 homolog A OS=Homo sapiens GN=RAD23A PE=1 SV=1	TRUE	1.26561e-05	717272	788893	586893	1.14177e+06	1.1554e+06	931851	697686	1.07634e+06	1.54273	0.625484
11748	1	140.303	4	1161.55	4642.18	0.00267373	0.575966	50.73	AVEYLLTGIPGSPEPEHGSVQESQVSEQPATEAAGENPLEFLR	[19] Phospho (ST)	RD23A_HUMAN	S212	PEPEHGSVQESQV	UV excision repair protein RAD23 homolog A OS=Homo sapiens GN=RAD23A PE=1 SV=1	TRUE	1.26561e-05	717272	788893	586893	1.14177e+06	1.1554e+06	931851	697686	1.07634e+06	1.54273	0.625484
11748	1	140.303	4	1161.55	4642.18	0.00267373	0.575966	54.99	AVEYLLTGIPGSPEPEHGSVQESQVSEQPATEAAGENPLEFLR	[12] Phospho (ST)	RD23A_HUMAN	S205	LTGIPGSPEPEHG	UV excision repair protein RAD23 homolog A OS=Homo sapiens GN=RAD23A PE=1 SV=1	TRUE	1.26561e-05	717272	788893	586893	1.14177e+06	1.1554e+06	931851	697686	1.07634e+06	1.54273	0.625484
32942	1	88.6836	4	1004.94	4015.74	0.00673726	1.67772	41.38	LKNGFPHPEPDCNPSEAASEESNSEIEQEIPVEQK	[3] Deamidated (NQ)|[12] Carbamidomethyl (C)|[24] Phospho (ST)	DDX21_HUMAN	S173	ASEESNSEIEQEI	Nucleolar RNA helicase 2 OS=Homo sapiens GN=DDX21 PE=1 SV=5	TRUE	0.00200219	303787	266843	301881	471248	509577	364525	290837	448450	1.54193	0.624738
27320	1	52.0179	2	750.331	1498.65	-0.00031376	-0.209362	42.07	RPESPSEISPIK	[4] Phospho (ST)|[9] Phospho (ST)	WAPL_HUMAN	S221, S226	FGKRPESPSEISP, ESPSEISPIKGSV	Wings apart-like protein homolog OS=Homo sapiens GN=WAPAL PE=1 SV=1	TRUE	0.347731	161832	186203	106426	243133	127301	328918	151487	233117	1.53886	0.621862
57761	1	89.9315	3	1358.24	4071.71	0.01853	4.55093	34.38	KPATPAEDDEDDDIDLFGSDNEEEDKEAAQLREER	[19] Phospho (ST)|[21] Deamidated (NQ)	EF1D_HUMAN	S162	DIDLFGSDNEEED	Elongation factor 1-delta OS=Homo sapiens GN=EEF1D PE=1 SV=5	TRUE	0.783062	73053.9	85099.2	48806	90303.3	9177.39	218896	68986.4	106126	1.53836	0.62139
12597	1	46.4176	2	707.317	1412.62	0.000747375	0.529071	84.77	GGVTGSPEASISGSK	[6] Phospho (ST)	AHNK_HUMAN	S5731	KGGVTGSPEASIS	Neuroblast differentiation-associated protein AHNAK OS=Homo sapiens GN=AHNAK PE=1 SV=2	TRUE	0.000718182	270910	258148	184026	345788	329025	419956	237695	364923	1.53526	0.618481
29174	1	29.0407	2	584.256	1166.5	-4.86154e-05	-0.0416764	62.75	GGLSPANDTGAK	[4] Phospho (ST)	NMT1_HUMAN	S47	YNRGGLSPANDTG	Glycylpeptide N-tetradecanoyltransferase 1 OS=Homo sapiens GN=NMT1 PE=1 SV=2	TRUE	0.000923645	166643	124818	107098	209463	185501	216218	132853	203728	1.53348	0.61681
7472	1	36.4791	2	614.268	1226.52	3.44114e-05	0.0280561	39.14	RLSPSASPPR	[3] Phospho (ST)|[7] Phospho (ST)	SRRM1_HUMAN	S389, S393	RKTRRLSPSASPP, RLSPSASPPRRRH	Serine/arginine repetitive matrix protein 1 OS=Homo sapiens GN=SRRM1 PE=1 SV=2	TRUE	0.00163896	1.12713e+06	1.04826e+06	815987	1.45828e+06	1.25058e+06	1.87655e+06	997123	1.52847e+06	1.53288	0.616245
7472	1	36.4791	2	614.268	1226.52	3.44114e-05	0.0280561	39.37	RLSPSASPPR	[5] Phospho (ST)|[7] Phospho (ST)	SRRM1_HUMAN	S391, S393	TRRLSPSASPPRR, RLSPSASPPRRRH	Serine/arginine repetitive matrix protein 1 OS=Homo sapiens GN=SRRM1 PE=1 SV=2	TRUE	0.00163896	1.12713e+06	1.04826e+06	815987	1.45828e+06	1.25058e+06	1.87655e+06	997123	1.52847e+06	1.53288	0.616245
6042	1	74.771	4	1180.03	4716.1	0.0025749	0.545981	68.14	NVQQDNSEAGTQPQVQTDAQQTSQSPPSPELTSEENKIPDADK	[28] Phospho (ST)	HS105_HUMAN	S557	TSQSPPSPELTSE	Heat shock protein 105 kDa OS=Homo sapiens GN=HSPH1 PE=1 SV=1	TRUE	0.000959489	3.75253e+06	3.03084e+06	3.21539e+06	5.64264e+06	4.86178e+06	4.80881e+06	3.33292e+06	5.10441e+06	1.53151	0.614956
44803	1	81.8294	5	908.411	4537.02	-0.00181081	-0.399118	---	TEPAAEAEAASGPSESPSPPAAEELPGSHAEPPVPAQGEAPGEQAR	[11] Phospho (ST)	EIF3B_HUMAN	S78	AEAEAASGPSESP	Eukaryotic translation initiation factor 3 subunit B OS=Homo sapiens GN=EIF3B PE=1 SV=3	TRUE	0.0261981	151583	85468.7	113467	203771	203077	129497	116839	178782	1.53015	0.613673
44803	1	81.8294	5	908.411	4537.02	-0.00181081	-0.399118	---	TEPAAEAEAASGPSESPSPPAAEELPGSHAEPPVPAQGEAPGEQAR	[16] Phospho (ST)	EIF3B_HUMAN	S83	ASGPSESPSPPAA	Eukaryotic translation initiation factor 3 subunit B OS=Homo sapiens GN=EIF3B PE=1 SV=3	TRUE	0.0261981	151583	85468.7	113467	203771	203077	129497	116839	178782	1.53015	0.613673
25466	1	108.987	4	965.198	3856.76	0.00949802	2.4627	45.66	TVKPVENKDDDDSIADFLNSDEEEDRVSLQNLK	[20] Phospho (ST)	ZNHI3_HUMAN	S80	IADFLNSDEEEDR	Zinc finger HIT domain-containing protein 3 OS=Homo sapiens GN=ZNHIT3 PE=1 SV=2	TRUE	0.0193118	233465	263457	262284	364581	333055	462480	253069	386705	1.52806	0.611705
13998	1	39.4499	3	613.935	1838.78	-0.000711346	-0.386857	39.8	NHSGSRTPPVALNSSR	[5] Phospho (ST)|[7] Phospho (ST)	SRRM2_HUMAN	S2102, T2104	TRNHSGSRTPPVA, NHSGSRTPPVALN	Serine/arginine repetitive matrix protein 2 OS=Homo sapiens GN=SRRM2 PE=1 SV=2	TRUE	0.00169976	595954	429518	426562	695968	664793	856942	484011	739234	1.52731	0.610991
16461	1	32.4331	3	827.006	2478	0.000353944	0.142835	74.75	TKFASDDEHDEHDENGATGPVK	[5] Phospho (ST)	LA_HUMAN	S366	KKTKFASDDEHDE	Lupus La protein OS=Homo sapiens GN=SSB PE=1 SV=2	TRUE	0.00774091	411326	421522	321295	523862	432048	806741	384715	587550	1.52724	0.610923
16461	1	32.4331	3	827.006	2478	0.000353944	0.142835	---	TKFASDDEHDEHDENGATGPVK	[1] Phospho (ST)	LA_HUMAN	T362	QFQGKKTKFASDD	Lupus La protein OS=Homo sapiens GN=SSB PE=1 SV=2	TRUE	0.00774091	411326	421522	321295	523862	432048	806741	384715	587550	1.52724	0.610923
18812	1	118.008	3	914.399	2740.18	0.00170097	0.620752	35.02	FDIYDPFHPTDEAYSPPPAPEQK	[15] Phospho (ST)	SFR19_HUMAN	S239	PTDEAYSPPPAPE	Splicing factor, arginine/serine-rich 19 OS=Homo sapiens GN=SCAF1 PE=1 SV=3	TRUE	0.00060405	214923	436747	320183	502808	526265	454585	323951	494552	1.52663	0.610347
18298	1	38.2094	3	766.033	2295.08	4.3755e-05	0.0190647	45.58	LRSPRGSPDGSLQTGKPSAPK	[3] Phospho (ST)|[7] Phospho (ST)	PELP1_HUMAN	S477, S481	DALKLRSPRGSPD, LRSPRGSPDGSLQ	Proline-, glutamic acid- and leucine-rich protein 1 OS=Homo sapiens GN=PELP1 PE=1 SV=2	TRUE	0.339106	467471	377286	253400	509465	378289	788690	366052	558815	1.5266	0.61032
46790	1	61.9347	2	920.398	1838.78	-0.00125028	-0.679949	70.19	VLGSEGEEEDEALSPAK	[14] Phospho (ST)	DNLI1_HUMAN	S76	EEDEALSPAKGQK	DNA ligase 1 OS=Homo sapiens GN=LIG1 PE=1 SV=1	TRUE	0.0914071	80192.6	81125.8	60576.3	104049	91166.1	143102	73964.9	112772	1.52468	0.608503
44019	1	71.4995	3	698.009	2091.01	0.000590316	0.282312	71.46	SPSGPVKSPPLSPVGTTPVK	[8] Phospho (ST)|[12] Phospho (ST)	ASHWN_HUMAN	S189, S193	PSGPVKSPPLSPV, VKSPPLSPVGTTP	Ashwin OS=Homo sapiens GN=C2orf49 PE=1 SV=1	TRUE	0.103791	78530.4	54641	64564.4	106538	83797.7	111022	65911.9	100452	1.52404	0.607898
13030	1	41.9893	3	566.274	1695.8	0.00127312	0.750751	38.28	IHRASDPGLPAEEPK	[5] Phospho (ST)	PYR1_HUMAN	S1859	PRIHRASDPGLPA	CAD protein OS=Homo sapiens GN=CAD PE=1 SV=3	TRUE	0.0168078	296512	217211	170114	347837	285667	408017	227946	347174	1.52305	0.606968
49349	1	65.6212	2	877.875	1753.73	0.000642837	0.366553	47.75	NDSPTQIPVSSDVCR	[3] Phospho (ST)|[14] Carbamidomethyl (C)	TBC15_HUMAN	S675	SGARNDSPTQIPV	TBC1 domain family member 15 OS=Homo sapiens GN=TBC1D15 PE=1 SV=2	TRUE	0.260282	73791.6	66754	47247.9	91558.8	66327	128070	62597.8	95318.7	1.52272	0.606647
49349	1	65.6212	2	877.875	1753.73	0.000642837	0.366553	37.17	NDSPTQIPVSSDVCR	[5] Phospho (ST)|[14] Carbamidomethyl (C)	TBC15_HUMAN	T677	ARNDSPTQIPVSS	TBC1 domain family member 15 OS=Homo sapiens GN=TBC1D15 PE=1 SV=2	TRUE	0.260282	73791.6	66754	47247.9	91558.8	66327	128070	62597.8	95318.7	1.52272	0.606647
72810	1	70.0385	2	1102.95	2203.89	-0.000478192	-0.216976	48.57	GNAEGSSDEEGKLVIDEPAK	[6] Phospho (ST)|[7] Phospho (ST)	HDGF_HUMAN	S132, S133	KGNAEGSSDEEGK, GNAEGSSDEEGKL	Hepatoma-derived growth factor OS=Homo sapiens GN=HDGF PE=1 SV=1	TRUE	0.507181	0	99901.4	28139.3	8284.75	0	186659	42680.2	64981.2	1.52251	0.606455
7096	1	83.8083	3	569.253	1704.74	0.000361331	0.211957	47.14	RNSSEASSGDFLDLK	[3] Phospho (ST)	HN1_HUMAN	S17	DPNSRNSSRVLRP	Hematological and neurological expressed 1 protein OS=Homo sapiens GN=HN1 PE=1 SV=3	TRUE	0.00029629	357920	260848	373430	486379	593094	430440	330733	503304	1.52179	0.605765
19771	1	121.668	3	1359.28	4074.83	0.000394733	0.0968711	110.37	RTFQQIQEEEDDDYPGSYSPQDPSAGPLLTEELIK	[19] Phospho (ST)	RPR1B_HUMAN	S166	DYPGSYSPQDPSA	Regulation of nuclear pre-mRNA domain-containing protein 1B OS=Homo sapiens GN=RPRD1B PE=1 SV=1	TRUE	0.265691	609530	879445	503256	1.11514e+06	688290	1.22762e+06	664077	1.01035e+06	1.52143	0.605432
49172	1	67.3635	3	811.643	2431.91	-0.00166429	-0.684355	58.95	FNDSEGDDTEETEDYRQFR	[9] Phospho (ST)	BCLF1_HUMAN	T402	DSEGDDTEETEDY	Bcl-2-associated transcription factor 1 OS=Homo sapiens GN=BCLAF1 PE=1 SV=2	TRUE	0.0528291	89563.6	87976.2	46024.3	128263	82048	129071	74521.4	113127	1.51805	0.60222
8905	1	68.6872	3	648.936	1943.79	-0.00102265	-0.526111	72.63	KETESEAEDNLDDLEK	[5] Phospho (ST)	SRRM1_HUMAN	S874	PKKETESEAEDNL	Serine/arginine repetitive matrix protein 1 OS=Homo sapiens GN=SRRM1 PE=1 SV=2	TRUE	0.000126596	422877	328484	404742	587950	629550	537318	385368	584939	1.51787	0.60205
9022	1	125.333	2	943.451	1884.89	0.000173208	0.0918929	115.01	SLSTSGESLYHVLGLDK	[3] Phospho (ST)	DNJC5_HUMAN	S10	QRQRSLSTSGESL	DnaJ homolog subfamily C member 5 OS=Homo sapiens GN=DNAJC5 PE=1 SV=1	TRUE	0.00162723	487334	804803	620652	795978	1.0072e+06	1.10006e+06	637596	967745	1.5178	0.601984
4712	1	113.159	3	1099.45	3295.33	0.00144909	0.439743	84.11	YQDEVFGGFVTEPQEESEEEVEEPEER	[17] Phospho (ST)	G3BP1_HUMAN	S149	TEPQEESEEEVEE	Ras GTPase-activating protein-binding protein 1 OS=Homo sapiens GN=G3BP1 PE=1 SV=1	TRUE	0.000632302	3.86833e+06	4.15384e+06	3.64478e+06	6.02864e+06	6.53474e+06	5.09518e+06	3.88898e+06	5.88619e+06	1.51355	0.59794
50413	1	33.9098	3	643.283	1926.83	0.0049165	2.55161	34.65	SRPTSEGSDIESTEPQK	[8] Phospho (ST)	LARP7_HUMAN	S261	RPTSEGSDIESTE	La-related protein 7 OS=Homo sapiens GN=LARP7 PE=1 SV=1	TRUE	0.00355311	87426.8	66479.8	56771.3	108586	80951.6	129100	70225.9	106213	1.51244	0.596882
27348	2	142.952	3	1031.13	3090.38	0.0217374	7.03394	68.92	SGDAAIVDMVPGKPMCVESFSDYPPLGR	[1] Phospho (ST)|[9] Oxidation (M)|[16] Carbamidomethyl (C)	EF1A1_HUMAN	S396	GPKFLKSGDAAIV	Elongation factor 1-alpha 1 OS=Homo sapiens GN=EEF1A1 PE=1 SV=1	TRUE	0.0321556	815999	866253	852692	1.54821e+06	1.29243e+06	992493	844981	1.27771e+06	1.51212	0.59657
28197	1	34.7617	3	714.975	2141.9	0.000811154	0.378707	44.82	SQGDEAGGHGEDRPEPLSPK	[18] Phospho (ST)	OGFR_HUMAN	S378	DRPEPLSPKESKK	Opioid growth factor receptor OS=Homo sapiens GN=OGFR PE=1 SV=3	TRUE	0.0511033	263052	179256	133684	282359	194463	393751	191998	290191	1.51143	0.595915
5146	1	81.3961	3	740.363	2218.07	0.00226172	1.01968	41.53	ERSPSPLRGNVVPSPLPTR	[3] Phospho (ST)|[5] Phospho (ST)	CHSP1_HUMAN	S30, S32	PRSRERSPSPLRG, SRERSPSPLRGNV	Calcium-regulated heat stable protein 1 OS=Homo sapiens GN=CARHSP1 PE=1 SV=2	TRUE	0.000556009	1.33067e+06	1.28812e+06	1.34853e+06	1.9464e+06	1.60687e+06	2.43831e+06	1.32244e+06	1.9972e+06	1.51023	0.594772
25720	1	66.2015	2	908.816	1815.62	-0.000614965	-0.338708	92.22	VEMYSGSDDDDDFNK	[5] Phospho (ST)	IF2P_HUMAN	S135	PKVEMYSGSDDDD	Eukaryotic translation initiation factor 5B OS=Homo sapiens GN=EIF5B PE=1 SV=4	TRUE	0.309242	267852	384196	289508	502776	163589	754772	313852	473712	1.50935	0.593926
25720	1	66.2015	2	908.816	1815.62	-0.000614965	-0.338708	81.13	VEMYSGSDDDDDFNK	[7] Phospho (ST)	IF2P_HUMAN	S137	VEMYSGSDDDDDF	Eukaryotic translation initiation factor 5B OS=Homo sapiens GN=EIF5B PE=1 SV=4	TRUE	0.309242	267852	384196	289508	502776	163589	754772	313852	473712	1.50935	0.593926
32899	1	98.8718	4	1056.7	4222.77	-0.00517831	-1.22628	49.98	YGTELNQGDMKPPSYDSDEGNETEVQPQQNSQLMWK	[23] Phospho (ST)	STRN_HUMAN	T143	SDEGNETEVQPQQ	Striatin OS=Homo sapiens GN=STRN PE=1 SV=4	TRUE	0.0286979	182364	192753	254437	430811	155543	363610	209851	316655	1.50895	0.593544
32175	1	51.088	3	686.298	2055.87	0.00997941	4.85412	84.15	NHSDSSTSESEVSSVSPLK	[16] Phospho (ST)	PP4R2_HUMAN	S226	SEVSSVSPLKNKH	Serine/threonine-protein phosphatase 4 regulatory subunit 2 OS=Homo sapiens GN=PPP4R2 PE=1 SV=3	TRUE	0.032618	145712	135922	88391.7	195902	132062	230078	123342	186014	1.50812	0.592747
43427	1	52.9014	2	684.295	1366.58	-0.000227823	-0.166711	49.06	NDLQDTEISPR	[9] Phospho (ST)	RAD18_HUMAN	S471	LQDTEISPRQNRR	E3 ubiquitin-protein ligase RAD18 OS=Homo sapiens GN=RAD18 PE=1 SV=2	TRUE	0.0427837	56672	58923.8	42148.4	80534.2	60532.1	96747.8	52581.4	79271.4	1.50759	0.592247
6440	1	111.526	3	742.333	2223.98	0.000165984	0.0746337	69.15	DELHIVEAEAMNYEGSPIK	[16] Phospho (ST)	NPM_HUMAN	S70	AMNYEGSPIKVTL	Nucleophosmin OS=Homo sapiens GN=NPM1 PE=1 SV=2	TRUE	4.06408e-05	904302	946200	901377	1.30551e+06	1.56458e+06	1.27703e+06	917293	1.38237e+06	1.50701	0.591693
71172	1	68.3944	4	621.277	2481.08	-0.000689999	-0.278104	---	DAELQDQEFGKRDSLGTYSSR	[14] Phospho (ST)	TB182_HUMAN	S872	EFGKRDSLGTYSS	182 kDa tankyrase-1-binding protein OS=Homo sapiens GN=TNKS1BP1 PE=1 SV=4	TRUE	0.00729035	13318.8	5152.71	9758.94	17610.8	13668.1	11260.6	9410.16	14179.8	1.50686	0.591549
17609	1	80.76	3	926.39	2776.15	-0.00253515	-0.91319	50.15	TAHNSEADLEESFNEHELEPSSPK	[22] Phospho (ST)	PHF6_HUMAN	S155	HELEPSSPKSKKK	PHD finger protein 6 OS=Homo sapiens GN=PHF6 PE=1 SV=1	TRUE	0.188091	450663	451115	372861	579226	524539	816381	424880	640049	1.50642	0.591127
62851	1	37.7128	3	947.733	2840.18	-0.000282359	-0.0994158	67.85	RQLQEDQENNLQDNQTSNSSPCR	[20] Phospho (ST)|[22] Carbamidomethyl (C)	PHF3_HUMAN	S1614	NQTSNSSPCRSNV	PHD finger protein 3 OS=Homo sapiens GN=PHF3 PE=1 SV=3	TRUE	0.180783	82727	69423.1	63572.9	110834	75553.8	138296	71907.7	108228	1.5051	0.589857
24471	1	107.1	2	960.454	1918.89	0.000611525	0.318686	66.44	ATNESEDEIPQLVPIGK	[5] Phospho (ST)	RL1D1_HUMAN	S361	VKATNESEDEIPQ	Ribosomal L1 domain-containing protein 1 OS=Homo sapiens GN=RSL1D1 PE=1 SV=3	TRUE	0.00196657	237511	383133	316497	411162	471124	527782	312381	470023	1.50465	0.589426
27716	1	46.6103	3	624.943	1871.81	-9.87248e-05	-0.0527431	---	LGAGGGSPEKSPSAQELK	[7] Phospho (ST)|[11] Phospho (ST)	CHIP_HUMAN	S19, S23	LGAGGGSPEKSPS, GGSPEKSPSAQEL	E3 ubiquitin-protein ligase CHIP OS=Homo sapiens GN=STUB1 PE=1 SV=2	TRUE	0.0312154	143410	121261	88798.2	182843	159371	188764	117823	176993	1.50219	0.587068
49767	1	75.8202	4	997.444	3985.75	-0.00123137	-0.308944	60.49	TGGIGDSRPPSFHPHAGGGSQENLDNDTETDSLVSAQR	[20] Phospho (ST)	DVL3_HUMAN	S125	PHAGGGSQENLDN	Segment polarity protein dishevelled homolog DVL-3 OS=Homo sapiens GN=DVL3 PE=1 SV=2	TRUE	0.277217	125767	95135.2	94687.6	167469	115408	191159	105197	158012	1.50206	0.586947
20132	1	74.771	3	784.986	2351.94	-3.90206e-05	-0.0165908	41.6	EADDDEEVDDNIPEMPSPKK	[17] Phospho (ST)	DNMT1_HUMAN	S714	NIPEMPSPKKMHQ	DNA (cytosine-5)-methyltransferase 1 OS=Homo sapiens GN=DNMT1 PE=1 SV=2	TRUE	0.0596318	371252	368727	407149	642691	389258	691008	382376	574319	1.50197	0.586859
28724	1	40.0297	3	637.276	1908.8	-0.00293827	-1.53932	39.63	FQEQECPPSPEPTRK	[6] Carbamidomethyl (C)|[9] Phospho (ST)	RRAS2_HUMAN	S186	EQECPPSPEPTRK	Ras-related protein R-Ras2 OS=Homo sapiens GN=RRAS2 PE=1 SV=1	TRUE	0.0505745	198283	150744	107570	235370	163466	285556	152199	228131	1.4989	0.583905
57767	1	56.4948	3	771.365	2311.07	-0.000359807	-0.155688	35.56	SLVHEVGKPPQDVTDDSPPSK	[17] Phospho (ST)	MINT_HUMAN	S1222	QDVTDDSPPSKKK	Msx2-interacting protein OS=Homo sapiens GN=SPEN PE=1 SV=1	TRUE	0.498809	88551.5	95669.3	51242.9	115097	62793.7	174910	78487.9	117600	1.49832	0.583349
28256	1	99.3455	3	797.311	2388.91	0.00107003	0.447914	50.38	GYTSDDDTWEPEIHLEDCK	[4] Phospho (ST)|[18] Carbamidomethyl (C)	MPP8_HUMAN	S85	RWKGYTSDDDTWE	M-phase phosphoprotein 8 OS=Homo sapiens GN=MPHOSPH8 PE=1 SV=2	TRUE	0.000987156	155316	151480	171663	231408	208458	276656	159486	238840	1.49756	0.582615
28256	1	99.3455	3	797.311	2388.91	0.00107003	0.447914	47.17	GYTSDDDTWEPEIHLEDCK	[8] Phospho (ST)|[18] Carbamidomethyl (C)	MPP8_HUMAN	T89	YTSDDDTWEPEIH	M-phase phosphoprotein 8 OS=Homo sapiens GN=MPHOSPH8 PE=1 SV=2	TRUE	0.000987156	155316	151480	171663	231408	208458	276656	159486	238840	1.49756	0.582615
25097	1	69.9894	3	1108.42	3322.23	0.000719008	0.216423	132.07	DLGHPVEEEDELESGDQEDEDDESEDPGK	[14] Phospho (ST)	USO1_HUMAN	S942	EEDELESGDQEDE	General vesicular transport factor p115 OS=Homo sapiens GN=USO1 PE=1 SV=2	TRUE	0.309954	681709	718555	552918	1.03929e+06	599612	1.28439e+06	651061	974431	1.49668	0.581768
58235	1	45.2002	4	688.556	2750.19	0.00130482	0.474445	36.41	RREEGPPPPSPDGASSDAEPEPPSGR	[16] Phospho (ST)	SMC4_HUMAN	S28	SPDGASSDAEPEP	Structural maintenance of chromosomes protein 4 OS=Homo sapiens GN=SMC4 PE=1 SV=2	TRUE	0.0231422	176651	119347	111528	219572	174141	215870	135842	203194	1.49581	0.580929
48260	1	62.5647	3	888.07	2661.19	0.00162501	0.610632	50.1	HIKEEPLSEEEPCTSTAIASPEK	[13] Carbamidomethyl (C)|[20] Phospho (ST)	NOP58_HUMAN	S514	TSTAIASPEKKKK	Nucleolar protein 58 OS=Homo sapiens GN=NOP58 PE=1 SV=1	TRUE	0.38743	123160	112596	72033	155715	83433.2	219963	102596	153037	1.49165	0.576905
12096	1	142.167	4	1196.37	4781.44	0.00375999	0.786372	38.13	YPPGIVGVAPGGLPAAMEGIIPGGIPVTHNLPTVAHPSQAPSPNQPTK	[42] Phospho (ST)	CTBP2_HUMAN	S428	HPSQAPSPNQPTK	C-terminal-binding protein 2 OS=Homo sapiens GN=CTBP2 PE=1 SV=1	TRUE	0.00138996	981355	1.14421e+06	843368	1.64056e+06	1.18666e+06	1.60112e+06	989644	1.47611e+06	1.49156	0.57682
11282	1	58.7274	3	946.373	2836.1	-0.000259627	-0.0915439	85.38	LFEESDDKEDEDADGKEVEDADEK	[5] Phospho (ST)	HTSF1_HUMAN	S676	EKLFEESDDKEDE	HIV Tat-specific factor 1 OS=Homo sapiens GN=HTATSF1 PE=1 SV=1	TRUE	0.142916	910680	1.18678e+06	686789	1.30195e+06	723441	2.126e+06	928083	1.3838e+06	1.49103	0.576305
62727	1	57.7138	2	954.861	1907.71	-0.000779071	-0.408381	37.66	NAIASDSEADSDTEVPK	[5] Phospho (ST)|[13] Phospho (ST)	LEO1_HUMAN	S294, T302	RKNAIASDSEADS, SEADSDTEVPKDN	RNA polymerase-associated protein LEO1 OS=Homo sapiens GN=LEO1 PE=1 SV=1	TRUE	0.35762	63527.6	110908	68312.7	115971	6547.93	238843	80916.3	120454	1.48863	0.573981
62727	1	57.7138	2	954.861	1907.71	-0.000779071	-0.408381	49.78	NAIASDSEADSDTEVPK	[5] Phospho (ST)|[11] Phospho (ST)	LEO1_HUMAN	S294, S300	RKNAIASDSEADS, SDSEADSDTEVPK	RNA polymerase-associated protein LEO1 OS=Homo sapiens GN=LEO1 PE=1 SV=1	TRUE	0.35762	63527.6	110908	68312.7	115971	6547.93	238843	80916.3	120454	1.48863	0.573981
21172	1	72.2185	4	793.337	3169.32	0.000101887	0.032148	35.77	STLESEKPGSPEAAETSPPSNIIDHCEK	[16] Phospho (ST)|[17] Phospho (ST)|[26] Carbamidomethyl (C)	RSF1_HUMAN	T628, S629	SPEAAETSPPSNI, PEAAETSPPSNII	Remodeling and spacing factor 1 OS=Homo sapiens GN=RSF1 PE=1 SV=2	TRUE	0.0031417	569563	371416	516140	807430	722012	638040	485706	722494	1.48751	0.572902
77138	1	50.5487	3	1240.16	3717.47	-0.00291276	-0.783534	58.27	SVSDPVEDKKEQESDEEEEEEEEDEPSGATTR	[14] Phospho (ST)	BD1L1_HUMAN	S2986	DKKEQESDEEEEE	Biorientation of chromosomes in cell division protein 1-like 1 OS=Homo sapiens GN=BOD1L1 PE=1 SV=2	TRUE	0.0800727	54495.9	59550.4	38232.3	72940.3	22817.9	130749	50759.5	75502.4	1.48745	0.572843
69281	1	91.5542	3	939.396	2815.17	-8.9781e-05	-0.0318919	61.81	SGKQGSPDQVSPVSEMTSTSLYQDK	[6] Phospho (ST)|[11] Phospho (ST)	MAP1B_HUMAN	S1438, S1443	KSGKQGSPDQVSP, GSPDQVSPVSEMT	Microtubule-associated protein 1B OS=Homo sapiens GN=MAP1B PE=1 SV=2	TRUE	0.000367335	13250.5	15086.7	17141	28849.9	12432.9	26254.1	15159.4	22512.3	1.48504	0.5705
8558	1	117.111	3	708.027	2121.06	0.00842511	3.97214	51.19	LVINGNPITIFQERDPSK	[6] Deamidated (NQ)|[17] Phospho (ST)	G3P_HUMAN	S83	FQERDPSKIKWGD	Glyceraldehyde-3-phosphate dehydrogenase OS=Homo sapiens GN=GAPDH PE=1 SV=3	TRUE	4.01501e-05	442652	449144	482258	622605	846640	571125	458018	680123	1.48493	0.570392
10430	1	83.8083	4	650.289	2597.13	-0.00101736	-0.391726	44.82	RDSFDDRGPSLNPVLDYDHGSR	[10] Phospho (ST)	MATR3_HUMAN	S195	FDDRGPSLNPVLD	Matrin-3 OS=Homo sapiens GN=MATR3 PE=1 SV=2	TRUE	0.0121101	502084	507460	533128	740257	694406	854258	514224	762974	1.48374	0.569237
39430	2	122.334	3	680.371	2038.09	0.0160003	7.85068	37.82	VPLAPITDPQQLQLSPLK	[10] Deamidated (NQ)|[15] Phospho (ST)	RIR2_HUMAN	S20	PQQLQLSPLKGLS	Ribonucleoside-diphosphate reductase subunit M2 OS=Homo sapiens GN=RRM2 PE=1 SV=1	TRUE	0.729938	80614	101890	154462	157804	252210	89747.5	112322	166587	1.48312	0.568637
66540	1	63.532	2	594.755	1187.5	-0.00156818	-1.32058	40.12	NSSISGPFGSR	[3] Phospho (ST)	PWP1_HUMAN	S485	GSARNSSISGPFG	Periodic tryptophan protein 1 homolog OS=Homo sapiens GN=PWP1 PE=1 SV=1	TRUE	0.000900626	15257.3	13379.3	7216.06	19440.7	10480.9	23241.5	11950.9	17721.1	1.48282	0.568346
60616	1	39.4827	3	799.01	2394.01	0.000460119	0.192196	44.92	RTEARSSDEENGPPSSPDLDR	[7] Phospho (ST)	AKTS1_HUMAN	S203	RTEARSSDEENGP	Proline-rich AKT1 substrate 1 OS=Homo sapiens GN=AKT1S1 PE=1 SV=1	TRUE	0.0694711	81014.5	78288.9	50091.8	105054	36996.4	168273	69798.4	103441	1.482	0.567545
29780	1	85.916	3	891.034	2670.08	-0.00234173	-0.877024	77.19	RSASPDDDLGSSNWEAADLGNEER	[4] Phospho (ST)	SMAP_HUMAN	S17	GVKRSASPDDDLG	Small acidic protein OS=Homo sapiens GN=SMAP PE=1 SV=1	TRUE	8.12848e-05	203810	178655	185097	286652	255296	299125	189187	280357	1.4819	0.567452
7749	1	107.148	3	753.687	2258.04	0.00250616	1.10989	42.59	ELSNSPLRENSFGSPLEFR	[3] Phospho (ST)	SRRM2_HUMAN	S1318	PEHKELSNSPLRE	Serine/arginine repetitive matrix protein 2 OS=Homo sapiens GN=SRRM2 PE=1 SV=2	TRUE	3.31502e-05	249074	319263	292684	389364	454089	431268	287007	424907	1.48047	0.56606
7749	1	107.148	3	753.687	2258.04	0.00250616	1.10989	50.51	ELSNSPLRENSFGSPLEFR	[5] Phospho (ST)	SRRM2_HUMAN	S1320	HKELSNSPLRENS	Serine/arginine repetitive matrix protein 2 OS=Homo sapiens GN=SRRM2 PE=1 SV=2	TRUE	3.31502e-05	249074	319263	292684	389364	454089	431268	287007	424907	1.48047	0.56606
7749	1	107.148	3	753.687	2258.04	0.00250616	1.10989	38.17	ELSNSPLRENSFGSPLEFR	[11] Phospho (ST)	SRRM2_HUMAN	S1326	SPLRENSFGSPLE	Serine/arginine repetitive matrix protein 2 OS=Homo sapiens GN=SRRM2 PE=1 SV=2	TRUE	3.31502e-05	249074	319263	292684	389364	454089	431268	287007	424907	1.48047	0.56606
9935	1	79.3173	2	825.411	1648.81	-0.000309476	-0.187697	61.52	DIIRQPSEEEIIK	[7] Phospho (ST)	PEA15_HUMAN	S116	DIIRQPSEEEIIK	Astrocytic phosphoprotein PEA-15 OS=Homo sapiens GN=PEA15 PE=1 SV=2	TRUE	0.0498767	476974	522358	319741	561974	392383	997959	439691	650772	1.48007	0.565662
27339	1	52.8032	6	550.594	3297.52	-0.000946509	-0.287036	---	SLENETLNKEEDCHSPTSKPPKPDQPLK	[13] Carbamidomethyl (C)|[15] Phospho (ST)	IF4B_HUMAN	S459	KEEDCHSPTSKPP	Eukaryotic translation initiation factor 4B OS=Homo sapiens GN=EIF4B PE=1 SV=2	TRUE	0.135236	162146	73895.9	70174.6	199387	125771	127524	102072	150894	1.47831	0.563945
34074	1	64.7542	4	748.335	2989.31	-0.00299514	-1.00195	47.36	TPEGRASPAPGSGHPEGPGAHLDMNSLDR	[7] Phospho (ST)	TOM70_HUMAN	S91	TPEGRASPAPGSG	Mitochondrial import receptor subunit TOM70 OS=Homo sapiens GN=TOMM70A PE=1 SV=1	TRUE	0.405348	115638	111506	89730.9	171040	87550.2	209688	105625	156092	1.4778	0.563453
32129	1	95.7342	4	819.103	3272.38	0.00233835	0.714571	53.67	AVQQHQHGYDSDEEVDSELGTWEHQLR	[11] Phospho (ST)	SUGP1_HUMAN	S485	HQHGYDSDEEVDS	SURP and G-patch domain-containing protein 1 OS=Homo sapiens GN=SUGP1 PE=1 SV=2	TRUE	0.00275242	130087	139943	142070	198413	173041	236148	137367	202534	1.47441	0.560134
39889	1	102.282	6	1263.94	7577.57	0.022618	2.98486	56.99	SEAGEATTTTTTTLPQAPTEAAAAAPQDPAPKSPVGSGAPQAAAPAPAAHVAGNPGGDAAPAATGTAAAASLATAAGSEDAEK	[27] Deamidated (NQ)|[32] Acetyl (K)|[37] Phospho (ST)	YBOX3_HUMAN	S38	PKSPVGSGAPQAA	Y-box-binding protein 3 OS=Homo sapiens GN=YBX3 PE=1 SV=4	TRUE	0.00964887	199123	131991	160353	264264	367284	90893.8	163822	240814	1.46997	0.555788
39889	1	102.282	6	1263.94	7577.57	0.022618	2.98486	58.94	SEAGEATTTTTTTLPQAPTEAAAAAPQDPAPKSPVGSGAPQAAAPAPAAHVAGNPGGDAAPAATGTAAAASLATAAGSEDAEK	[32] Acetyl (K)|[37] Phospho (ST)|[54] Deamidated (NQ)	YBOX3_HUMAN	S38	PKSPVGSGAPQAA	Y-box-binding protein 3 OS=Homo sapiens GN=YBX3 PE=1 SV=4	TRUE	0.00964887	199123	131991	160353	264264	367284	90893.8	163822	240814	1.46997	0.555788
61267	1	65.094	3	1032.1	3093.27	-0.00211455	-0.683596	39.81	AGEPNSPDAEEANSPDVTAGCDPAGVHPPR	[14] Phospho (ST)|[21] Carbamidomethyl (C)	NSUN2_HUMAN	S751	DAEEANSPDVTAG	tRNA (cytosine(34)-C(5))-methyltransferase OS=Homo sapiens GN=NSUN2 PE=1 SV=2	TRUE	0.323338	159407	157127	93410.4	214398	115163	272649	136648	200737	1.469	0.554836
50501	1	43.5487	2	609.247	1216.48	-0.000735146	-0.604322	38.71	SGEGEVSGLMR	[1] Phospho (ST)|[10] Oxidation (M)	TIF1B_HUMAN	S473	GVKRSRSGEGEVS	Transcription intermediary factor 1-beta OS=Homo sapiens GN=TRIM28 PE=1 SV=5	TRUE	0.458936	70241.7	38436.4	34738.3	30280	142581	37636.5	47805.5	70165.8	1.46774	0.553592
44653	1	47.4804	3	592.896	1775.66	-0.00050677	-0.285397	---	SSGHSSSELSPDAVEK	[5] Phospho (ST)|[10] Phospho (ST)	SRRM2_HUMAN	S1382, S1387	TRSSGHSSSELSP, HSSSELSPDAVEK	Serine/arginine repetitive matrix protein 2 OS=Homo sapiens GN=SRRM2 PE=1 SV=2	TRUE	0.000311802	58972.9	46377.3	39134.4	81184.8	57520.6	73144.7	48161.5	70616.7	1.46625	0.552128
41883	1	66.7334	3	1032.1	3093.28	-0.0013825	-0.446936	74.65	AGEPNSPDAEEANSPDVTAGCDPAGVHPPR	[6] Phospho (ST)|[21] Carbamidomethyl (C)	NSUN2_HUMAN	S743	RAGEPNSPDAEEA	tRNA (cytosine(34)-C(5))-methyltransferase OS=Homo sapiens GN=NSUN2 PE=1 SV=2	TRUE	0.421721	352444	334921	240980	472784	271569	616778	309448	453710	1.46619	0.552073
20805	1	74.0046	3	894.428	2680.26	0.00208253	0.776988	60.15	TQPSSGVDSAVGTLPATSPQSTSVQAK	[18] Phospho (ST)	TCOF_HUMAN	S1111	GTLPATSPQSTSV	Treacle protein OS=Homo sapiens GN=TCOF1 PE=1 SV=3	TRUE	7.51043e-05	372810	298831	312369	486454	467160	488597	328003	480737	1.46565	0.551538
2245	1	80.4215	3	1154.15	3459.43	0.000636918	0.184111	104.74	CGSGPVHISGQHLVAVEEDAESEDEEEEDVK	[1] Carbamidomethyl (C)|[22] Phospho (ST)	NPM_HUMAN	S125	VEEDAESEDEEEE	Nucleophosmin OS=Homo sapiens GN=NPM1 PE=1 SV=2	TRUE	0.0381741	6.13329e+06	6.13767e+06	4.23418e+06	7.85361e+06	5.20114e+06	1.11349e+07	5.50171e+06	8.06321e+06	1.46558	0.551473
78728	1	44.4822	2	848.856	1695.7	-0.00119256	-0.703283	56.6	SSGHSSSELSPDAVEK	[2] Phospho (ST)	SRRM2_HUMAN	S1379	EQSTRSSGHSSSE	Serine/arginine repetitive matrix protein 2 OS=Homo sapiens GN=SRRM2 PE=1 SV=2	TRUE	0.231586	23769.5	42363.6	19521.6	36060.4	20509.8	68917.5	28551.6	41829.2	1.46504	0.550942
52551	1	46.8525	3	824.355	2470.04	-0.000451334	-0.182723	44.45	SSPVNNHHSPGQTPTLGQPEAR	[2] Phospho (ST)|[9] Phospho (ST)	CE170_HUMAN	S1522, S1529	PPKQKSSPVNNHH, PVNNHHSPGQTPT	Centrosomal protein of 170 kDa OS=Homo sapiens GN=CEP170 PE=1 SV=1	TRUE	0.00959282	53771.3	52103.8	33709.7	70237.6	54727.2	79512.3	46528.3	68159	1.46489	0.550797
5145	1	101.319	4	1026.9	4103.58	0.00270727	0.659733	64.66	YGPADVEDTTGSGATDSKDDDDIDLFGSDDEEESEEAK	[28] Phospho (ST)	EF1B_HUMAN	S106	DIDLFGSDDEEES	Elongation factor 1-beta OS=Homo sapiens GN=EEF1B2 PE=1 SV=3	TRUE	0.00684034	4.11946e+06	3.26755e+06	5.68226e+06	5.95841e+06	6.94976e+06	6.23414e+06	4.35642e+06	6.38077e+06	1.46468	0.550586
11862	1	62.2745	2	738.292	1474.57	0.000943156	0.639615	47.37	SCFESSPDPELK	[2] Carbamidomethyl (C)|[6] Phospho (ST)	SRRM2_HUMAN	S876	RSCFESSPDPELK	Serine/arginine repetitive matrix protein 2 OS=Homo sapiens GN=SRRM2 PE=1 SV=2	TRUE	0.0048001	351706	305690	240510	454600	304042	555664	299302	438102	1.46375	0.549664
11862	1	62.2745	2	738.292	1474.57	0.000943156	0.639615	36.12	SCFESSPDPELK	[2] Carbamidomethyl (C)|[5] Phospho (ST)	SRRM2_HUMAN	S875	RRSCFESSPDPEL	Serine/arginine repetitive matrix protein 2 OS=Homo sapiens GN=SRRM2 PE=1 SV=2	TRUE	0.0048001	351706	305690	240510	454600	304042	555664	299302	438102	1.46375	0.549664
76580	1	61.0573	2	813.826	1625.64	-0.000448992	-0.276195	57.36	NASASFQELEDKK	[3] Phospho (ST)|[5] Phospho (ST)	DNJC2_HUMAN	S47, S49	RRNRNASASFQEL, NRNASASFQELED	DnaJ homolog subfamily C member 2 OS=Homo sapiens GN=DNAJC2 PE=1 SV=4	TRUE	0.919456	20882.1	39582	16661.5	30301.5	4292.4	78222.9	25708.5	37605.6	1.46277	0.5487
44371	1	70.82	3	722.328	2163.96	0.010968	5.06849	46.69	STIGVMVTASHNPEEDNGVK	[10] Phospho (ST)	AGM1_HUMAN	S64	GVMVTASHNPEED	Phosphoacetylglucosamine mutase OS=Homo sapiens GN=PGM3 PE=1 SV=1	TRUE	0.0315766	87668.1	86013.2	76257.2	130046	65662.3	169765	83312.8	121825	1.46226	0.548196
6418	1	36.1387	3	750.626	2248.85	0.000289641	0.128795	58.94	FASDDEHDEHDENGATGPVK	[3] Phospho (ST)	LA_HUMAN	S366	KKTKFASDDEHDE	Lupus La protein OS=Homo sapiens GN=SSB PE=1 SV=2	TRUE	0.0353407	1.40738e+06	1.27515e+06	706453	1.60937e+06	1.19004e+06	2.15231e+06	1.12966e+06	1.65057e+06	1.46112	0.547076
48011	1	25.5786	2	884.844	1767.67	-1.6479e-06	-0.000932243	66.66	NYQQNYQNSESGEK	[9] Phospho (ST)	YBOX1_HUMAN	S165	QQNYQNSESGEKN	Nuclease-sensitive element-binding protein 1 OS=Homo sapiens GN=YBX1 PE=1 SV=3	TRUE	0.000119912	310233	280988	235862	445680	341915	419444	275694	402346	1.45939	0.545367
47724	1	52.3112	3	687.956	2060.85	-4.88772e-05	-0.0237171	49.95	SGSSQELDVKPSASPQER	[3] Phospho (ST)|[4] Phospho (ST)	SRRM2_HUMAN	S1541, S1542	QRSRSGSSQELDV, RSRSGSSQELDVK	Serine/arginine repetitive matrix protein 2 OS=Homo sapiens GN=SRRM2 PE=1 SV=2	TRUE	0.0186561	64791.6	72628.2	52025	104282	39321.1	132818	63148.3	92140.5	1.45911	0.545093
36070	1	74.771	3	763.321	2286.94	0.00166622	0.728578	54.87	RTGSNISGASSDISLDEQYK	[4] Phospho (ST)|[7] Phospho (ST)	OSBP1_HUMAN	S379, S382	GHKRTGSNISGAS, RTGSNISGASSDI	Oxysterol-binding protein 1 OS=Homo sapiens GN=OSBP PE=1 SV=1	TRUE	0.00343118	160418	121379	121778	208935	170776	208537	134525	196083	1.45759	0.543584
36070	1	74.771	3	763.321	2286.94	0.00166622	0.728578	39.63	RTGSNISGASSDISLDEQYK	[4] Phospho (ST)|[11] Phospho (ST)	OSBP1_HUMAN	S379, S386	GHKRTGSNISGAS, NISGASSDISLDE	Oxysterol-binding protein 1 OS=Homo sapiens GN=OSBP PE=1 SV=1	TRUE	0.00343118	160418	121379	121778	208935	170776	208537	134525	196083	1.45759	0.543584
36070	1	74.771	3	763.321	2286.94	0.00166622	0.728578	40.21	RTGSNISGASSDISLDEQYK	[2] Phospho (ST)|[4] Phospho (ST)	OSBP1_HUMAN	T377, S379	NLGHKRTGSNISG, GHKRTGSNISGAS	Oxysterol-binding protein 1 OS=Homo sapiens GN=OSBP PE=1 SV=1	TRUE	0.00343118	160418	121379	121778	208935	170776	208537	134525	196083	1.45759	0.543584
47161	1	83.8548	2	856.885	1711.76	-0.000586659	-0.342723	54.01	NRPTSISWDGLDSGK	[4] Phospho (ST)	PEBP1_HUMAN	T51	QVKNRPTSISWDG	Phosphatidylethanolamine-binding protein 1 OS=Homo sapiens GN=PEBP1 PE=1 SV=3	TRUE	0.0086283	54628.3	53697	43895	65176.7	71002.9	85647.6	50740.1	73942.4	1.45728	0.543274
47161	1	83.8548	2	856.885	1711.76	-0.000586659	-0.342723	45.41	NRPTSISWDGLDSGK	[5] Phospho (ST)	PEBP1_HUMAN	S52	VKNRPTSISWDGL	Phosphatidylethanolamine-binding protein 1 OS=Homo sapiens GN=PEBP1 PE=1 SV=3	TRUE	0.0086283	54628.3	53697	43895	65176.7	71002.9	85647.6	50740.1	73942.4	1.45728	0.543274
31858	1	73.3249	4	855.638	3418.52	-0.000469555	-0.137356	34.42	GTEPSPGGTPQPSRPVSPAGPPEGVPEEAQPPR	[13] Phospho (ST)|[17] Phospho (ST)	BCL7C_HUMAN	S122, S126	GGTPQPSRPVSPA, QPSRPVSPAGPPE	B-cell CLL/lymphoma 7 protein family member C OS=Homo sapiens GN=BCL7C PE=1 SV=3	TRUE	0.00185348	410977	260799	346199	513351	445831	523359	339325	494180	1.45636	0.54237
31858	1	73.3249	4	855.638	3418.52	-0.000469555	-0.137356	---	GTEPSPGGTPQPSRPVSPAGPPEGVPEEAQPPR	[2] Phospho (ST)|[13] Phospho (ST)	BCL7C_HUMAN	T111, S122	GSLQKGTEPSPGG, GGTPQPSRPVSPA	B-cell CLL/lymphoma 7 protein family member C OS=Homo sapiens GN=BCL7C PE=1 SV=3	TRUE	0.00185348	410977	260799	346199	513351	445831	523359	339325	494180	1.45636	0.54237
31858	1	73.3249	4	855.638	3418.52	-0.000469555	-0.137356	---	GTEPSPGGTPQPSRPVSPAGPPEGVPEEAQPPR	[2] Phospho (ST)|[17] Phospho (ST)	BCL7C_HUMAN	T111, S126	GSLQKGTEPSPGG, QPSRPVSPAGPPE	B-cell CLL/lymphoma 7 protein family member C OS=Homo sapiens GN=BCL7C PE=1 SV=3	TRUE	0.00185348	410977	260799	346199	513351	445831	523359	339325	494180	1.45636	0.54237
22309	1	31.8925	2	490.247	978.48	0.00117237	1.19816	41.6	ATVTPSPVK	[6] Phospho (ST)	NUCKS_HUMAN	S181	KATVTPSPVKGKG	Nuclear ubiquitous casein and cyclin-dependent kinase substrate 1 OS=Homo sapiens GN=NUCKS1 PE=1 SV=1	TRUE	0.00538604	216612	113738	129837	244880	197304	226739	153396	222974	1.45359	0.539619
12487	1	69.5563	2	758.824	1515.63	0.000207434	0.136863	75.96	SGSSSPDSEITELK	[5] Phospho (ST)	PYRG1_HUMAN	S575	DRSGSSSPDSEIT	CTP synthase 1 OS=Homo sapiens GN=CTPS1 PE=1 SV=2	TRUE	0.000449721	388149	348176	324939	482038	450610	607089	353755	513246	1.45085	0.536901
12487	1	69.5563	2	758.824	1515.63	0.000207434	0.136863	63.57	SGSSSPDSEITELK	[4] Phospho (ST)	PYRG1_HUMAN	S574	SDRSGSSSPDSEI	CTP synthase 1 OS=Homo sapiens GN=CTPS1 PE=1 SV=2	TRUE	0.000449721	388149	348176	324939	482038	450610	607089	353755	513246	1.45085	0.536901
41695	1	83.8548	3	885.366	2653.08	-0.00536502	-2.02218	35.82	GQTPLTEGSEDLDGHSDPEESFAR	[16] Phospho (ST)	F134C_HUMAN	S320	EDLDGHSDPEESF	Protein FAM134C OS=Homo sapiens GN=FAM134C PE=1 SV=1	TRUE	0.00201761	122257	99647.8	91137.9	153889	135421	164450	104348	151253	1.44951	0.535569
21431	1	74.5328	4	698.582	2790.3	0.00143254	0.5134	40.92	RALVEFESNPEETREPGSPPSVQR	[18] Phospho (ST)	CCD86_HUMAN	S47	ETREPGSPPSVQR	Coiled-coil domain-containing protein 86 OS=Homo sapiens GN=CCDC86 PE=1 SV=1	TRUE	0.00130939	429156	298951	395736	608886	517982	501056	374614	542641	1.44853	0.534593
42802	1	78.4045	3	845.38	2533.12	-0.000565762	-0.223346	40.64	APVPSTCSSTFPEELSPPSHQAK	[7] Carbamidomethyl (C)|[16] Phospho (ST)	NUMA1_HUMAN	S169	TFPEELSPPSHQA	Nuclear mitotic apparatus protein 1 OS=Homo sapiens GN=NUMA1 PE=1 SV=2	TRUE	0.160895	240412	178919	191383	317402	238772	327622	203571	294599	1.44715	0.533217
28248	1	44.2149	2	822.349	1642.68	-0.000425024	-0.258737	125.13	ESSANNSVSPSESLR	[9] Phospho (ST)	TLE3_HUMAN	S203	SANNSVSPSESLR	Transducin-like enhancer protein 3 OS=Homo sapiens GN=TLE3 PE=1 SV=2	TRUE	0.0547363	180672	227065	139339	246847	236009	308415	182359	263757	1.44636	0.532428
15728	1	101.221	3	859.725	2576.15	-0.000204776	-0.0794889	63.72	ALSSLHGDDQDSEDEVLTIPEVK	[12] Phospho (ST)	MPRI_HUMAN	S2409	HGDDQDSEDEVLT	Cation-independent mannose-6-phosphate receptor OS=Homo sapiens GN=IGF2R PE=1 SV=3	TRUE	0.00230003	555121	531981	596345	698395	832253	902851	561149	811167	1.44555	0.531614
6450	1	107.245	4	920.423	3677.66	0.00793385	2.15731	98.98	RSTAPSAAASASASAAASSPAGGGAEALELLEHCGVCR	[18] Phospho (ST)|[34] Carbamidomethyl (C)|[37] Carbamidomethyl (C)	TIF1B_HUMAN	S49	SASAAASSPAGGG	Transcription intermediary factor 1-beta OS=Homo sapiens GN=TRIM28 PE=1 SV=5	TRUE	0.00149508	1.31352e+06	1.67772e+06	1.43765e+06	1.95149e+06	2.42725e+06	2.01356e+06	1.4763e+06	2.13077e+06	1.44332	0.52939
4131	1	114.205	3	655.638	1963.89	0.00467758	2.3818	---	SSSPAPADIAQTVQEDLR	[2] Phospho (ST)	G3BP1_HUMAN	S231	EDAQKSSSPAPAD	Ras GTPase-activating protein-binding protein 1 OS=Homo sapiens GN=G3BP1 PE=1 SV=1	TRUE	0.0988339	1.15811e+06	1.20031e+06	1.48151e+06	1.57952e+06	2.56187e+06	1.39601e+06	1.27998e+06	1.8458e+06	1.44206	0.528128
4131	1	114.205	3	655.638	1963.89	0.00467758	2.3818	---	SSSPAPADIAQTVQEDLR	[3] Phospho (ST)	G3BP1_HUMAN	S232	DAQKSSSPAPADI	Ras GTPase-activating protein-binding protein 1 OS=Homo sapiens GN=G3BP1 PE=1 SV=1	TRUE	0.0988339	1.15811e+06	1.20031e+06	1.48151e+06	1.57952e+06	2.56187e+06	1.39601e+06	1.27998e+06	1.8458e+06	1.44206	0.528128
38664	1	47.5789	4	892.617	3566.44	0.00620381	1.7395	39.14	DAENHEAQLKNGSLDSPGKQDTEEDEEEDEK	[11] Deamidated (NQ)|[16] Phospho (ST)	NUDC_HUMAN	S139	KNGSLDSPGKQDT	Nuclear migration protein nudC OS=Homo sapiens GN=NUDC PE=1 SV=1	TRUE	0.0143504	160931	172046	127487	208068	159011	296267	153488	221115	1.4406	0.526672
38807	1	28.7015	2	718.333	1434.65	0.000694885	0.484359	55.03	LGASNSPGQPNSVK	[6] Phospho (ST)	RBM25_HUMAN	S677	KLGASNSPGQPNS	RNA-binding protein 25 OS=Homo sapiens GN=RBM25 PE=1 SV=3	TRUE	0.179263	170785	124970	91724.6	203132	146326	207995	129160	185818	1.43866	0.52473
17204	1	101.994	5	803.543	4012.68	0.00169501	0.422415	---	DTHEDHDTSTENTDESNHDPQFEPIVSLPEQEIK	[13] Phospho (ST)	RANG_HUMAN	T18	DTSTENTDESNHD	Ran-specific GTPase-activating protein OS=Homo sapiens GN=RANBP1 PE=1 SV=1	TRUE	0.184029	485407	283405	609700	583092	922459	475887	459504	660479	1.43738	0.523437
37100	1	98.9646	3	1018.44	3052.29	-0.00131171	-0.429745	42.56	EVHDELEDLPSPPPPLSPPPTTSPHK	[11] Phospho (ST)|[17] Phospho (ST)|[23] Phospho (ST)	GEPH_HUMAN	S188, S194, S200	ELEDLPSPPPPLS, SPPPPLSPPPTTS, SPPPTTSPHKQTE	Gephyrin OS=Homo sapiens GN=GPHN PE=1 SV=1	TRUE	0.0259433	268098	579959	439780	599457	214517	1.03379e+06	429279	615922	1.43478	0.520833
58361	1	112.504	4	986.189	3940.73	0.0164825	4.18261	35.08	VQGEAVSNIQENTQTPTVQEESEEEEVDETGVEVK	[19] Deamidated (NQ)|[22] Phospho (ST)	NACAM_HUMAN	S2029	PTVQEESEEEEVD	Nascent polypeptide-associated complex subunit alpha, muscle-specific form OS=Homo sapiens GN=NACA PE=1 SV=1	TRUE	0.017882	33318.5	31630.7	92890.2	72600.1	115516	38325.2	52613.2	75480.5	1.43463	0.520681
1264	1	52.8032	5	660.513	3297.53	0.00397111	1.20427	---	SLENETLNKEEDCHSPTSKPPKPDQPLK	[13] Carbamidomethyl (C)|[15] Phospho (ST)	IF4B_HUMAN	S459	KEEDCHSPTSKPP	Eukaryotic translation initiation factor 4B OS=Homo sapiens GN=EIF4B PE=1 SV=2	TRUE	0.0121696	4.81144e+06	4.93431e+06	2.87395e+06	6.58542e+06	4.26704e+06	7.23677e+06	4.20657e+06	6.02974e+06	1.43341	0.519453
64501	1	75.5343	3	705.624	2113.85	0.00173896	0.822653	47.8	RFYDLSDSDSNLSGEDSK	[8] Phospho (ST)	ESF1_HUMAN	S77	FYDLSDSDSNLSG	ESF1 homolog OS=Homo sapiens GN=ESF1 PE=1 SV=1	TRUE	0.010317	35480.2	25684.2	26479.4	41017.1	34712.1	49516.2	29214.6	41748.4	1.42903	0.515031
64501	1	75.5343	3	705.624	2113.85	0.00173896	0.822653	38.74	RFYDLSDSDSNLSGEDSK	[10] Phospho (ST)	ESF1_HUMAN	S79	DLSDSDSNLSGED	ESF1 homolog OS=Homo sapiens GN=ESF1 PE=1 SV=1	TRUE	0.010317	35480.2	25684.2	26479.4	41017.1	34712.1	49516.2	29214.6	41748.4	1.42903	0.515031
24185	1	33.3406	2	599.261	1196.51	0.000263691	0.220384	46.58	EQSEVSVSPR	[8] Phospho (ST)	RSRC2_HUMAN	S32	QSEVSVSPRASKH	Arginine/serine-rich coiled-coil protein 2 OS=Homo sapiens GN=RSRC2 PE=1 SV=1	TRUE	7.12708e-05	172730	150744	141412	214896	206177	242937	154962	221336	1.42833	0.514325
33042	1	64.4136	3	914.422	2740.24	0.000736441	0.26875	53.37	VTGTEGSSSTLVDYTSTSSTGGSPVRK	[23] Phospho (ST)	RBBP6_HUMAN	S1277	TSSTGGSPVRKSE	E3 ubiquitin-protein ligase RBBP6 OS=Homo sapiens GN=RBBP6 PE=1 SV=1	TRUE	0.0138012	150902	118214	97394.5	170663	144019	208665	122170	174449	1.42792	0.513916
15051	1	109.924	3	1305.56	3913.65	0.00131159	0.335131	81.99	AKSPQPPVEEEDEHFDDTVVCLDTYNCDLHFK	[3] Phospho (ST)|[21] Carbamidomethyl (C)|[27] Carbamidomethyl (C)	HNRPU_HUMAN	S271	KYSRAKSPQPPVE	Heterogeneous nuclear ribonucleoprotein U OS=Homo sapiens GN=HNRNPU PE=1 SV=6	TRUE	0.0430778	1.44767e+06	1.14419e+06	1.14259e+06	1.38863e+06	985673	2.95611e+06	1.24481e+06	1.7768e+06	1.42736	0.513354
32081	1	59.6033	2	838.88	1675.75	0.000517092	0.308574	42.52	LDSQPQETSPELPR	[9] Phospho (ST)	TRAD1_HUMAN	S415	SQPQETSPELPRR	TRAF-type zinc finger domain-containing protein 1 OS=Homo sapiens GN=TRAFD1 PE=1 SV=1	TRUE	0.110039	269365	294923	202315	332314	284152	477596	255535	364687	1.42715	0.513141
50153	2	35.904	2	798.369	1594.72	0.000388046	0.243331	96.89	KLGAGEGGEASVSPEK	[13] Phospho (ST)	TCOF_HUMAN	S1378	GGEASVSPEKTST	Treacle protein OS=Homo sapiens GN=TCOF1 PE=1 SV=3	TRUE	0.180718	113443	122977	129878	141043	126209	254022	122099	173758	1.42309	0.509024
23576	1	31.6064	3	674.951	2021.83	0.000777864	0.384732	83.87	ELVSSSSSGSDSDSEVDKK	[12] Phospho (ST)	TCP4_HUMAN	S17	SSSGSDSDSEVDK	Activated RNA polymerase II transcriptional coactivator p15 OS=Homo sapiens GN=SUB1 PE=1 SV=3	TRUE	0.00398231	371741	170378	172513	412243	262907	341635	238211	338928	1.42281	0.508743
17112	1	92.2269	3	758.03	2271.07	0.00220546	0.971114	41.3	TVIRLPSGSGAASPTGSAVDIR	[7] Phospho (ST)|[13] Phospho (ST)	AHNK_HUMAN	S210, S216	TVIRLPSGSGAAS, SGSGAASPTGSAV	Neuroblast differentiation-associated protein AHNAK OS=Homo sapiens GN=AHNAK PE=1 SV=2	TRUE	0.0920687	305969	263534	346111	395865	536994	367980	305205	433613	1.42073	0.50663
48752	1	34.4074	2	740.327	1478.64	0.000121376	0.0820864	42.96	EPAITSQNSPEAR	[9] Phospho (ST)	TCEA1_HUMAN	S100	AITSQNSPEAREE	Transcription elongation factor A protein 1 OS=Homo sapiens GN=TCEA1 PE=1 SV=2	TRUE	0.0556589	45833	67774.9	38979.1	52269.4	66727.2	97724.2	50862.4	72240.2	1.42031	0.506205
42124	1	88.6361	4	849.923	3395.66	0.0240893	7.09419	48.79	RDQPAFTPSGILTPHALGSRNSPGSQVASNPR	[21] Deamidated (NQ)|[29] Phospho (ST)	XRN2_HUMAN	S455	PGSQVASNPRQAA	5'-3' exoribonuclease 2 OS=Homo sapiens GN=XRN2 PE=1 SV=1	TRUE	0.00173491	58456.8	67808.1	71117.5	88016.6	89734.4	102418	65794.1	93389.6	1.41942	0.505302
23944	1	36.3015	3	409.848	1226.52	0.000290663	0.236982	46.53	RLSPSASPPR	[3] Phospho (ST)|[7] Phospho (ST)	SRRM1_HUMAN	S389, S393	RKTRRLSPSASPP, RLSPSASPPRRRH	Serine/arginine repetitive matrix protein 1 OS=Homo sapiens GN=SRRM1 PE=1 SV=2	TRUE	0.022548	192470	90789.9	144724	207422	231365	168671	142661	202486	1.41935	0.50523
23944	1	36.3015	3	409.848	1226.52	0.000290663	0.236982	---	RLSPSASPPR	[5] Phospho (ST)|[7] Phospho (ST)	SRRM1_HUMAN	S391, S393	TRRLSPSASPPRR, RLSPSASPPRRRH	Serine/arginine repetitive matrix protein 1 OS=Homo sapiens GN=SRRM1 PE=1 SV=2	TRUE	0.022548	192470	90789.9	144724	207422	231365	168671	142661	202486	1.41935	0.50523
68583	1	70.9676	4	644.056	2572.19	-0.000397584	-0.15457	---	GKEELAEAEIIKDSPDSPEPPNK	[17] Phospho (ST)	ASUN_HUMAN	S626	IKDSPDSPEPPNK	Protein asunder homolog OS=Homo sapiens GN=ASUN PE=1 SV=2	TRUE	0.34375	24735.5	11553.5	20076.7	31789.1	25750.2	22437.8	18788.6	26659	1.4189	0.50477
27097	1	54.0643	2	1057.44	2112.87	0.00646342	3.05908	108.97	NKPGPNIESGNEDDDASFK	[9] Phospho (ST)	IF2P_HUMAN	S214	PGPNIESGNEDDD	Eukaryotic translation initiation factor 5B OS=Homo sapiens GN=EIF5B PE=1 SV=4	TRUE	0.570963	340059	491306	230374	437391	224179	841526	353913	501032	1.41569	0.501507
23668	1	116.502	3	853.081	2556.22	-0.000195245	-0.0763804	66.42	LTQTSSTEQLNVLETETEVLNK	[7] Phospho (ST)	WDR44_HUMAN	T163	LTQTSSTEQLNVL	WD repeat-containing protein 44 OS=Homo sapiens GN=WDR44 PE=1 SV=1	TRUE	4.48695e-05	162481	193944	194687	252776	303067	224265	183704	260036	1.41552	0.501328
63837	1	73.8094	2	1063.48	2124.94	0.00332992	1.56707	55.47	EYIPGQPPLSQSSDSSPTR	[16] Phospho (ST)	SYEP_HUMAN	S886	SQSSDSSPTRNSE	Bifunctional glutamate/proline--tRNA ligase OS=Homo sapiens GN=EPRS PE=1 SV=5	TRUE	0.356377	132604	108709	89929	156690	75342.4	236629	110414	156221	1.41486	0.500664
4591	1	116.266	3	1239.18	3714.52	0.00166021	0.446952	66.91	SPQPPVEEEDEHFDDTVVCLDTYNCDLHFK	[1] Phospho (ST)|[19] Carbamidomethyl (C)|[25] Carbamidomethyl (C)	HNRPU_HUMAN	S271	KYSRAKSPQPPVE	Heterogeneous nuclear ribonucleoprotein U OS=Homo sapiens GN=HNRNPU PE=1 SV=6	TRUE	0.215771	5.50397e+06	6.22346e+06	4.47699e+06	7.90884e+06	5.59805e+06	9.34428e+06	5.40147e+06	7.61705e+06	1.41018	0.495881
22376	1	39.3191	2	590.753	1179.49	-5.7689e-05	-0.04891	44.04	GNDPLTSSPGR	[8] Phospho (ST)	MCM2_HUMAN	S27	NDPLTSSPGRSSR	DNA replication licensing factor MCM2 OS=Homo sapiens GN=MCM2 PE=1 SV=4	TRUE	0.041858	233307	205289	216169	277593	304153	341476	218255	307741	1.41	0.4957
7645	1	76.8881	4	718.602	2870.38	0.00170211	0.592991	82.28	KPPAPPSPVQSQSPSTNWSPAVPVKK	[7] Phospho (ST)|[13] Phospho (ST)	SRRM1_HUMAN	S769, S775	KPPAPPSPVQSQS, SPVQSQSPSTNWS	Serine/arginine repetitive matrix protein 1 OS=Homo sapiens GN=SRRM1 PE=1 SV=2	TRUE	0.00440092	1.71648e+06	1.06414e+06	1.38186e+06	2.2929e+06	1.59999e+06	1.97425e+06	1.38749e+06	1.95571e+06	1.40953	0.495218
7645	1	76.8881	4	718.602	2870.38	0.00170211	0.592991	---	KPPAPPSPVQSQSPSTNWSPAVPVKK	[7] Phospho (ST)|[15] Phospho (ST)	SRRM1_HUMAN	S769, S777	KPPAPPSPVQSQS, VQSQSPSTNWSPA	Serine/arginine repetitive matrix protein 1 OS=Homo sapiens GN=SRRM1 PE=1 SV=2	TRUE	0.00440092	1.71648e+06	1.06414e+06	1.38186e+06	2.2929e+06	1.59999e+06	1.97425e+06	1.38749e+06	1.95571e+06	1.40953	0.495218
4027	1	114.157	2	982.953	1963.89	0.00331981	1.69043	80.14	SSSPAPADIAQTVQEDLR	[2] Phospho (ST)	G3BP1_HUMAN	S231	EDAQKSSSPAPAD	Ras GTPase-activating protein-binding protein 1 OS=Homo sapiens GN=G3BP1 PE=1 SV=1	TRUE	0.0485381	2.74008e+06	3.35879e+06	2.70091e+06	3.81875e+06	3.64333e+06	4.91454e+06	2.93326e+06	4.12554e+06	1.40647	0.49208
4027	1	114.157	2	982.953	1963.89	0.00331981	1.69043	85.07	SSSPAPADIAQTVQEDLR	[3] Phospho (ST)	G3BP1_HUMAN	S232	DAQKSSSPAPADI	Ras GTPase-activating protein-binding protein 1 OS=Homo sapiens GN=G3BP1 PE=1 SV=1	TRUE	0.0485381	2.74008e+06	3.35879e+06	2.70091e+06	3.81875e+06	3.64333e+06	4.91454e+06	2.93326e+06	4.12554e+06	1.40647	0.49208
29696	1	75.5343	3	777.032	2328.07	-0.000194805	-0.0836763	54.3	VVNTDHGSPEQLQIPVTDSGR	[8] Phospho (ST)	SDE2_HUMAN	S278	VNTDHGSPEQLQI	Protein SDE2 homolog OS=Homo sapiens GN=SDE2 PE=1 SV=1	TRUE	0.00969538	129614	85767.7	89642.3	144698	113837	170329	101675	142955	1.406	0.491594
33790	1	70.3276	3	1036.41	3106.21	-0.000742413	-0.23901	106.76	NHSVNEEEQEEQGEGSEDEWEQVGPR	[16] Phospho (ST)	UBP10_HUMAN	S576	EEQGEGSEDEWEQ	Ubiquitin carboxyl-terminal hydrolase 10 OS=Homo sapiens GN=USP10 PE=1 SV=2	TRUE	0.286865	448660	411929	254453	580639	299248	686521	371681	522136	1.4048	0.490363
38068	1	97.4963	3	882.349	2644.02	0.00149774	0.566462	62.35	EPVADEEEEDSDDDVEPITEFR	[11] Phospho (ST)	ICLN_HUMAN	S102	DEEEEDSDDDVEP	Methylosome subunit pICln OS=Homo sapiens GN=CLNS1A PE=1 SV=1	TRUE	0.0019921	107845	89767.9	58220.1	176436	69279.8	113425	85277.8	119714	1.40381	0.489345
13940	1	94.5311	4	915.137	3656.52	0.000607284	0.166083	78.06	KPATPAEDDEDDDIDLFGSDNEEEDKEAAQLR	[19] Phospho (ST)	EF1D_HUMAN	S162	DIDLFGSDNEEED	Elongation factor 1-delta OS=Homo sapiens GN=EEF1D PE=1 SV=5	TRUE	0.00034554	534141	423982	532388	723540	637263	727561	496837	696122	1.40111	0.486566
35013	1	34.4404	3	744.664	2230.97	0.000607291	0.272209	55.57	RDSSESQLASTESDKPTTGR	[4] Phospho (ST)	CR025_HUMAN	S67	ELRRDSSESQLAS	Uncharacterized protein C18orf25 OS=Homo sapiens GN=C18orf25 PE=1 SV=2	TRUE	0.00604035	150117	139077	77980.9	174861	115498	223803	122392	171387	1.40032	0.485754
35013	1	34.4404	3	744.664	2230.97	0.000607291	0.272209	52.99	RDSSESQLASTESDKPTTGR	[6] Phospho (ST)	CR025_HUMAN	S69	RRDSSESQLASTE	Uncharacterized protein C18orf25 OS=Homo sapiens GN=C18orf25 PE=1 SV=2	TRUE	0.00604035	150117	139077	77980.9	174861	115498	223803	122392	171387	1.40032	0.485754
35013	1	34.4404	3	744.664	2230.97	0.000607291	0.272209	76.39	RDSSESQLASTESDKPTTGR	[3] Phospho (ST)	CR025_HUMAN	S66	MELRRDSSESQLA	Uncharacterized protein C18orf25 OS=Homo sapiens GN=C18orf25 PE=1 SV=2	TRUE	0.00604035	150117	139077	77980.9	174861	115498	223803	122392	171387	1.40032	0.485754
65343	1	25.9053	2	664.306	1326.6	0.000587609	0.442945	54.27	NSSPAPPQPAPGK	[3] Phospho (ST)	CDK12_HUMAN	S1083	EPVKNSSPAPPQP	Cyclin-dependent kinase 12 OS=Homo sapiens GN=CDK12 PE=1 SV=2	TRUE	0.278432	115431	85803.4	68990	165046	89188.6	123952	90074.9	126062	1.39953	0.484938
11513	1	94.1524	2	802.849	1603.68	-0.000245294	-0.152957	88.88	VDSTTCLFPVEEK	[4] Phospho (ST)|[6] Carbamidomethyl (C)	GFPT1_HUMAN	T262	LSRVDSTTCLFPV	Glutamine--fructose-6-phosphate aminotransferase [isomerizing] 1 OS=Homo sapiens GN=GFPT1 PE=1 SV=3	TRUE	0.000520036	353222	325987	350842	358095	507870	574581	343350	480182	1.39852	0.483901
11513	1	94.1524	2	802.849	1603.68	-0.000245294	-0.152957	82.92	VDSTTCLFPVEEK	[3] Phospho (ST)|[6] Carbamidomethyl (C)	GFPT1_HUMAN	S261	NLSRVDSTTCLFP	Glutamine--fructose-6-phosphate aminotransferase [isomerizing] 1 OS=Homo sapiens GN=GFPT1 PE=1 SV=3	TRUE	0.000520036	353222	325987	350842	358095	507870	574581	343350	480182	1.39852	0.483901
13729	1	34.5084	3	827.334	2478.98	0.000341575	0.137789	62.44	TKFASDDEHDEHDENGATGPVK	[5] Phospho (ST)|[15] Deamidated (NQ)	LA_HUMAN	S366	KKTKFASDDEHDE	Lupus La protein OS=Homo sapiens GN=SSB PE=1 SV=2	TRUE	0.0105427	829380	614101	556399	790096	645843	1.35879e+06	666627	931576	1.39745	0.482795
46184	1	71.0155	3	858.406	2572.2	0.00103903	0.403948	63.09	GKEELAEAEIIKDSPDSPEPPNK	[17] Phospho (ST)	ASUN_HUMAN	S626	IKDSPDSPEPPNK	Protein asunder homolog OS=Homo sapiens GN=ASUN PE=1 SV=2	TRUE	0.478606	66508	74286.1	54572.5	85396.8	61539.4	125485	65122.2	90807	1.39441	0.479654
5293	1	61.2062	4	779.134	3112.51	-6.93003e-05	-0.0222651	56.75	STAQQELDGKPASPTPVIVASHTANKEEK	[13] Phospho (ST)	COPB2_HUMAN	S859	LDGKPASPTPVIV	Coatomer subunit beta' OS=Homo sapiens GN=COPB2 PE=1 SV=2	TRUE	0.0234464	1.28637e+06	1.13636e+06	848399	1.54941e+06	1.08069e+06	1.92663e+06	1.09037e+06	1.51891e+06	1.39302	0.478215
5293	1	61.2062	4	779.134	3112.51	-6.93003e-05	-0.0222651	---	STAQQELDGKPASPTPVIVASHTANKEEK	[2] Phospho (ST)	COPB2_HUMAN	T848	FQPSRSTAQQELD	Coatomer subunit beta' OS=Homo sapiens GN=COPB2 PE=1 SV=2	TRUE	0.0234464	1.28637e+06	1.13636e+06	848399	1.54941e+06	1.08069e+06	1.92663e+06	1.09037e+06	1.51891e+06	1.39302	0.478215
66410	1	47.5789	3	967	2897.98	-0.00151024	-0.521135	36.38	AFGESSTESDEEEEEGCGHTHCVR	[5] Phospho (ST)|[9] Phospho (ST)|[17] Carbamidomethyl (C)|[22] Carbamidomethyl (C)	PP1RB_HUMAN	S73, S77	PRAFGESSTESDE, GESSTESDEEEEE	Protein phosphatase 1 regulatory subunit 11 OS=Homo sapiens GN=PPP1R11 PE=1 SV=1	TRUE	0.294226	50573.8	110799	52561.2	74613.3	8487.76	214837	71311.3	99312.6	1.39266	0.477846
1713	1	82.6938	3	668.27	2001.79	0.000404577	0.202108	102.14	IYHLPDAESDEDEDFK	[9] Phospho (ST)	SEPT2_HUMAN	S218	HLPDAESDEDEDF	Septin-2 OS=Homo sapiens GN=SEPT2 PE=1 SV=1	TRUE	0.000120082	3.10903e+06	2.33085e+06	2.95224e+06	3.98541e+06	3.82483e+06	3.87162e+06	2.79737e+06	3.89396e+06	1.392	0.477164
10510	1	89.6431	3	909.379	2725.12	-0.00149427	-0.548332	89.14	GRAEGEWEDQEALDYFSDKESGK	[17] Phospho (ST)	BCLF1_HUMAN	S385	EALDYFSDKESGK	Bcl-2-associated transcription factor 1 OS=Homo sapiens GN=BCLAF1 PE=1 SV=2	TRUE	0.0036784	674331	747881	592315	844851	759912	1.19403e+06	671509	932930	1.3893	0.474361
52151	1	39.4	3	752.695	2255.06	0.00135766	0.602049	41.19	QRSPSPAPAPAPAAAAGPPTRK	[3] Phospho (ST)|[5] Phospho (ST)	SFR19_HUMAN	S498, S500	ERYRQRSPSPAPA, YRQRSPSPAPAPA	Splicing factor, arginine/serine-rich 19 OS=Homo sapiens GN=SCAF1 PE=1 SV=3	TRUE	0.0886814	93434.9	79515.8	56347	103098	49417.1	165949	76432.6	106155	1.38887	0.473908
53493	2	41.4619	2	590.753	1179.49	-0.000360456	-0.305603	38.63	GNDPLTSSPGR	[8] Phospho (ST)	MCM2_HUMAN	S27	NDPLTSSPGRSSR	DNA replication licensing factor MCM2 OS=Homo sapiens GN=MCM2 PE=1 SV=4	TRUE	0.000534021	89886.8	127783	111702	159573	116523	181109	109790	152402	1.38812	0.473128
6858	1	142.502	4	1247.11	4984.42	0.00758198	1.52114	46.64	EQVDEWTVETVEVVNSLQQQPQAASPSVPEPHSLTPVAQADPLVR	[25] Phospho (ST)	CAPR1_HUMAN	S335	QQPQAASPSVPEP	Caprin-1 OS=Homo sapiens GN=CAPRIN1 PE=1 SV=2	TRUE	0.000266656	2.63644e+06	2.29808e+06	1.89517e+06	3.79653e+06	3.00319e+06	2.68011e+06	2.27656e+06	3.15994e+06	1.38803	0.473042
40689	2	100.843	3	928.775	2783.3	-0.00136723	-0.491225	34.14	GSVPLSSSPPATHFPDETEITNPVPK	[8] Phospho (ST)	TOP2A_HUMAN	S1393	SVPLSSSPPATHF	DNA topoisomerase 2-alpha OS=Homo sapiens GN=TOP2A PE=1 SV=3	TRUE	0.00143177	224147	280318	333157	406054	483058	272887	279207	387333	1.38726	0.472239
62443	1	52.705	3	633.949	1898.83	-0.000197994	-0.104272	54.85	LKSEDGVEGDLGETQSR	[3] Phospho (ST)	AHNK_HUMAN	S135	IKPRLKSEDGVEG	Neuroblast differentiation-associated protein AHNAK OS=Homo sapiens GN=AHNAK PE=1 SV=2	TRUE	0.199823	32369.9	30219.8	19522.8	37227	29906.8	46774	27370.8	37969.2	1.38721	0.472191
66218	1	52.0678	3	704.971	2111.89	0.000437378	0.207102	35.23	SSAGDTEFVHQNSQEIQR	[13] Phospho (ST)	PJA2_HUMAN	S253	EFVHQNSQEIQRS	E3 ubiquitin-protein ligase Praja-2 OS=Homo sapiens GN=PJA2 PE=1 SV=4	TRUE	0.00344166	26417.1	26540.7	15196.5	33260	20323.5	40868.7	22718.1	31484.1	1.38586	0.47078
52371	1	48.2086	3	587.241	1758.7	-9.48864e-05	-0.0539526	34.46	HGSFHEDEDPIGSPR	[13] Phospho (ST)	MINT_HUMAN	S1278	DEDPIGSPRLLSV	Msx2-interacting protein OS=Homo sapiens GN=SPEN PE=1 SV=1	TRUE	0.100099	62419.6	58062.7	41687.4	72327.6	57840	94395.7	54056.6	74854.5	1.38474	0.469618
42990	1	98.5841	2	1141.5	2280.98	-0.000105401	-0.0462087	105.35	IVEPEVVGESDSEVEGDAWR	[12] Phospho (ST)	MFAP1_HUMAN	S118	VVGESDSEVEGDA	Microfibrillar-associated protein 1 OS=Homo sapiens GN=MFAP1 PE=1 SV=2	TRUE	0.106039	141802	157121	82281	205557	72995.9	248643	127068	175732	1.38298	0.467777
29268	1	27.1863	2	787.804	1573.59	7.75279e-05	0.0492681	79.3	GHYEVTGSDDETGK	[8] Phospho (ST)	AHNK_HUMAN	S5841	HYEVTGSDDETGK	Neuroblast differentiation-associated protein AHNAK OS=Homo sapiens GN=AHNAK PE=1 SV=2	TRUE	0.00714459	399627	388450	323541	566149	367710	598817	370539	510892	1.37878	0.463391
4981	1	110.343	3	780.34	2338	-0.0055033	-2.35385	58.41	ELSNSPLRENSFGSPLEFR	[5] Phospho (ST)|[14] Phospho (ST)	SRRM2_HUMAN	S1320, S1329	HKELSNSPLRENS, RENSFGSPLEFRN	Serine/arginine repetitive matrix protein 2 OS=Homo sapiens GN=SRRM2 PE=1 SV=2	TRUE	3.45731e-05	1.23431e+06	1.26862e+06	1.34016e+06	1.59184e+06	1.80958e+06	1.89171e+06	1.28103e+06	1.76438e+06	1.37731	0.461855
19650	1	79.3671	3	984.455	2950.34	0.00040968	0.138858	41.07	KPPAPPSPVQSQSPSTNWSPAVPVKK	[7] Phospho (ST)|[11] Phospho (ST)|[19] Phospho (ST)	SRRM1_HUMAN	S769, S773, S781	KPPAPPSPVQSQS, PPSPVQSQSPSTN, SPSTNWSPAVPVK	Serine/arginine repetitive matrix protein 1 OS=Homo sapiens GN=SRRM1 PE=1 SV=2	TRUE	0.0414642	965741	915638	762768	1.33036e+06	531139	1.77747e+06	881383	1.21299e+06	1.37624	0.460728
24145	1	70.5236	3	959.103	2874.29	-0.00544509	-1.89441	41.31	ESGVVAVSPEKSESPQKEDGLSSQLK	[8] Phospho (ST)|[12] Phospho (ST)	MINT_HUMAN	S2120, S2124	SGVVAVSPEKSES, AVSPEKSESPQKE	Msx2-interacting protein OS=Homo sapiens GN=SPEN PE=1 SV=1	TRUE	0.123038	267136	277424	207674	367190	164302	502158	250745	344550	1.37411	0.458493
24145	1	70.5236	3	959.103	2874.29	-0.00544509	-1.89441	44.9	ESGVVAVSPEKSESPQKEDGLSSQLK	[8] Phospho (ST)|[14] Phospho (ST)	MINT_HUMAN	S2120, S2126	SGVVAVSPEKSES, SPEKSESPQKEDG	Msx2-interacting protein OS=Homo sapiens GN=SPEN PE=1 SV=1	TRUE	0.123038	267136	277424	207674	367190	164302	502158	250745	344550	1.37411	0.458493
63053	2	81.8208	2	808.895	1615.77	3.53395e-05	0.0218715	34.26	KITSFELAQLQEK	[3] Phospho (ST)|[9] Deamidated (NQ)|[11] Deamidated (NQ)	RIC3_HUMAN	T143	NTHRKITSFELAQ	Protein RIC-3 OS=Homo sapiens GN=RIC3 PE=1 SV=1	TRUE	0.118666	47545.4	14366.7	57194.3	31676.6	37815.4	93776.8	39702.1	54422.9	1.37078	0.454999
9673	1	81.8294	4	1135.26	4537.02	0.0014623	0.322304	48.31	TEPAAEAEAASGPSESPSPPAAEELPGSHAEPPVPAQGEAPGEQAR	[11] Phospho (ST)	EIF3B_HUMAN	S78	AEAEAASGPSESP	Eukaryotic translation initiation factor 3 subunit B OS=Homo sapiens GN=EIF3B PE=1 SV=3	TRUE	0.00283227	1.74788e+06	1.56153e+06	1.54049e+06	2.45557e+06	2.19315e+06	1.98913e+06	1.61663e+06	2.21262e+06	1.36866	0.452761
9673	1	81.8294	4	1135.26	4537.02	0.0014623	0.322304	57.13	TEPAAEAEAASGPSESPSPPAAEELPGSHAEPPVPAQGEAPGEQAR	[16] Phospho (ST)	EIF3B_HUMAN	S83	ASGPSESPSPPAA	Eukaryotic translation initiation factor 3 subunit B OS=Homo sapiens GN=EIF3B PE=1 SV=3	TRUE	0.00283227	1.74788e+06	1.56153e+06	1.54049e+06	2.45557e+06	2.19315e+06	1.98913e+06	1.61663e+06	2.21262e+06	1.36866	0.452761
15647	1	44.1671	3	596.94	1787.8	-0.00111029	-0.621037	34.27	EGEDGDQPTTPPKPLK	[9] Phospho (ST)	DNLI1_HUMAN	T182	EDGDQPTTPPKPL	DNA ligase 1 OS=Homo sapiens GN=LIG1 PE=1 SV=1	TRUE	0.0274904	408136	417320	319879	497031	506177	563905	381778	522371	1.36826	0.452339
2163	1	89.1138	3	1006.07	3015.18	0.000552095	0.183105	83.77	EFITGDVEPTDAESEWHSENEEEEK	[18] Phospho (ST)	NP1L4_HUMAN	S125	AESEWHSENEEEE	Nucleosome assembly protein 1-like 4 OS=Homo sapiens GN=NAP1L4 PE=1 SV=1	TRUE	0.0079567	5.58446e+06	3.70507e+06	3.43387e+06	6.92118e+06	5.23087e+06	5.2251e+06	4.24113e+06	5.79239e+06	1.36576	0.449708
58954	1	90.2202	3	1058.1	3171.29	0.00171867	0.541947	65.15	MLAESDESGDEESVSQTDKTELQNTLR	[5] Phospho (ST)|[8] Phospho (ST)	OSBP1_HUMAN	S190, S193	VKMLAESDESGDE, LAESDESGDEESV	Oxysterol-binding protein 1 OS=Homo sapiens GN=OSBP PE=1 SV=1	TRUE	0.482418	56717	127725	103910	140438	0	252732	96117.3	131056	1.3635	0.447319
22112	1	98.5359	3	761.335	2280.98	0.00351514	1.54107	64.97	IVEPEVVGESDSEVEGDAWR	[12] Phospho (ST)	MFAP1_HUMAN	S118	VVGESDSEVEGDA	Microfibrillar-associated protein 1 OS=Homo sapiens GN=MFAP1 PE=1 SV=2	TRUE	0.00191479	206670	183474	236157	314090	314837	224720	208767	284549	1.363	0.446781
50406	1	70.5717	4	719.581	2874.29	0.000550382	0.191484	---	ESGVVAVSPEKSESPQKEDGLSSQLK	[8] Phospho (ST)|[12] Phospho (ST)	MINT_HUMAN	S2120, S2124	SGVVAVSPEKSES, AVSPEKSESPQKE	Msx2-interacting protein OS=Homo sapiens GN=SPEN PE=1 SV=1	TRUE	0.0316739	66019.6	47936.6	56891.3	97397.2	73012.5	62356.4	56949.2	77588.7	1.36242	0.446172
50406	1	70.5717	4	719.581	2874.29	0.000550382	0.191484	---	ESGVVAVSPEKSESPQKEDGLSSQLK	[8] Phospho (ST)|[14] Phospho (ST)	MINT_HUMAN	S2120, S2126	SGVVAVSPEKSES, SPEKSESPQKEDG	Msx2-interacting protein OS=Homo sapiens GN=SPEN PE=1 SV=1	TRUE	0.0316739	66019.6	47936.6	56891.3	97397.2	73012.5	62356.4	56949.2	77588.7	1.36242	0.446172
29055	1	64.2682	3	725.351	2173.03	-0.00021772	-0.100192	40.86	KLSVPTSDEEDEVPAPKPR	[7] Phospho (ST)	ABCF1_HUMAN	S109	KLSVPTSDEEDEV	ATP-binding cassette sub-family F member 1 OS=Homo sapiens GN=ABCF1 PE=1 SV=2	TRUE	0.252974	244095	234333	182798	286258	232698	380940	220409	299966	1.36095	0.444614
14454	1	35.7292	4	685.316	2737.23	0.00127483	0.465739	51.09	ERPVQSLKTSRDTSPSSGSAVSSSK	[13] Phospho (ST)|[14] Phospho (ST)	PPHLN_HUMAN	T204, S205	LKTSRDTSPSSGS, KTSRDTSPSSGSA	Periphilin-1 OS=Homo sapiens GN=PPHLN1 PE=1 SV=2	TRUE	0.0466481	568873	382728	326151	609256	499795	629445	425917	579499	1.36059	0.444231
14454	1	35.7292	4	685.316	2737.23	0.00127483	0.465739	54.67	ERPVQSLKTSRDTSPSSGSAVSSSK	[9] Phospho (ST)|[10] Phospho (ST)	PPHLN_HUMAN	T200, S201	PVQSLKTSRDTSP, VQSLKTSRDTSPS	Periphilin-1 OS=Homo sapiens GN=PPHLN1 PE=1 SV=2	TRUE	0.0466481	568873	382728	326151	609256	499795	629445	425917	579499	1.36059	0.444231
14454	1	35.7292	4	685.316	2737.23	0.00127483	0.465739	49.48	ERPVQSLKTSRDTSPSSGSAVSSSK	[10] Phospho (ST)|[13] Phospho (ST)	PPHLN_HUMAN	S201, T204	VQSLKTSRDTSPS, LKTSRDTSPSSGS	Periphilin-1 OS=Homo sapiens GN=PPHLN1 PE=1 SV=2	TRUE	0.0466481	568873	382728	326151	609256	499795	629445	425917	579499	1.36059	0.444231
49842	1	82.1659	3	1229.81	3686.41	-0.000331937	-0.0900435	34.8	TRDDGDEEGLLTHSEEELEHSQDTDADDGALQ	[12] Phospho (ST)|[24] Phospho (ST)	RALY_HUMAN	T286, T298	DEEGLLTHSEEEL, LEHSQDTDADDGA	RNA-binding protein Raly OS=Homo sapiens GN=RALY PE=1 SV=1	TRUE	0.518066	179615	383321	220586	337787	0	727845	261174	355211	1.36005	0.443665
49842	1	82.1659	3	1229.81	3686.41	-0.000331937	-0.0900435	39.48	TRDDGDEEGLLTHSEEELEHSQDTDADDGALQ	[12] Phospho (ST)|[21] Phospho (ST)	RALY_HUMAN	T286, S295	DEEGLLTHSEEEL, EEELEHSQDTDAD	RNA-binding protein Raly OS=Homo sapiens GN=RALY PE=1 SV=1	TRUE	0.518066	179615	383321	220586	337787	0	727845	261174	355211	1.36005	0.443665
47651	1	32.7844	3	561.942	1682.8	-0.000107061	-0.0636204	42.18	RKPSPEPEGEVGPPK	[4] Phospho (ST)	I2BP2_HUMAN	S360	ARKRKPSPEPEGE	Interferon regulatory factor 2-binding protein 2 OS=Homo sapiens GN=IRF2BP2 PE=1 SV=2	TRUE	0.247365	97593.2	85583.3	51417.3	120378	74209	124261	78197.9	106283	1.35915	0.442705
24152	1	152.239	3	1220.22	3657.64	-0.0011092	-0.303255	82.29	SRGSDSPAADVEIEYVTEEPEIYEPNFIFFK	[6] Phospho (ST)	SF3B2_HUMAN	S362	RSRGSDSPAADVE	Splicing factor 3B subunit 2 OS=Homo sapiens GN=SF3B2 PE=1 SV=2	TRUE	0.000190532	553033	425717	357793	717934	512624	584680	445514	605079	1.35816	0.441652
37826	1	72.6976	3	874.721	2621.14	-0.000467939	-0.178525	41.16	KAPAGQEEPGTPPSSPLSAEQLDR	[14] Phospho (ST)|[15] Phospho (ST)	UNG_HUMAN	S63, S64	EPGTPPSSPLSAE, PGTPPSSPLSAEQ	Uracil-DNA glycosylase OS=Homo sapiens GN=UNG PE=1 SV=2	TRUE	0.343291	309946	230504	238780	356676	275088	426443	259743	352736	1.35802	0.441503
37826	1	72.6976	3	874.721	2621.14	-0.000467939	-0.178525	57.9	KAPAGQEEPGTPPSSPLSAEQLDR	[11] Phospho (ST)|[15] Phospho (ST)	UNG_HUMAN	T60, S64	GQEEPGTPPSSPL, PGTPPSSPLSAEQ	Uracil-DNA glycosylase OS=Homo sapiens GN=UNG PE=1 SV=2	TRUE	0.343291	309946	230504	238780	356676	275088	426443	259743	352736	1.35802	0.441503
34071	1	108.282	3	1006.84	3017.51	0.0215156	7.13033	58.17	IKEEVLSESEAENQQAGAAALAPEIVIK	[9] Phospho (ST)|[15] Deamidated (NQ)	APC4_HUMAN	S779	EEVLSESEAENQQ	Anaphase-promoting complex subunit 4 OS=Homo sapiens GN=ANAPC4 PE=1 SV=2	TRUE	0.00664978	137611	118261	105432	148330	173872	168356	120435	163520	1.35775	0.441215
34071	1	108.282	3	1006.84	3017.51	0.0215156	7.13033	44.43	IKEEVLSESEAENQQAGAAALAPEIVIK	[7] Phospho (ST)|[15] Deamidated (NQ)	APC4_HUMAN	S777	IKEEVLSESEAEN	Anaphase-promoting complex subunit 4 OS=Homo sapiens GN=ANAPC4 PE=1 SV=2	TRUE	0.00664978	137611	118261	105432	148330	173872	168356	120435	163520	1.35775	0.441215
34071	1	108.282	3	1006.84	3017.51	0.0215156	7.13033	52.27	IKEEVLSESEAENQQAGAAALAPEIVIK	[7] Phospho (ST)|[14] Deamidated (NQ)	APC4_HUMAN	S777	IKEEVLSESEAEN	Anaphase-promoting complex subunit 4 OS=Homo sapiens GN=ANAPC4 PE=1 SV=2	TRUE	0.00664978	137611	118261	105432	148330	173872	168356	120435	163520	1.35775	0.441215
34071	1	108.282	3	1006.84	3017.51	0.0215156	7.13033	41.96	IKEEVLSESEAENQQAGAAALAPEIVIK	[7] Phospho (ST)|[13] Deamidated (NQ)	APC4_HUMAN	S777	IKEEVLSESEAEN	Anaphase-promoting complex subunit 4 OS=Homo sapiens GN=ANAPC4 PE=1 SV=2	TRUE	0.00664978	137611	118261	105432	148330	173872	168356	120435	163520	1.35775	0.441215
48480	1	63.633	3	770.345	2308.01	0.000107183	0.0464394	42.74	EVFGDTLNESRDPDRPPER	[10] Phospho (ST)	KCD12_HUMAN	S256	GDTLNESRDPDRP	BTB/POZ domain-containing protein KCTD12 OS=Homo sapiens GN=KCTD12 PE=1 SV=1	TRUE	0.0417268	53302.1	63268.1	35233.3	66615	38435.5	100702	50601.2	68584.3	1.35539	0.438708
65081	1	38.4302	3	643.616	1927.83	-0.000288635	-0.14972	54.65	ERESSANNSVSPSESLR	[11] Phospho (ST)	TLE3_HUMAN	S203	SANNSVSPSESLR	Transducin-like enhancer protein 3 OS=Homo sapiens GN=TLE3 PE=1 SV=2	TRUE	0.0186972	43152.5	39145.2	28252.8	45792.2	45855.7	58036.8	36850.2	49894.9	1.35399	0.437221
4625	1	101.946	4	1004.18	4012.68	0.00178257	0.444234	39.04	DTHEDHDTSTENTDESNHDPQFEPIVSLPEQEIK	[13] Phospho (ST)	RANG_HUMAN	T18	DTSTENTDESNHD	Ran-specific GTPase-activating protein OS=Homo sapiens GN=RANBP1 PE=1 SV=1	TRUE	0.000202452	2.32595e+06	2.73432e+06	2.57024e+06	3.01235e+06	3.28118e+06	4.02747e+06	2.5435e+06	3.44033e+06	1.3526	0.435731
11529	1	61.3533	3	957.423	2869.25	-0.00203991	-0.710955	50.08	HIKEEPLSEEEPCTSTAIASPEKK	[8] Phospho (ST)|[13] Carbamidomethyl (C)|[20] Phospho (ST)	NOP58_HUMAN	S502, S514	IKEEPLSEEEPCT, TSTAIASPEKKKK	Nucleolar protein 58 OS=Homo sapiens GN=NOP58 PE=1 SV=1	TRUE	0.70038	846596	1.01002e+06	571284	1.02885e+06	567453	1.68525e+06	809299	1.09385e+06	1.3516	0.434671
52412	1	70.9171	3	644.622	1930.84	-0.00231797	-1.20049	54.61	KGSSGNASEVSVACLTER	[4] Phospho (ST)|[14] Carbamidomethyl (C)	CYTSA_HUMAN	S385	RSRKGSSGNASEV	Cytospin-A OS=Homo sapiens GN=SPECC1L PE=1 SV=2	TRUE	0.000915299	26652.5	23444	26904	32628.7	33540.2	37650.5	25666.8	34606.5	1.3483	0.431137
52412	1	70.9171	3	644.622	1930.84	-0.00231797	-1.20049	39.44	KGSSGNASEVSVACLTER	[8] Phospho (ST)|[14] Carbamidomethyl (C)	CYTSA_HUMAN	S389	GSSGNASEVSVAC	Cytospin-A OS=Homo sapiens GN=SPECC1L PE=1 SV=2	TRUE	0.000915299	26652.5	23444	26904	32628.7	33540.2	37650.5	25666.8	34606.5	1.3483	0.431137
14832	2	81.3405	4	865.866	3459.44	0.00659096	1.90521	68.87	CGSGPVHISGQHLVAVEEDAESEDEEEEDVK	[1] Carbamidomethyl (C)|[22] Phospho (ST)	NPM_HUMAN	S125	VEEDAESEDEEEE	Nucleophosmin OS=Homo sapiens GN=NPM1 PE=1 SV=2	TRUE	0.644614	472448	1.30163e+06	1.40875e+06	1.69188e+06	1.61302e+06	980773	1.06094e+06	1.42856e+06	1.3465	0.429213
9047	1	93.8716	4	849.344	3393.35	7.14534e-05	0.0210569	94.65	FEEESKEPVADEEEEDSDDDVEPITEFR	[17] Phospho (ST)	ICLN_HUMAN	S102	DEEEEDSDDDVEP	Methylosome subunit pICln OS=Homo sapiens GN=CLNS1A PE=1 SV=1	TRUE	0.117272	1.02892e+06	431268	1.30317e+06	1.15475e+06	1.42845e+06	1.13412e+06	921121	1.23911e+06	1.34522	0.427841
36653	1	36.1455	3	724.62	2170.84	0.00238056	1.09661	77.51	TLHCEGTEINSDDEQESK	[4] Carbamidomethyl (C)|[11] Phospho (ST)	CND3_HUMAN	S674	EGTEINSDDEQES	Condensin complex subunit 3 OS=Homo sapiens GN=NCAPG PE=1 SV=1	TRUE	0.130495	229386	208270	162303	263155	191060	352734	199987	268983	1.34501	0.427612
25619	1	123.649	5	1288.42	6437.04	0.0313063	4.86348	37.11	VLQDMGLPTGAEGRDSSKGEDSAEETEAKPAVVAPAPVVEAVSTPSAAFPSDATAEQGPILTK	[3] Deamidated (NQ)|[26] Phospho (ST)|[43] Phospho (ST)	ILF3_HUMAN	T486, S503	EDSAEETEAKPAV, PVVEAVSTPSAAF	Interleukin enhancer-binding factor 3 OS=Homo sapiens GN=ILF3 PE=1 SV=3	TRUE	0.00356553	267583	230829	305903	431267	170824	477386	268105	359826	1.34211	0.424501
4590	1	67.2203	3	914.725	2741.15	9.56357e-05	0.0348888	63.19	HIKEEPLSEEEPCTSTAIASPEK	[8] Phospho (ST)|[13] Carbamidomethyl (C)|[20] Phospho (ST)	NOP58_HUMAN	S502, S514	IKEEPLSEEEPCT, TSTAIASPEKKKK	Nucleolar protein 58 OS=Homo sapiens GN=NOP58 PE=1 SV=1	TRUE	0.25567	2.09765e+06	2.01666e+06	1.63844e+06	2.65678e+06	1.86214e+06	3.19933e+06	1.91758e+06	2.57275e+06	1.34166	0.424023
4590	1	67.2203	3	914.725	2741.15	9.56357e-05	0.0348888	---	HIKEEPLSEEEPCTSTAIASPEK	[13] Carbamidomethyl (C)|[14] Phospho (ST)|[20] Phospho (ST)	NOP58_HUMAN	T508, S514	SEEEPCTSTAIAS, TSTAIASPEKKKK	Nucleolar protein 58 OS=Homo sapiens GN=NOP58 PE=1 SV=1	TRUE	0.25567	2.09765e+06	2.01666e+06	1.63844e+06	2.65678e+06	1.86214e+06	3.19933e+06	1.91758e+06	2.57275e+06	1.34166	0.424023
48154	1	38.2476	2	691.247	1380.48	0.000473431	0.342947	49.53	SVSPCSNVESR	[1] Phospho (ST)|[3] Phospho (ST)|[5] Carbamidomethyl (C)	SRRM2_HUMAN	S952, S954	TPRRSRSVSPCSN, RRSRSVSPCSNVE	Serine/arginine repetitive matrix protein 2 OS=Homo sapiens GN=SRRM2 PE=1 SV=2	TRUE	0.0103226	95721.7	111748	93553.8	132139	55266.9	216131	100341	134512	1.34055	0.422822
36426	1	94.5311	3	920.738	2759.19	-0.000249616	-0.090467	39.62	DSGSDTASAIIPSTTPSVDSDDESVVK	[20] Phospho (ST)	RFIP1_HUMAN	S202	TTPSVDSDDESVV	Rab11 family-interacting protein 1 OS=Homo sapiens GN=RAB11FIP1 PE=1 SV=3	TRUE	0.106049	259896	229152	300060	333581	403378	315826	263036	350928	1.33415	0.415916
39327	1	75.2531	3	675.594	2023.76	0.00472461	2.33458	48.57	KETESEAEDNLDDLEK	[3] Phospho (ST)|[5] Phospho (ST)	SRRM1_HUMAN	T872, S874	PEPKKETESEAED, PKKETESEAEDNL	Serine/arginine repetitive matrix protein 1 OS=Homo sapiens GN=SRRM1 PE=1 SV=2	TRUE	0.355507	96571.1	99310.3	149775	203109	38743.1	218912	115219	153588	1.33301	0.414688
22992	1	106.193	2	1119.93	2237.85	0.000933734	0.417246	139.89	TPEELDDSDFETEDFDVR	[8] Phospho (ST)	CTNA1_HUMAN	S641	PEELDDSDFETED	Catenin alpha-1 OS=Homo sapiens GN=CTNNA1 PE=1 SV=1	TRUE	0.034945	419091	512487	376447	632151	298566	811333	436008	580683	1.33182	0.413396
65124	1	59.7498	3	1188.87	3563.59	-0.00145236	-0.407556	---	SSPGQPEAGPEGAQERPSQAAPAVEAEGPGSSQAPR	[18] Phospho (ST)	TXLNA_HUMAN	S35	GAQERPSQAAPAV	Alpha-taxilin OS=Homo sapiens GN=TXLNA PE=1 SV=3	TRUE	0.445762	50157.6	77112.2	35074	80784.8	0	135369	54114.6	72051.1	1.33145	0.413003
47026	1	106.952	3	881.36	2641.06	0.00162402	0.614911	52.27	RPDYAPMESSDEEDEEFQFIK	[10] Phospho (ST)	MFAP1_HUMAN	S53	YAPMESSDEEDEE	Microfibrillar-associated protein 1 OS=Homo sapiens GN=MFAP1 PE=1 SV=2	TRUE	0.0849099	64643.2	87426	56276.2	112240	49032.9	116096	69448.5	92456.2	1.33129	0.412827
38644	1	71.3528	4	762.37	3045.45	-0.00361588	-1.1873	70.57	RHAPSPEPAVQGTGVAGVPEESGDAAAIPAK	[5] Phospho (ST)	UNG_HUMAN	S23	RKRHAPSPEPAVQ	Uracil-DNA glycosylase OS=Homo sapiens GN=UNG PE=1 SV=2	TRUE	0.112062	116881	92916.3	104184	146746	132550	138485	104660	139260	1.33059	0.412069
21315	1	68.5888	3	1058.76	3173.24	-0.0001949	-0.0614199	77.37	AGEPNSPDAEEANSPDVTAGCDPAGVHPPR	[6] Phospho (ST)|[14] Phospho (ST)|[21] Carbamidomethyl (C)	NSUN2_HUMAN	S743, S751	RAGEPNSPDAEEA, DAEEANSPDVTAG	tRNA (cytosine(34)-C(5))-methyltransferase OS=Homo sapiens GN=NSUN2 PE=1 SV=2	TRUE	0.691711	1.27783e+06	1.37986e+06	999044	1.73413e+06	929586	2.19466e+06	1.21891e+06	1.61946e+06	1.32861	0.409915
66730	1	48.7334	4	666.035	2660.11	-0.00226318	-0.850784	---	FTDKDQQPSGSEGEDDDAEAALKK	[11] Phospho (ST)	THUM1_HUMAN	S88	DQQPSGSEGEDDD	THUMP domain-containing protein 1 OS=Homo sapiens GN=THUMPD1 PE=1 SV=2	TRUE	0.00914618	37145.3	31793.5	22986.3	41433.8	35762.4	44860.9	30641.7	40685.7	1.32779	0.409026
66730	1	48.7334	4	666.035	2660.11	-0.00226318	-0.850784	---	FTDKDQQPSGSEGEDDDAEAALKK	[9] Phospho (ST)	THUM1_HUMAN	S86	DKDQQPSGSEGED	THUMP domain-containing protein 1 OS=Homo sapiens GN=THUMPD1 PE=1 SV=2	TRUE	0.00914618	37145.3	31793.5	22986.3	41433.8	35762.4	44860.9	30641.7	40685.7	1.32779	0.409026
11997	1	32.1498	2	651.263	1300.51	-0.000337566	-0.259564	57.56	SVSPCSNVESR	[3] Phospho (ST)|[5] Carbamidomethyl (C)	SRRM2_HUMAN	S954	RRSRSVSPCSNVE	Serine/arginine repetitive matrix protein 2 OS=Homo sapiens GN=SRRM2 PE=1 SV=2	TRUE	0.00190199	594027	380660	330925	595555	547429	588907	435204	577297	1.3265	0.407622
37337	1	27.6952	2	652.306	1302.6	-0.000228024	-0.175054	57.51	APQTSSSPPPVR	[7] Phospho (ST)	SRRM1_HUMAN	S696	APQTSSSPPPVRR	Serine/arginine repetitive matrix protein 1 OS=Homo sapiens GN=SRRM1 PE=1 SV=2	TRUE	0.00544924	502652	399722	308134	594961	388190	622298	403503	535150	1.32626	0.407364
23178	1	76.8881	3	778.64	2332.9	0.00020819	0.0892409	54.16	DTYSDRSGSSSPDSEITELK	[9] Phospho (ST)|[10] Phospho (ST)	PYRG1_HUMAN	S573, S574	YSDRSGSSSPDSE, SDRSGSSSPDSEI	CTP synthase 1 OS=Homo sapiens GN=CTPS1 PE=1 SV=2	TRUE	0.0151533	347362	319671	328257	511744	212770	593449	331763	439321	1.3242	0.405121
23178	1	76.8881	3	778.64	2332.9	0.00020819	0.0892409	52.67	DTYSDRSGSSSPDSEITELK	[10] Phospho (ST)|[11] Phospho (ST)	PYRG1_HUMAN	S574, S575	SDRSGSSSPDSEI, DRSGSSSPDSEIT	CTP synthase 1 OS=Homo sapiens GN=CTPS1 PE=1 SV=2	TRUE	0.0151533	347362	319671	328257	511744	212770	593449	331763	439321	1.3242	0.405121
5479	1	117.111	5	987.278	4931.35	0.00426424	0.864721	43.41	DSSKGEDSAEETEAKPAVVAPAPVVEAVSTPSAAFPSDATAEQGPILTK	[12] Phospho (ST)	ILF3_HUMAN	T486	EDSAEETEAKPAV	Interleukin enhancer-binding factor 3 OS=Homo sapiens GN=ILF3 PE=1 SV=3	TRUE	0.0118505	1.77706e+06	1.60606e+06	1.91178e+06	2.16357e+06	3.3639e+06	1.47555e+06	1.76497e+06	2.33434e+06	1.3226	0.403373
5479	1	117.111	5	987.278	4931.35	0.00426424	0.864721	57.07	DSSKGEDSAEETEAKPAVVAPAPVVEAVSTPSAAFPSDATAEQGPILTK	[8] Phospho (ST)	ILF3_HUMAN	S482	SSKGEDSAEETEA	Interleukin enhancer-binding factor 3 OS=Homo sapiens GN=ILF3 PE=1 SV=3	TRUE	0.0118505	1.77706e+06	1.60606e+06	1.91178e+06	2.16357e+06	3.3639e+06	1.47555e+06	1.76497e+06	2.33434e+06	1.3226	0.403373
5479	1	117.111	5	987.278	4931.35	0.00426424	0.864721	38.63	DSSKGEDSAEETEAKPAVVAPAPVVEAVSTPSAAFPSDATAEQGPILTK	[30] Phospho (ST)	ILF3_HUMAN	T504	VVEAVSTPSAAFP	Interleukin enhancer-binding factor 3 OS=Homo sapiens GN=ILF3 PE=1 SV=3	TRUE	0.0118505	1.77706e+06	1.60606e+06	1.91178e+06	2.16357e+06	3.3639e+06	1.47555e+06	1.76497e+06	2.33434e+06	1.3226	0.403373
4560	1	134.049	4	1066.54	4262.11	0.0277093	6.50135	50.73	KIIPTLEEGLQLPSPTATSQLPLESDAVECLNYQHYK	[16] Phospho (ST)|[30] Carbamidomethyl (C)	HNRPK_HUMAN	T118	LQLPSPTATSQLP	Heterogeneous nuclear ribonucleoprotein K OS=Homo sapiens GN=HNRNPK PE=1 SV=1	TRUE	0.00032587	3.83669e+06	3.38117e+06	3.27942e+06	4.83645e+06	4.69354e+06	4.3085e+06	3.49909e+06	4.61283e+06	1.31829	0.398672
4560	1	134.049	4	1066.54	4262.11	0.0277093	6.50135	57.52	KIIPTLEEGLQLPSPTATSQLPLESDAVECLNYQHYK	[19] Phospho (ST)|[30] Carbamidomethyl (C)	HNRPK_HUMAN	S121	PSPTATSQLPLES	Heterogeneous nuclear ribonucleoprotein K OS=Homo sapiens GN=HNRNPK PE=1 SV=1	TRUE	0.00032587	3.83669e+06	3.38117e+06	3.27942e+06	4.83645e+06	4.69354e+06	4.3085e+06	3.49909e+06	4.61283e+06	1.31829	0.398672
4560	1	134.049	4	1066.54	4262.11	0.0277093	6.50135	54.29	KIIPTLEEGLQLPSPTATSQLPLESDAVECLNYQHYK	[18] Phospho (ST)|[30] Carbamidomethyl (C)	HNRPK_HUMAN	T120	LPSPTATSQLPLE	Heterogeneous nuclear ribonucleoprotein K OS=Homo sapiens GN=HNRNPK PE=1 SV=1	TRUE	0.00032587	3.83669e+06	3.38117e+06	3.27942e+06	4.83645e+06	4.69354e+06	4.3085e+06	3.49909e+06	4.61283e+06	1.31829	0.398672
19108	1	122.576	4	1032.21	4124.83	-0.0021364	-0.517936	42.34	AYSQEEITQGFEETGDTLYAPYSTHFQLQNQPPQK	[3] Phospho (ST)	RAI3_HUMAN	S301	VENRAYSQEEITQ	Retinoic acid-induced protein 3 OS=Homo sapiens GN=GPRC5A PE=1 SV=2	TRUE	0.00125632	513567	558806	556505	696373	874138	574519	542959	715010	1.31688	0.397119
76344	1	67.4128	3	999.093	2994.26	-0.00461298	-1.54061	45.64	EAPAEGEAAEPGSPTAAEGEAASAASSTSSPK	[30] Phospho (ST)	MARCS_HUMAN	S135	AASSTSSPKAEDG	Myristoylated alanine-rich C-kinase substrate OS=Homo sapiens GN=MARCKS PE=1 SV=4	TRUE	0.000360565	42601.3	43630.1	35099.6	48923.7	41297	69406.7	40443.7	53209.1	1.31564	0.39576
24417	1	113.022	3	1307.85	3920.54	0.001922	0.490239	---	IDEPSTPYHSMMGDDEDACSDTEATEAMAPDILAR	[19] Carbamidomethyl (C)|[22] Phospho (ST)	IPP2_HUMAN	T89	EDACSDTEATEAM	Protein phosphatase inhibitor 2 OS=Homo sapiens GN=PPP1R2 PE=1 SV=2	TRUE	0.1167	393075	566720	420700	802659	167020	843673	460165	604451	1.31355	0.393473
24417	1	113.022	3	1307.85	3920.54	0.001922	0.490239	93.44	IDEPSTPYHSMMGDDEDACSDTEATEAMAPDILAR	[19] Carbamidomethyl (C)|[20] Phospho (ST)	IPP2_HUMAN	S87	DDEDACSDTEATE	Protein phosphatase inhibitor 2 OS=Homo sapiens GN=PPP1R2 PE=1 SV=2	TRUE	0.1167	393075	566720	420700	802659	167020	843673	460165	604451	1.31355	0.393473
24417	1	113.022	3	1307.85	3920.54	0.001922	0.490239	56.5	IDEPSTPYHSMMGDDEDACSDTEATEAMAPDILAR	[10] Phospho (ST)|[19] Carbamidomethyl (C)	IPP2_HUMAN	S77	PSTPYHSMMGDDE	Protein phosphatase inhibitor 2 OS=Homo sapiens GN=PPP1R2 PE=1 SV=2	TRUE	0.1167	393075	566720	420700	802659	167020	843673	460165	604451	1.31355	0.393473
74647	1	44.1211	3	962.064	2883.17	0.00355639	1.2335	37.07	TTESGSDSESKPDQEAEPQEAAGAQGR	[10] Phospho (ST)|[11] Acetyl (K)	E41L3_HUMAN	S11	SGSDSESKPDQEA	Band 4.1-like protein 3 OS=Homo sapiens GN=EPB41L3 PE=1 SV=2	TRUE	0.51126	39350.2	56921.5	24199.8	52543.6	39231.8	66444.5	40157.2	52740	1.31334	0.393239
22055	1	130.238	4	1028.41	4109.6	0.00736395	1.79189	37.15	DQCCSGKGDMSDEDDENEFFDAPEIITMPENLGHK	[3] Carbamidomethyl (C)|[4] Carbamidomethyl (C)|[11] Phospho (ST)	OSBP1_HUMAN	S351	SGKGDMSDEDDEN	Oxysterol-binding protein 1 OS=Homo sapiens GN=OSBP PE=1 SV=1	TRUE	0.0454913	506402	588303	506185	862352	488235	744140	533630	698242	1.30848	0.387889
22568	1	106.29	3	746.959	2237.85	0.00208047	0.929674	57.81	TPEELDDSDFETEDFDVR	[8] Phospho (ST)	CTNA1_HUMAN	S641	PEELDDSDFETED	Catenin alpha-1 OS=Homo sapiens GN=CTNNA1 PE=1 SV=1	TRUE	0.015533	216365	292708	301327	311182	371062	377274	270133	353173	1.3074	0.386702
5579	1	101.369	3	1368.87	4103.58	0.000360505	0.0878512	127.1	YGPADVEDTTGSGATDSKDDDDIDLFGSDDEEESEEAK	[28] Phospho (ST)	EF1B_HUMAN	S106	DIDLFGSDDEEES	Elongation factor 1-beta OS=Homo sapiens GN=EEF1B2 PE=1 SV=3	TRUE	0.0137169	7.13498e+06	8.68627e+06	6.30872e+06	9.70086e+06	5.45226e+06	1.37081e+07	7.37665e+06	9.6204e+06	1.30417	0.383131
12156	1	63.1447	4	776.566	3102.23	-0.00173846	-0.56039	69.24	WAHDKFSGEEGEIEDDESGTENREEK	[7] Phospho (ST)	TR150_HUMAN	S928	WAHDKFSGEEGEI	Thyroid hormone receptor-associated protein 3 OS=Homo sapiens GN=THRAP3 PE=1 SV=2	TRUE	0.197125	922623	833693	595300	1.0983e+06	669636	1.29728e+06	783872	1.02174e+06	1.30345	0.382339
2642	1	141.068	4	1034.51	4134	0.00849957	2.05602	64.98	IIPTLEEGLQLPSPTATSQLPLESDAVECLNYQHYK	[17] Phospho (ST)|[29] Carbamidomethyl (C)	HNRPK_HUMAN	T120	LPSPTATSQLPLE	Heterogeneous nuclear ribonucleoprotein K OS=Homo sapiens GN=HNRNPK PE=1 SV=1	TRUE	0.0067306	5.99993e+06	5.09817e+06	5.57966e+06	7.96217e+06	8.22763e+06	5.53411e+06	5.55925e+06	7.2413e+06	1.30257	0.381359
2642	1	141.068	4	1034.51	4134	0.00849957	2.05602	66.36	IIPTLEEGLQLPSPTATSQLPLESDAVECLNYQHYK	[18] Phospho (ST)|[29] Carbamidomethyl (C)	HNRPK_HUMAN	S121	PSPTATSQLPLES	Heterogeneous nuclear ribonucleoprotein K OS=Homo sapiens GN=HNRNPK PE=1 SV=1	TRUE	0.0067306	5.99993e+06	5.09817e+06	5.57966e+06	7.96217e+06	8.22763e+06	5.53411e+06	5.55925e+06	7.2413e+06	1.30257	0.381359
2642	1	141.068	4	1034.51	4134	0.00849957	2.05602	72.48	IIPTLEEGLQLPSPTATSQLPLESDAVECLNYQHYK	[15] Phospho (ST)|[29] Carbamidomethyl (C)	HNRPK_HUMAN	T118	LQLPSPTATSQLP	Heterogeneous nuclear ribonucleoprotein K OS=Homo sapiens GN=HNRNPK PE=1 SV=1	TRUE	0.0067306	5.99993e+06	5.09817e+06	5.57966e+06	7.96217e+06	8.22763e+06	5.53411e+06	5.55925e+06	7.2413e+06	1.30257	0.381359
51291	1	39.8568	3	760.641	2278.9	-0.000450465	-0.197668	59.36	SQSPAASDCSSSSSSASLPSSGR	[9] Carbamidomethyl (C)|[13] Phospho (ST)	BAG3_HUMAN	S183	SDCSSSSSSASLP	BAG family molecular chaperone regulator 3 OS=Homo sapiens GN=BAG3 PE=1 SV=3	TRUE	0.0234524	116934	78173.4	63426.7	121886	96897	117915	86178.1	112233	1.30234	0.381101
51291	1	39.8568	3	760.641	2278.9	-0.000450465	-0.197668	58.75	SQSPAASDCSSSSSSASLPSSGR	[3] Phospho (ST)|[9] Carbamidomethyl (C)	BAG3_HUMAN	S173	GPERSQSPAASDC	BAG family molecular chaperone regulator 3 OS=Homo sapiens GN=BAG3 PE=1 SV=3	TRUE	0.0234524	116934	78173.4	63426.7	121886	96897	117915	86178.1	112233	1.30234	0.381101
70880	1	55.6611	3	705.625	2113.85	0.00406544	1.92324	47.42	NKPGPNIESGNEDDDASFK	[9] Phospho (ST)|[11] Deamidated (NQ)	IF2P_HUMAN	S214	PGPNIESGNEDDD	Eukaryotic translation initiation factor 5B OS=Homo sapiens GN=EIF5B PE=1 SV=4	TRUE	0.437384	56746.6	47935.9	30568	63714.3	37157.8	75123.5	45083.5	58665.2	1.30126	0.379905
14563	1	90.3615	3	941.757	2822.25	0.000426582	0.15115	58.53	KPPAPPSPVQSQSPSTNWSPAVPVK	[7] Phospho (ST)|[11] Phospho (ST)|[19] Phospho (ST)	SRRM1_HUMAN	S769, S773, S781	KPPAPPSPVQSQS, PPSPVQSQSPSTN, SPSTNWSPAVPVK	Serine/arginine repetitive matrix protein 1 OS=Homo sapiens GN=SRRM1 PE=1 SV=2	TRUE	0.0011936	1.52768e+06	1.50814e+06	1.59902e+06	2.28442e+06	1.3264e+06	2.41837e+06	1.54495e+06	2.00973e+06	1.30084	0.379445
30630	1	94.2964	4	865.406	3457.59	0.00425549	1.23077	55.32	GAHAPQELPQAKGSDDELFLGGSNQDSVQGLGR	[14] Phospho (ST)	HIC2_HUMAN	S197	LPQAKGSDDELFL	Hypermethylated in cancer 2 protein OS=Homo sapiens GN=HIC2 PE=1 SV=2	TRUE	0.0463108	183774	147784	155306	192913	257360	182931	162288	211068	1.30058	0.379152
53812	1	27.2828	4	457.454	1825.79	-7.63499e-05	-0.0418175	35.35	THTTALAGRSPSPASGR	[10] Phospho (ST)|[12] Phospho (ST)	SRRM2_HUMAN	S295, S297	TALAGRSPSPASG, LAGRSPSPASGRR	Serine/arginine repetitive matrix protein 2 OS=Homo sapiens GN=SRRM2 PE=1 SV=2	TRUE	0.141967	42332.3	10661.3	69178.4	49572	75680.7	33078.8	40724	52777.2	1.29597	0.374035
53812	1	27.2828	4	457.454	1825.79	-7.63499e-05	-0.0418175	36.36	THTTALAGRSPSPASGR	[4] Phospho (ST)|[12] Phospho (ST)	SRRM2_HUMAN	T289, S297	AAKTHTTALAGRS, LAGRSPSPASGRR	Serine/arginine repetitive matrix protein 2 OS=Homo sapiens GN=SRRM2 PE=1 SV=2	TRUE	0.141967	42332.3	10661.3	69178.4	49572	75680.7	33078.8	40724	52777.2	1.29597	0.374035
42585	1	59.7021	4	891.905	3563.59	-0.00103084	-0.289269	61.1	SSPGQPEAGPEGAQERPSQAAPAVEAEGPGSSQAPR	[2] Phospho (ST)	TXLNA_HUMAN	S19	QSNPKSSPGQPEA	Alpha-taxilin OS=Homo sapiens GN=TXLNA PE=1 SV=3	TRUE	0.0146585	154161	136510	105246	204087	107691	201306	131972	171028	1.29594	0.373995
42585	1	59.7021	4	891.905	3563.59	-0.00103084	-0.289269	34.88	SSPGQPEAGPEGAQERPSQAAPAVEAEGPGSSQAPR	[18] Phospho (ST)	TXLNA_HUMAN	S35	GAQERPSQAAPAV	Alpha-taxilin OS=Homo sapiens GN=TXLNA PE=1 SV=3	TRUE	0.0146585	154161	136510	105246	204087	107691	201306	131972	171028	1.29594	0.373995
26924	2	48.4894	2	548.756	1095.5	0.000617823	0.563966	35.86	ASAVSELSPR	[8] Phospho (ST)	TR150_HUMAN	S243	SAVSELSPRERSP	Thyroid hormone receptor-associated protein 3 OS=Homo sapiens GN=THRAP3 PE=1 SV=2	TRUE	0.0192148	155830	171562	151383	201885	201727	216216	159592	206609	1.29461	0.372519
53495	1	138.122	5	1374.6	6867.98	0.0341111	4.9667	49.62	HSLGLDHNSPPSQTGGYGLEYQQPFFEDPTGAGDLLDEEEDEDTGWSGAYLPSAIEQTHPER	[12] Phospho (ST)|[22] Deamidated (NQ)|[23] Deamidated (NQ)	SDCG3_HUMAN	S150	DHNSPPSQTGGYG	Serologically defined colon cancer antigen 3 OS=Homo sapiens GN=SDCCAG3 PE=1 SV=3	TRUE	0.0205923	121896	74211.6	53098.7	142552	118895	61083.6	83068.8	107510	1.29423	0.372095
28702	1	109.831	6	653.282	3913.65	0.00165052	0.421735	38.12	AKSPQPPVEEEDEHFDDTVVCLDTYNCDLHFK	[3] Phospho (ST)|[21] Carbamidomethyl (C)|[27] Carbamidomethyl (C)	HNRPU_HUMAN	S271	KYSRAKSPQPPVE	Heterogeneous nuclear ribonucleoprotein U OS=Homo sapiens GN=HNRNPU PE=1 SV=6	TRUE	0.411847	152587	87897.8	153285	126357	289865	93334.3	131257	169852	1.29405	0.371891
15770	1	90.3615	3	722.986	2165.94	0.00100902	0.46586	56.59	QLHLEGASLELSDDDTESK	[12] Phospho (ST)	MYH10_HUMAN	S1956	GASLELSDDDTES	Myosin-10 OS=Homo sapiens GN=MYH10 PE=1 SV=3	TRUE	0.0525443	460553	328214	442589	500645	633394	458433	410452	530824	1.29327	0.371021
18254	1	82.2628	4	941.691	3762.73	-0.00169528	-0.450544	49.49	ESPRPLQLPGAEGPAISDGEEGGGEPGAGGGAAGAAGAGRR	[17] Phospho (ST)	LARP1_HUMAN	S90	AEGPAISDGEEGG	La-related protein 1 OS=Homo sapiens GN=LARP1 PE=1 SV=2	TRUE	0.0639709	445712	448732	417501	568512	532644	593625	437315	564927	1.29181	0.369392
8327	1	121.668	4	1019.71	4074.83	0.00390616	0.958607	78.99	RTFQQIQEEEDDDYPGSYSPQDPSAGPLLTEELIK	[19] Phospho (ST)	RPR1B_HUMAN	S166	DYPGSYSPQDPSA	Regulation of nuclear pre-mRNA domain-containing protein 1B OS=Homo sapiens GN=RPRD1B PE=1 SV=1	TRUE	0.279666	1.58269e+06	1.44979e+06	1.85798e+06	2.16435e+06	2.53738e+06	1.61169e+06	1.63016e+06	2.10447e+06	1.29097	0.36845
847	1	80.4215	4	865.865	3459.43	0.0029523	0.853405	97.81	CGSGPVHISGQHLVAVEEDAESEDEEEEDVK	[1] Carbamidomethyl (C)|[22] Phospho (ST)	NPM_HUMAN	S125	VEEDAESEDEEEE	Nucleophosmin OS=Homo sapiens GN=NPM1 PE=1 SV=2	TRUE	0.00244633	1.42185e+07	8.71378e+06	1.10683e+07	1.60285e+07	1.52489e+07	1.26048e+07	1.13335e+07	1.46274e+07	1.29063	0.368077
27016	1	119.642	3	708.027	2121.06	0.00853886	4.02577	41.8	LVINGNPITIFQERDPSK	[6] Deamidated (NQ)|[17] Phospho (ST)	G3P_HUMAN	S83	FQERDPSKIKWGD	Glyceraldehyde-3-phosphate dehydrogenase OS=Homo sapiens GN=GAPDH PE=1 SV=3	TRUE	0.000149818	95715.7	108739	95504.5	125180	158883	102812	99986.3	128959	1.28976	0.367105
27016	1	119.642	3	708.027	2121.06	0.00853886	4.02577	34.16	LVINGNPITIFQERDPSK	[4] Deamidated (NQ)|[17] Phospho (ST)	G3P_HUMAN	S83	FQERDPSKIKWGD	Glyceraldehyde-3-phosphate dehydrogenase OS=Homo sapiens GN=GAPDH PE=1 SV=3	TRUE	0.000149818	95715.7	108739	95504.5	125180	158883	102812	99986.3	128959	1.28976	0.367105
65621	1	59.7021	3	737.279	2208.82	0.00888425	4.02219	45.24	MLGEDSDEEEEMDTSERK	[6] Phospho (ST)	NADAP_HUMAN	S312	KMLGEDSDEEEEM	Kanadaptin OS=Homo sapiens GN=SLC4A1AP PE=1 SV=1	TRUE	0.67221	51678.1	61510	30276.7	84081.9	1035.14	99825.3	47821.6	61647.4	1.28911	0.366379
33061	1	86.2002	4	954.373	3813.46	0.000475873	0.124788	42.92	GSAPHSESDLPEQEEEILGSDDDEQEDPNDYCK	[20] Phospho (ST)|[32] Carbamidomethyl (C)	SRPK1_HUMAN	S51	EEEILGSDDDEQE	SRSF protein kinase 1 OS=Homo sapiens GN=SRPK1 PE=1 SV=2	TRUE	0.684676	317207	173075	387636	407500	506092	216986	292639	376859	1.28779	0.364903
11891	1	134.821	4	1291.1	5160.37	-0.00505897	-0.98035	53.51	ELPEQLQEHAIEDKETINNLDTSSSDFTILQEIEEPSLEPENEK	[28] Phospho (ST)	SAFB1_HUMAN	T200	TSSSDFTILQEIE	Scaffold attachment factor B1 OS=Homo sapiens GN=SAFB PE=1 SV=4	TRUE	0.000585451	1.32069e+06	1.4312e+06	1.00563e+06	1.76861e+06	1.50221e+06	1.56688e+06	1.25251e+06	1.61257e+06	1.28747	0.364544
7586	1	32.4331	4	620.507	2478	-0.000189431	-0.0764451	46.59	TKFASDDEHDEHDENGATGPVK	[5] Phospho (ST)	LA_HUMAN	S366	KKTKFASDDEHDE	Lupus La protein OS=Homo sapiens GN=SSB PE=1 SV=2	TRUE	0.0212305	931716	738143	424589	1.03028e+06	600606	1.06319e+06	698149	898025	1.28629	0.36322
7586	1	32.4331	4	620.507	2478	-0.000189431	-0.0764451	53.62	TKFASDDEHDEHDENGATGPVK	[1] Phospho (ST)	LA_HUMAN	T362	QFQGKKTKFASDD	Lupus La protein OS=Homo sapiens GN=SSB PE=1 SV=2	TRUE	0.0212305	931716	738143	424589	1.03028e+06	600606	1.06319e+06	698149	898025	1.28629	0.36322
48146	2	110.403	3	763.042	2286.1	-0.000230444	-0.100802	41.36	AIGGIILTASHNPGGPNGDFGIK	[10] Phospho (ST)|[17] Deamidated (NQ)	PGM1_HUMAN	S117	GIILTASHNPGGP	Phosphoglucomutase-1 OS=Homo sapiens GN=PGM1 PE=1 SV=3	TRUE	0.24582	97906.8	44551.2	84729.8	81583.4	126337	83303.3	75729.3	97074.4	1.28186	0.35824
19893	1	100.886	3	1213.56	3637.65	0.00846658	2.32749	91.63	LASPSGSTSSGLEVVAPEGTSAPGGGPGTLDDSATICR	[10] Phospho (ST)|[37] Carbamidomethyl (C)	TIF1B_HUMAN	S601	PSGSTSSGLEVVA	Transcription intermediary factor 1-beta OS=Homo sapiens GN=TRIM28 PE=1 SV=5	TRUE	0.0178767	816032	742373	682488	1.05234e+06	987337	832718	746965	957465	1.28181	0.358179
19893	1	100.886	3	1213.56	3637.65	0.00846658	2.32749	85.08	LASPSGSTSSGLEVVAPEGTSAPGGGPGTLDDSATICR	[5] Phospho (ST)|[37] Carbamidomethyl (C)	TIF1B_HUMAN	S596	PRLASPSGSTSSG	Transcription intermediary factor 1-beta OS=Homo sapiens GN=TRIM28 PE=1 SV=5	TRUE	0.0178767	816032	742373	682488	1.05234e+06	987337	832718	746965	957465	1.28181	0.358179
12285	1	89.69	4	682.287	2725.12	0.000350028	0.128445	63.6	GRAEGEWEDQEALDYFSDKESGK	[17] Phospho (ST)	BCLF1_HUMAN	S385	EALDYFSDKESGK	Bcl-2-associated transcription factor 1 OS=Homo sapiens GN=BCLAF1 PE=1 SV=2	TRUE	0.000932763	456637	324509	391178	486772	622202	391040	390775	500005	1.27952	0.355604
11258	1	71.3049	3	889.04	2664.1	-3.56083e-05	-0.013366	77.61	KVEEDLKADEPSSEESDLEIDK	[13] Phospho (ST)|[16] Phospho (ST)	F10A1_HUMAN	S76, S79	KADEPSSEESDLE, EPSSEESDLEIDK	Hsc70-interacting protein OS=Homo sapiens GN=ST13 PE=1 SV=2	TRUE	0.111011	758467	974828	897062	1.19775e+06	250410	1.91226e+06	876786	1.12014e+06	1.27756	0.353386
35311	1	75.1556	4	882.116	3524.44	-0.00328594	-0.932331	38.83	MLPHAPGVQMQAIPEDAVHEDSGDEDGEDPDK	[10] Oxidation (M)|[22] Phospho (ST)	HDAC2_HUMAN	S394	DAVHEDSGDEDGE	Histone deacetylase 2 OS=Homo sapiens GN=HDAC2 PE=1 SV=2	TRUE	0.221134	329858	135491	195644	159466	532377	150410	220331	280751	1.27422	0.349619
16411	1	68.5409	3	1147.43	3439.26	0.00107738	0.313261	61.96	VLDEEGSEREFDEDSDEKEEEEDTYEK	[7] Phospho (ST)|[15] Phospho (ST)	HTSF1_HUMAN	S616, S624	VLDEEGSEREFDE, REFDEDSDEKEEE	HIV Tat-specific factor 1 OS=Homo sapiens GN=HTATSF1 PE=1 SV=1	TRUE	0.37322	916923	1.51928e+06	965272	1.33714e+06	190583	2.80014e+06	1.13382e+06	1.44262e+06	1.27235	0.347496
43980	1	28.7429	2	885.38	1768.75	0.000897679	0.507523	87.32	SQDVAVSPQQQQCSK	[7] Phospho (ST)|[13] Carbamidomethyl (C)	EDC3_HUMAN	S131	SQDVAVSPQQQQC	Enhancer of mRNA-decapping protein 3 OS=Homo sapiens GN=EDC3 PE=1 SV=1	TRUE	0.0207956	225564	205554	135052	257949	173251	287171	188723	239457	1.26883	0.343495
9896	1	78.7372	3	731.022	2190.04	0.000561282	0.256288	53.13	SPSGGAAGPLLTPSQSLDGSRR	[1] Phospho (ST)	KCD12_HUMAN	S185	LELASRSPSGGAA	BTB/POZ domain-containing protein KCTD12 OS=Homo sapiens GN=KCTD12 PE=1 SV=1	TRUE	0.000241585	549114	454090	506467	616353	610096	687012	503223	637820	1.26747	0.341951
68012	1	59.1677	2	927.375	1852.74	-0.00100372	-0.541751	48.17	DSAIPVESDTDDEGAPR	[10] Phospho (ST)	NMD3_HUMAN	T470	IPVESDTDDEGAP	60S ribosomal export protein NMD3 OS=Homo sapiens GN=NMD3 PE=1 SV=1	TRUE	0.987664	69551.5	71403.7	45826.6	96290.1	14330.6	126008	62260.6	78876.3	1.26687	0.341271
19121	1	102.474	4	1090.17	4356.64	-0.00189925	-0.435943	45.17	MESEGGADDSAEEGDLLDDDDNEDRGDDQLELIKDDEK	[3] Phospho (ST)|[10] Phospho (ST)	HNRPC_HUMAN	S253, S260	TNVKMESEGGADD, EGGADDSAEEGDL	Heterogeneous nuclear ribonucleoproteins C1/C2 OS=Homo sapiens GN=HNRNPC PE=1 SV=4	TRUE	0.508789	863761	1.40406e+06	1.69388e+06	1.91764e+06	356525	2.73345e+06	1.32057e+06	1.6692e+06	1.26401	0.338003
7667	1	110.583	3	1172.18	3513.51	0.00124676	0.354848	58.47	SNSFSDEREFSGPSTPTGTLEFEGGEVSLEGGK	[3] Phospho (ST)	AHNK_HUMAN	S5782	PRHRSNSFSDERE	Neuroblast differentiation-associated protein AHNAK OS=Homo sapiens GN=AHNAK PE=1 SV=2	TRUE	5.85383e-06	2.81434e+06	2.74938e+06	2.61434e+06	3.60055e+06	3.55686e+06	3.17321e+06	2.72602e+06	3.44354e+06	1.26321	0.337098
7667	1	110.583	3	1172.18	3513.51	0.00124676	0.354848	45.74	SNSFSDEREFSGPSTPTGTLEFEGGEVSLEGGK	[15] Phospho (ST)	AHNK_HUMAN	T5794	EFSGPSTPTGTLE	Neuroblast differentiation-associated protein AHNAK OS=Homo sapiens GN=AHNAK PE=1 SV=2	TRUE	5.85383e-06	2.81434e+06	2.74938e+06	2.61434e+06	3.60055e+06	3.55686e+06	3.17321e+06	2.72602e+06	3.44354e+06	1.26321	0.337098
39168	1	56.1542	3	751.682	2252.02	0.00290437	1.28967	42.66	KGNAEGSSDEEGKLVIDEPAK	[8] Phospho (ST)	HDGF_HUMAN	S133	GNAEGSSDEEGKL	Hepatoma-derived growth factor OS=Homo sapiens GN=HDGF PE=1 SV=1	TRUE	0.0841038	115102	121035	73726.5	129721	83958.8	177005	103288	130228	1.26083	0.334374
1591	1	117.156	4	1233.85	4931.35	0.00481778	0.976969	70.46	DSSKGEDSAEETEAKPAVVAPAPVVEAVSTPSAAFPSDATAEQGPILTK	[12] Phospho (ST)	ILF3_HUMAN	T486	EDSAEETEAKPAV	Interleukin enhancer-binding factor 3 OS=Homo sapiens GN=ILF3 PE=1 SV=3	TRUE	4.53959e-05	8.45766e+06	9.57147e+06	7.96474e+06	1.08851e+07	1.05837e+07	1.12837e+07	8.66463e+06	1.09175e+07	1.26001	0.333438
1591	1	117.156	4	1233.85	4931.35	0.00481778	0.976969	57.08	DSSKGEDSAEETEAKPAVVAPAPVVEAVSTPSAAFPSDATAEQGPILTK	[8] Phospho (ST)	ILF3_HUMAN	S482	SSKGEDSAEETEA	Interleukin enhancer-binding factor 3 OS=Homo sapiens GN=ILF3 PE=1 SV=3	TRUE	4.53959e-05	8.45766e+06	9.57147e+06	7.96474e+06	1.08851e+07	1.05837e+07	1.12837e+07	8.66463e+06	1.09175e+07	1.26001	0.333438
1591	1	117.156	4	1233.85	4931.35	0.00481778	0.976969	---	DSSKGEDSAEETEAKPAVVAPAPVVEAVSTPSAAFPSDATAEQGPILTK	[30] Phospho (ST)	ILF3_HUMAN	T504	VVEAVSTPSAAFP	Interleukin enhancer-binding factor 3 OS=Homo sapiens GN=ILF3 PE=1 SV=3	TRUE	4.53959e-05	8.45766e+06	9.57147e+06	7.96474e+06	1.08851e+07	1.05837e+07	1.12837e+07	8.66463e+06	1.09175e+07	1.26001	0.333438
77859	2	40.8035	4	757.593	3026.34	-0.00107676	-0.355795	57.16	RAHTPTPGIYMGRPTHSGGGGGGGGGGGGGGGGR	[4] Phospho (ST)	TRA2A_HUMAN	T202	ITKRAHTPTPGIY	Transformer-2 protein homolog alpha OS=Homo sapiens GN=TRA2A PE=1 SV=1	TRUE	0.139759	121194	119349	79672.8	134817	104615	163434	106738	134289	1.25811	0.331256
35548	1	82.4067	3	718.958	2153.85	0.00200689	0.931769	36.82	VEMYSGSDDDDDFNKLPK	[7] Phospho (ST)	IF2P_HUMAN	S137	VEMYSGSDDDDDF	Eukaryotic translation initiation factor 5B OS=Homo sapiens GN=EIF5B PE=1 SV=4	TRUE	0.0441308	137023	143330	159026	218896	108665	224973	146460	184178	1.25753	0.330596
51184	1	100.405	3	956.391	2866.15	-0.00302035	-1.0538	66.94	MYSEDKPLSSESLSESEYIEEVR	[2] Phospho (Y)|[14] Phospho (ST)	F133B_HUMAN	Y184, S196	SKKRKMYSEDKPL, LSSESLSESEYIE	Protein FAM133B OS=Homo sapiens GN=FAM133B PE=1 SV=1	TRUE	0.00545108	63957.7	67520.7	63127.4	91723.6	39588.4	113193	64868.6	81501.8	1.25641	0.329311
51184	1	100.405	3	956.391	2866.15	-0.00302035	-1.0538	76.72	MYSEDKPLSSESLSESEYIEEVR	[10] Phospho (ST)|[14] Phospho (ST)	F133B_HUMAN	S192, S196	EDKPLSSESLSES, LSSESLSESEYIE	Protein FAM133B OS=Homo sapiens GN=FAM133B PE=1 SV=1	TRUE	0.00545108	63957.7	67520.7	63127.4	91723.6	39588.4	113193	64868.6	81501.8	1.25641	0.329311
42151	2	51.7282	3	784.336	2349.99	-0.00251912	-1.07197	45.05	TEAQDLCRASPEPPGPESSSR	[7] Carbamidomethyl (C)|[10] Phospho (ST)	TB182_HUMAN	S672	QDLCRASPEPPGP	182 kDa tankyrase-1-binding protein OS=Homo sapiens GN=TNKS1BP1 PE=1 SV=4	TRUE	0.0662607	155450	228490	133724	185262	185265	279463	172555	216663	1.25562	0.3284
15066	2	29.2636	3	503.243	1506.71	-0.000481162	-0.319347	44.35	SESPKEPEQLRK	[3] Phospho (ST)	ROA1_HUMAN	S6	___MSKSESPKEPEQ	Heterogeneous nuclear ribonucleoprotein A1 OS=Homo sapiens GN=HNRNPA1 PE=1 SV=5	TRUE	0.00613731	293475	390968	340842	448205	293525	543649	341761	428460	1.25368	0.32617
73144	1	34.7617	4	536.483	2141.9	0.000344206	0.160701	---	SQGDEAGGHGEDRPEPLSPK	[18] Phospho (ST)	OGFR_HUMAN	S378	DRPEPLSPKESKK	Opioid growth factor receptor OS=Homo sapiens GN=OGFR PE=1 SV=3	TRUE	0.610117	34732	6056.92	17076.2	28237.4	29639.5	14644.5	19288.4	24173.8	1.25328	0.325711
41726	1	25.1114	2	550.228	1098.44	0.000369118	0.336038	57.57	SLSGSSPCPK	[1] Phospho (ST)|[8] Carbamidomethyl (C)	SRRM2_HUMAN	S778	RLSLRRSLSGSSP	Serine/arginine repetitive matrix protein 2 OS=Homo sapiens GN=SRRM2 PE=1 SV=2	TRUE	0.000148928	278748	261973	242874	371295	279362	331157	261198	327271	1.25296	0.325343
41726	1	25.1114	2	550.228	1098.44	0.000369118	0.336038	55.93	SLSGSSPCPK	[3] Phospho (ST)|[8] Carbamidomethyl (C)	SRRM2_HUMAN	S780	SLRRSLSGSSPCP	Serine/arginine repetitive matrix protein 2 OS=Homo sapiens GN=SRRM2 PE=1 SV=2	TRUE	0.000148928	278748	261973	242874	371295	279362	331157	261198	327271	1.25296	0.325343
35430	1	67.2682	4	686.296	2741.15	0.000452028	0.164904	36.45	HIKEEPLSEEEPCTSTAIASPEK	[13] Carbamidomethyl (C)|[14] Phospho (ST)|[20] Phospho (ST)	NOP58_HUMAN	T508, S514	SEEEPCTSTAIAS, TSTAIASPEKKKK	Nucleolar protein 58 OS=Homo sapiens GN=NOP58 PE=1 SV=1	TRUE	0.855943	141173	44700.9	126797	171010	157743	61784.3	104224	130179	1.24903	0.320811
10785	1	63.2898	3	828.706	2483.1	-5.90419e-05	-0.0237775	96.7	IVRGDQPAASGDSDDDEPPPLPR	[13] Phospho (ST)	PGRC1_HUMAN	S57	PAASGDSDDDEPP	Membrane-associated progesterone receptor component 1 OS=Homo sapiens GN=PGRMC1 PE=1 SV=3	TRUE	0.0879675	1.60936e+06	1.49218e+06	1.05537e+06	1.79337e+06	1.03642e+06	2.3567e+06	1.38564e+06	1.72883e+06	1.24768	0.319248
21227	1	86.3432	3	1272.16	3813.47	0.00304965	0.799705	93.57	GSAPHSESDLPEQEEEILGSDDDEQEDPNDYCK	[20] Phospho (ST)|[32] Carbamidomethyl (C)	SRPK1_HUMAN	S51	EEEILGSDDDEQE	SRSF protein kinase 1 OS=Homo sapiens GN=SRPK1 PE=1 SV=2	TRUE	0.765611	940307	1.11839e+06	804222	1.25958e+06	734978	1.57325e+06	954306	1.18927e+06	1.24622	0.317554
35054	1	45.0027	3	749.994	2246.96	0.00112229	0.499472	42.18	IAAPELHKGDSDSEEDEPTK	[13] Phospho (ST)	PRCC_HUMAN	S159	HKGDSDSEEDEPT	Proline-rich protein PRCC OS=Homo sapiens GN=PRCC PE=1 SV=1	TRUE	0.210504	152355	134320	96095.2	163170	96806.7	216281	127590	158752	1.24424	0.315262
52357	1	44.4343	3	566.24	1695.7	0.000118403	0.0698253	42.38	SSGHSSSELSPDAVEK	[7] Phospho (ST)	SRRM2_HUMAN	S1384	SSGHSSSELSPDA	Serine/arginine repetitive matrix protein 2 OS=Homo sapiens GN=SRRM2 PE=1 SV=2	TRUE	0.00435448	65152	57524.4	47284.6	63707.2	75880.8	71656.7	56653.7	70414.9	1.2429	0.313711
52357	1	44.4343	3	566.24	1695.7	0.000118403	0.0698253	---	SSGHSSSELSPDAVEK	[2] Phospho (ST)	SRRM2_HUMAN	S1379	EQSTRSSGHSSSE	Serine/arginine repetitive matrix protein 2 OS=Homo sapiens GN=SRRM2 PE=1 SV=2	TRUE	0.00435448	65152	57524.4	47284.6	63707.2	75880.8	71656.7	56653.7	70414.9	1.2429	0.313711
7034	1	128.541	4	948.154	3788.59	0.00388276	1.02486	56.32	GRSPQPPAEEDEDDFDDTLVAIDTYNCDLHFK	[3] Phospho (ST)|[27] Carbamidomethyl (C)	HNRL1_HUMAN	S194	EDRRGRSPQPPAE	Heterogeneous nuclear ribonucleoprotein U-like protein 1 OS=Homo sapiens GN=HNRNPUL1 PE=1 SV=2	TRUE	6.26559e-06	1.82799e+06	1.77762e+06	1.7457e+06	2.24674e+06	2.41303e+06	1.97106e+06	1.78377e+06	2.21028e+06	1.2391	0.309298
7034	1	128.541	4	948.154	3788.59	0.00388276	1.02486	---	GRSPQPPAEEDEDDFDDTLVAIDTYNCDLHFK	[18] Phospho (ST)|[27] Carbamidomethyl (C)	HNRL1_HUMAN	T209	EDDFDDTLVAIDT	Heterogeneous nuclear ribonucleoprotein U-like protein 1 OS=Homo sapiens GN=HNRNPUL1 PE=1 SV=2	TRUE	6.26559e-06	1.82799e+06	1.77762e+06	1.7457e+06	2.24674e+06	2.41303e+06	1.97106e+06	1.78377e+06	2.21028e+06	1.2391	0.309298
51160	1	64.4136	3	920.722	2759.14	0.0141411	5.12519	36.86	SQTTTERDSDTDVEEEELPVENR	[2] Deamidated (NQ)|[11] Phospho (ST)	MDC1_HUMAN	T455	TERDSDTDVEEEE	Mediator of DNA damage checkpoint protein 1 OS=Homo sapiens GN=MDC1 PE=1 SV=3	TRUE	0.0337156	81983.5	73950.9	58619	89514.9	61696	114258	71517.8	88489.5	1.23731	0.307205
38799	1	26.7168	3	643.938	1928.79	0.00112263	0.582037	61.35	DVDDGSGSPHSPHQLSSK	[8] Phospho (ST)	WNK1_HUMAN	S2029	VDDGSGSPHSPHQ	Serine/threonine-protein kinase WNK1 OS=Homo sapiens GN=WNK1 PE=1 SV=2	TRUE	0.00262333	324142	368630	245850	457032	318485	385101	312874	386873	1.23651	0.306279
829	1	116.314	4	929.637	3714.52	0.00128675	0.346412	42.17	SPQPPVEEEDEHFDDTVVCLDTYNCDLHFK	[1] Phospho (ST)|[19] Carbamidomethyl (C)|[25] Carbamidomethyl (C)	HNRPU_HUMAN	S271	KYSRAKSPQPPVE	Heterogeneous nuclear ribonucleoprotein U OS=Homo sapiens GN=HNRNPU PE=1 SV=6	TRUE	0.032835	1.99531e+07	1.98602e+07	1.90128e+07	2.49999e+07	2.83704e+07	1.93633e+07	1.96087e+07	2.42445e+07	1.23642	0.306165
47983	1	32.1118	2	647.781	1293.55	-0.000660656	-0.510731	51.31	SPSVSSPEPAEK	[3] Phospho (ST)	SRRM2_HUMAN	S1729	RHRRSPSVSSPEP	Serine/arginine repetitive matrix protein 2 OS=Homo sapiens GN=SRRM2 PE=1 SV=2	TRUE	0.0896234	139522	84992.7	82714.1	132387	117019	129749	102409	126385	1.23411	0.303477
28404	1	95.9735	3	1008.06	3021.17	0.00187931	0.622049	87.45	SGVSSDNEDDDDEEDGNYLHPSLFASK	[5] Phospho (ST)	SFSWA_HUMAN	S283	KKSGVSSDNEDDD	Splicing factor, suppressor of white-apricot homolog OS=Homo sapiens GN=SFSWAP PE=1 SV=3	TRUE	0.0341365	252464	266833	273730	300938	282362	394916	264342	326072	1.23352	0.302785
33142	2	33.789	2	708.83	1415.65	0.00116837	0.825331	50.84	RYPSSISSSPQK	[9] Phospho (ST)	UBP2L_HUMAN	S609	PSSISSSPQKDLT	Ubiquitin-associated protein 2-like OS=Homo sapiens GN=UBAP2L PE=1 SV=2	TRUE	0.68026	226760	217934	203972	245108	197037	357368	216222	266504	1.23255	0.301645
11440	1	126.684	3	906.769	2717.29	0.00278061	1.0233	48.65	SLPEEDVAEIQHAEEFLIKPESK	[1] Phospho (ST)	DKC1_HUMAN	S21	KKKERKSLPEEDV	H/ACA ribonucleoprotein complex subunit 4 OS=Homo sapiens GN=DKC1 PE=1 SV=3	TRUE	1.72076e-05	486431	575258	538142	612752	688375	669910	533277	657013	1.23203	0.301036
13731	1	29.6644	3	805.682	2414.02	-8.86625e-06	-0.00367281	69.84	STVTGERQSGDGQESTEPVENK	[9] Phospho (ST)	CASC3_HUMAN	S148	VTGERQSGDGQES	Protein CASC3 OS=Homo sapiens GN=CASC3 PE=1 SV=2	TRUE	0.00260102	984945	595843	506200	835662	777538	957441	695663	856880	1.23175	0.300705
16431	1	134.627	4	1264.31	5053.22	0.00345465	0.683653	95.25	RTDALTSSPGRDLPPFEDESEGLLGTEGPLEEEEDGEELIGDGMER	[8] Phospho (ST)	MCM2_HUMAN	S41	TDALTSSPGRDLP	DNA replication licensing factor MCM2 OS=Homo sapiens GN=MCM2 PE=1 SV=4	TRUE	0.0305569	1.26393e+06	1.29986e+06	1.05971e+06	1.65533e+06	1.23462e+06	1.56524e+06	1.20783e+06	1.48506e+06	1.22953	0.298102
16431	1	134.627	4	1264.31	5053.22	0.00345465	0.683653	61.67	RTDALTSSPGRDLPPFEDESEGLLGTEGPLEEEEDGEELIGDGMER	[26] Phospho (ST)	MCM2_HUMAN	T59	SEGLLGTEGPLEE	DNA replication licensing factor MCM2 OS=Homo sapiens GN=MCM2 PE=1 SV=4	TRUE	0.0305569	1.26393e+06	1.29986e+06	1.05971e+06	1.65533e+06	1.23462e+06	1.56524e+06	1.20783e+06	1.48506e+06	1.22953	0.298102
33228	1	65.8168	4	897.341	3585.33	-0.00419734	-1.1707	35.02	EGEETEGSEEDDKENDKTEEMPNDSVLENK	[5] Phospho (ST)|[18] Phospho (ST)	NASP_HUMAN	T477, T490	MKEGEETEGSEED, DKENDKTEEMPND	Nuclear autoantigenic sperm protein OS=Homo sapiens GN=NASP PE=1 SV=2	TRUE	0.28053	175435	352666	348887	367580	3424.91	706199	292329	359068	1.2283	0.296662
33228	1	65.8168	4	897.341	3585.33	-0.00419734	-1.1707	46.71	EGEETEGSEEDDKENDKTEEMPNDSVLENK	[5] Phospho (ST)|[8] Phospho (ST)	NASP_HUMAN	T477, S480	MKEGEETEGSEED, GEETEGSEEDDKE	Nuclear autoantigenic sperm protein OS=Homo sapiens GN=NASP PE=1 SV=2	TRUE	0.28053	175435	352666	348887	367580	3424.91	706199	292329	359068	1.2283	0.296662
62506	2	69.7983	2	972.901	1943.79	-0.00112006	-0.576228	118.65	KETESEAEDNLDDLEK	[5] Phospho (ST)	SRRM1_HUMAN	S874	PKKETESEAEDNL	Serine/arginine repetitive matrix protein 1 OS=Homo sapiens GN=SRRM1 PE=1 SV=2	TRUE	0.397349	26152	96521.2	40290.5	60310.3	37526.3	102203	54321.2	66680	1.22751	0.295738
84421	2	132.594	3	1245.92	3734.72	0.00472694	1.26568	81.19	EGSLGDELLPLGYSEPEQQEGASAGAPSPTLELASR	[28] Phospho (ST)	KCD12_HUMAN	S176	ASAGAPSPTLELA	BTB/POZ domain-containing protein KCTD12 OS=Homo sapiens GN=KCTD12 PE=1 SV=1	TRUE	0.00130624	34159.8	21644.1	18304.8	52156.5	18592	20191.2	24702.9	30313.2	1.22711	0.295268
18732	1	61.2062	5	623.509	3112.51	-0.0014155	-0.454778	---	STAQQELDGKPASPTPVIVASHTANKEEK	[13] Phospho (ST)	COPB2_HUMAN	S859	LDGKPASPTPVIV	Coatomer subunit beta' OS=Homo sapiens GN=COPB2 PE=1 SV=2	TRUE	0.0082958	248043	201389	165477	281838	197297	274457	204970	251197	1.22553	0.293409
18732	1	61.2062	5	623.509	3112.51	-0.0014155	-0.454778	---	STAQQELDGKPASPTPVIVASHTANKEEK	[2] Phospho (ST)	COPB2_HUMAN	T848	FQPSRSTAQQELD	Coatomer subunit beta' OS=Homo sapiens GN=COPB2 PE=1 SV=2	TRUE	0.0082958	248043	201389	165477	281838	197297	274457	204970	251197	1.22553	0.293409
24773	1	27.2144	3	525.539	1573.59	0.00041876	0.266117	71.13	GHYEVTGSDDETGK	[8] Phospho (ST)	AHNK_HUMAN	S5841	HYEVTGSDDETGK	Neuroblast differentiation-associated protein AHNAK OS=Homo sapiens GN=AHNAK PE=1 SV=2	TRUE	0.0632527	411959	252788	197711	482536	246657	326376	287486	351856	1.22391	0.291494
53379	1	97.7341	4	1140.24	4556.94	0.0174166	3.822	62.68	DKETGTDGILAGSQEHDPGQGSSSPEQAGSPTEGEGVSTWESFK	[14] Deamidated (NQ)|[24] Phospho (ST)	AKA12_HUMAN	S743	PGQGSSSPEQAGS	A-kinase anchor protein 12 OS=Homo sapiens GN=AKAP12 PE=1 SV=4	TRUE	0.00054832	75433.3	75381	48391.5	91668.3	56282.6	95816.6	66402	81255.8	1.2237	0.291246
53379	1	97.7341	4	1140.24	4556.94	0.0174166	3.822	54.97	DKETGTDGILAGSQEHDPGQGSSSPEQAGSPTEGEGVSTWESFK	[20] Deamidated (NQ)|[24] Phospho (ST)	AKA12_HUMAN	S743	PGQGSSSPEQAGS	A-kinase anchor protein 12 OS=Homo sapiens GN=AKAP12 PE=1 SV=4	TRUE	0.00054832	75433.3	75381	48391.5	91668.3	56282.6	95816.6	66402	81255.8	1.2237	0.291246
53379	1	97.7341	4	1140.24	4556.94	0.0174166	3.822	57.92	DKETGTDGILAGSQEHDPGQGSSSPEQAGSPTEGEGVSTWESFK	[24] Phospho (ST)|[27] Deamidated (NQ)	AKA12_HUMAN	S743	PGQGSSSPEQAGS	A-kinase anchor protein 12 OS=Homo sapiens GN=AKAP12 PE=1 SV=4	TRUE	0.00054832	75433.3	75381	48391.5	91668.3	56282.6	95816.6	66402	81255.8	1.2237	0.291246
57605	1	30.6614	2	684.779	1367.54	0.000947416	0.692787	48.54	ECINAAPDSPSK	[2] Carbamidomethyl (C)|[9] Phospho (ST)	BRAP_HUMAN	S117	INAAPDSPSKQLP	BRCA1-associated protein OS=Homo sapiens GN=BRAP PE=1 SV=2	TRUE	0.0177994	68068.7	40020.1	42737.2	63127.7	52871.3	68463.2	50275.4	61487.4	1.22301	0.290439
61182	1	105.619	4	1046.91	4183.61	0.0166876	3.98881	37.02	HFSEDNNEMIPMECDSFCSDQNESEVEPSVNADLK	[14] Carbamidomethyl (C)|[18] Carbamidomethyl (C)|[19] Phospho (ST)|[22] Deamidated (NQ)	SCAFB_HUMAN	S726	ECDSFCSDQNESE	Protein SCAF11 OS=Homo sapiens GN=SCAF11 PE=1 SV=2	TRUE	0.0197347	45373.4	56215.8	46107.2	64010.3	52287.1	64320.7	49232.1	60206	1.2229	0.290307
55500	1	68.4425	4	794.317	3173.24	-0.00454774	-1.43315	44.08	AGEPNSPDAEEANSPDVTAGCDPAGVHPPR	[6] Phospho (ST)|[14] Phospho (ST)|[21] Carbamidomethyl (C)	NSUN2_HUMAN	S743, S751	RAGEPNSPDAEEA, DAEEANSPDVTAG	tRNA (cytosine(34)-C(5))-methyltransferase OS=Homo sapiens GN=NSUN2 PE=1 SV=2	TRUE	0.512723	194707	134572	161584	240127	140898	218897	163621	199974	1.22218	0.289456
38642	1	30.5729	3	713.984	2138.93	0.000786709	0.367805	81.54	KSPVGKSPPSTGSTYGSSQK	[2] Phospho (ST)|[7] Phospho (ST)	TR150_HUMAN	S315, S320	LSPSKKSPVGKSP, KSPVGKSPPSTGS	Thyroid hormone receptor-associated protein 3 OS=Homo sapiens GN=THRAP3 PE=1 SV=2	TRUE	0.0513977	533761	316884	253403	496921	338189	512831	368016	449314	1.22091	0.287956
68522	1	73.8094	3	1025.75	3074.23	0.00235775	0.766942	64.86	EAPAEGEAAEPGSPTAAEGEAASAASSTSSPK	[13] Phospho (ST)|[30] Phospho (ST)	MARCS_HUMAN	S118, S135	EAAEPGSPTAAEG, AASSTSSPKAEDG	Myristoylated alanine-rich C-kinase substrate OS=Homo sapiens GN=MARCKS PE=1 SV=4	TRUE	2.64161e-05	75576.3	67609.6	60623.2	85328.3	75480.6	87471.1	67936.4	82760	1.2182	0.28475
25083	1	85.3427	4	882.117	3524.44	-0.00151472	-0.429778	35.15	MLPHAPGVQMQAIPEDAVHEDSGDEDGEDPDK	[1] Oxidation (M)|[22] Phospho (ST)	HDAC2_HUMAN	S394	DAVHEDSGDEDGE	Histone deacetylase 2 OS=Homo sapiens GN=HDAC2 PE=1 SV=2	TRUE	0.683647	419824	239650	348970	315852	638179	270944	336148	408325	1.21472	0.280622
62817	1	56.2022	3	763.95	2288.83	-0.000118813	-0.05191	59.76	LQYYYSSSEDEDSDHEDK	[13] Phospho (ST)	PHLP_HUMAN	S25	SSEDEDSDHEDKD	Phosducin-like protein OS=Homo sapiens GN=PDCL PE=1 SV=3	TRUE	0.0883687	73574.6	83489.7	50108.8	93905.8	42313.9	114524	69057.7	83581.1	1.21031	0.275375
9580	1	96.6816	4	928.651	3710.58	0.000716105	0.19299	54.63	MLPHAPGVQMQAIPEDAIPEESGDEDEDDPDKR	[22] Phospho (ST)	HDAC1_HUMAN	S393	DAIPEESGDEDED	Histone deacetylase 1 OS=Homo sapiens GN=HDAC1 PE=1 SV=1	TRUE	0.415804	1.09637e+06	1.1216e+06	1.3316e+06	1.58798e+06	1.08817e+06	1.61783e+06	1.18319e+06	1.43133e+06	1.20972	0.274673
7649	1	56.9825	3	701.307	2100.9	6.02946e-06	0.00286994	65	GLLYDSDEEDEERPARK	[6] Phospho (ST)	MCM2_HUMAN	S139	RGLLYDSDEEDEE	DNA replication licensing factor MCM2 OS=Homo sapiens GN=MCM2 PE=1 SV=4	TRUE	0.515341	1.14302e+06	1.32183e+06	756818	1.29791e+06	743541	1.85446e+06	1.07389e+06	1.29864e+06	1.20928	0.274152
25244	1	93.9676	3	910.368	2728.08	0.00107349	0.393496	72.83	NTFTAWSDEESDYEIDDRDVNK	[7] Phospho (ST)	LARP1_HUMAN	S627	NTFTAWSDEESDY	La-related protein 1 OS=Homo sapiens GN=LARP1 PE=1 SV=2	TRUE	0.0488176	309948	278952	249300	310898	302824	399572	279400	337765	1.20889	0.273687
35549	1	39.9376	3	825.666	2473.97	0.000181406	0.0733258	46.79	RTEARSSDEENGPPSSPDLDR	[7] Phospho (ST)|[16] Phospho (ST)	AKTS1_HUMAN	S203, S212	RTEARSSDEENGP, ENGPPSSPDLDRI	Proline-rich AKT1 substrate 1 OS=Homo sapiens GN=AKT1S1 PE=1 SV=1	TRUE	0.115927	325690	353062	246035	388085	135272	592524	308262	371960	1.20664	0.270991
55178	1	93.7305	3	766.334	2295.98	0.00355829	1.54979	36.16	TDGSISGDRQPVTVADYISR	[4] Phospho (ST)|[6] Phospho (ST)	FXR2_HUMAN	S601, S603	GNRTDGSISGDRQ, RTDGSISGDRQPV	Fragile X mental retardation syndrome-related protein 2 OS=Homo sapiens GN=FXR2 PE=1 SV=2	TRUE	0.428948	66631.7	92650.1	83550	99261.7	30790.9	162105	80943.9	97385.8	1.20313	0.266788
64114	1	23.1789	3	729.65	2185.93	0.00121352	0.555151	41.52	GRGPSPEGSSSTESSPEHPPK	[15] Phospho (ST)	SRRM2_HUMAN	S1658	SSSTESSPEHPPK	Serine/arginine repetitive matrix protein 2 OS=Homo sapiens GN=SRRM2 PE=1 SV=2	TRUE	0.246542	193086	166130	122473	232742	133584	212892	160563	193073	1.20247	0.266006
64486	1	68.5409	3	813.647	2437.92	0.000255368	0.104748	58.15	NESEDNKFSDDSDDDFVQPR	[12] Phospho (ST)	TIF1A_HUMAN	S1028	NKFSDDSDDDFVQ	Transcription intermediary factor 1-alpha OS=Homo sapiens GN=TRIM24 PE=1 SV=3	TRUE	0.95136	44245.1	47697	38341.2	56287.2	23484.1	76804.8	43427.8	52192	1.20181	0.265212
64486	1	68.5409	3	813.647	2437.92	0.000255368	0.104748	38.83	NESEDNKFSDDSDDDFVQPR	[9] Phospho (ST)	TIF1A_HUMAN	S1025	SEDNKFSDDSDDD	Transcription intermediary factor 1-alpha OS=Homo sapiens GN=TRIM24 PE=1 SV=3	TRUE	0.95136	44245.1	47697	38341.2	56287.2	23484.1	76804.8	43427.8	52192	1.20181	0.265212
3708	1	54.0643	3	705.295	2112.86	0.000715748	0.338757	104.79	NKPGPNIESGNEDDDASFK	[9] Phospho (ST)	IF2P_HUMAN	S214	PGPNIESGNEDDD	Eukaryotic translation initiation factor 5B OS=Homo sapiens GN=EIF5B PE=1 SV=4	TRUE	0.355617	2.11673e+06	2.04749e+06	1.20319e+06	2.30487e+06	1.45416e+06	2.69145e+06	1.78914e+06	2.15016e+06	1.20179	0.265179
69235	1	48.7334	3	889.084	2664.23	0.00129372	0.48559	46.11	VRGGAPDPSPGATATPGAPAQPSSPDAR	[24] Phospho (ST)	ZBT7A_HUMAN	S526	APAQPSSPDARRN	Zinc finger and BTB domain-containing protein 7A OS=Homo sapiens GN=ZBTB7A PE=1 SV=1	TRUE	0.841211	44577.9	46280.2	26766.8	43811	29274	67987.7	39208.3	47024.2	1.19934	0.262245
22323	1	122.005	4	973.941	3891.73	0.0382991	9.84124	37.86	RFEIINAIYEPTEEECEWKPDEEDEISEELK	[12] Phospho (ST)	NP1L1_HUMAN	T128	NAIYEPTEEECEW	Nucleosome assembly protein 1-like 1 OS=Homo sapiens GN=NAP1L1 PE=1 SV=1	TRUE	0.118012	216128	157578	265834	231438	250393	284957	213180	255596	1.19897	0.261792
11205	1	33.1314	3	827.335	2478.98	0.00215298	0.868495	64.81	TKFASDDEHDEHDENGATGPVK	[5] Phospho (ST)|[15] Deamidated (NQ)	LA_HUMAN	S366	KKTKFASDDEHDE	Lupus La protein OS=Homo sapiens GN=SSB PE=1 SV=2	TRUE	0.0127611	1.3102e+06	1.25728e+06	1.28674e+06	1.31622e+06	1.1263e+06	2.17204e+06	1.28474e+06	1.53819e+06	1.19728	0.259756
75749	1	37.5198	2	720.33	1438.65	0.000625328	0.434665	37.26	SGAQASSTPLSPTR	[11] Phospho (ST)	LMNA_HUMAN	S22	ASSTPLSPTRITR	Prelamin-A/C OS=Homo sapiens GN=LMNA PE=1 SV=1	TRUE	0.131754	33306.4	21191.3	21224.7	29209	30611.7	30807.2	25240.8	30209.3	1.19684	0.259233
22465	1	114.821	3	983.839	2948.49	-0.000754715	-0.255966	49.97	LIRPEYAWIVQPVSGAVYDRPGASPK	[24] Phospho (ST)	NU160_HUMAN	S1157	YDRPGASPKRNHD	Nuclear pore complex protein Nup160 OS=Homo sapiens GN=NUP160 PE=1 SV=3	TRUE	0.00997256	282739	342577	281352	364717	262056	458225	302222	361666	1.19669	0.259047
22465	1	114.821	3	983.839	2948.49	-0.000754715	-0.255966	36.99	LIRPEYAWIVQPVSGAVYDRPGASPK	[14] Phospho (ST)	NU160_HUMAN	S1147	WIVQPVSGAVYDR	Nuclear pore complex protein Nup160 OS=Homo sapiens GN=NUP160 PE=1 SV=3	TRUE	0.00997256	282739	342577	281352	364717	262056	458225	302222	361666	1.19669	0.259047
39755	1	89.1611	3	904.691	2711.05	-0.000272248	-0.100421	46.51	ESLGSEEESGKDWDELEEEARK	[2] Phospho (ST)|[5] Phospho (ST)	SP16H_HUMAN	S979, S982	SDYSKESLGSEEE, SKESLGSEEESGK	FACT complex subunit SPT16 OS=Homo sapiens GN=SUPT16H PE=1 SV=1	TRUE	0.8437	153914	204498	178116	241094	88778.5	312166	178843	214013	1.19665	0.259005
39755	1	89.1611	3	904.691	2711.05	-0.000272248	-0.100421	48.66	ESLGSEEESGKDWDELEEEARK	[2] Phospho (ST)|[9] Phospho (ST)	SP16H_HUMAN	S979, S986	SDYSKESLGSEEE, LGSEEESGKDWDE	FACT complex subunit SPT16 OS=Homo sapiens GN=SUPT16H PE=1 SV=1	TRUE	0.8437	153914	204498	178116	241094	88778.5	312166	178843	214013	1.19665	0.259005
5665	1	34.5431	4	620.753	2478.98	0.000583276	0.235289	76.45	TKFASDDEHDEHDENGATGPVK	[5] Phospho (ST)|[15] Deamidated (NQ)	LA_HUMAN	S366	KKTKFASDDEHDE	Lupus La protein OS=Homo sapiens GN=SSB PE=1 SV=2	TRUE	0.0200395	2.02561e+06	1.1681e+06	781070	1.71846e+06	1.12302e+06	1.91479e+06	1.32492e+06	1.58542e+06	1.19661	0.258958
76241	2	28.9237	2	550.228	1098.44	-8.90377e-05	-0.0810582	38.19	SLSGSSPCPK	[3] Phospho (ST)|[8] Carbamidomethyl (C)	SRRM2_HUMAN	S780	SLRRSLSGSSPCP	Serine/arginine repetitive matrix protein 2 OS=Homo sapiens GN=SRRM2 PE=1 SV=2	TRUE	0.447762	26318.2	22837.4	22735	30176.4	25397.8	30418.3	23963.5	28664.2	1.19616	0.258407
47955	2	35.904	3	766.698	2297.07	0.00306381	1.33379	69.8	APVQPQQSPAAAPGGTDEKPSGK	[8] Phospho (ST)	PSMD2_HUMAN	S16	PVQPQQSPAAAPG	26S proteasome non-ATPase regulatory subunit 2 OS=Homo sapiens GN=PSMD2 PE=1 SV=3	TRUE	0.55529	257965	175427	161052	278407	170115	261725	198148	236749	1.19481	0.256779
22953	1	58.7274	4	710.03	2836.09	-0.00616614	-2.17416	39.71	LFEESDDKEDEDADGKEVEDADEK	[5] Phospho (ST)	HTSF1_HUMAN	S676	EKLFEESDDKEDE	HIV Tat-specific factor 1 OS=Homo sapiens GN=HTATSF1 PE=1 SV=1	TRUE	0.0122938	400985	290791	318161	478033	333646	388373	336646	400017	1.18824	0.248831
6230	1	97.5909	4	763.119	3048.45	-0.000281526	-0.0923507	52.04	LGIAVIHGEAQDAESDLVDGRHSPPMVR	[23] Phospho (ST)	KPRB_HUMAN	S227	LVDGRHSPPMVRS	Phosphoribosyl pyrophosphate synthase-associated protein 2 OS=Homo sapiens GN=PRPSAP2 PE=1 SV=1	TRUE	0.000260086	1.1284e+06	1.21398e+06	1.28247e+06	1.45751e+06	1.53265e+06	1.31682e+06	1.20828e+06	1.43566e+06	1.18818	0.248756
14640	1	95.4948	3	851.716	2552.12	0.000893091	0.34994	56.73	SFSKEELMSSDLEETAGSTSIPK	[9] Phospho (ST)	NOP56_HUMAN	S519	SKEELMSSDLEET	Nucleolar protein 56 OS=Homo sapiens GN=NOP56 PE=1 SV=4	TRUE	0.00879628	471717	499456	564717	536426	637133	651014	511963	608191	1.18796	0.248484
14640	1	95.4948	3	851.716	2552.12	0.000893091	0.34994	65.25	SFSKEELMSSDLEETAGSTSIPK	[10] Phospho (ST)	NOP56_HUMAN	S520	KEELMSSDLEETA	Nucleolar protein 56 OS=Homo sapiens GN=NOP56 PE=1 SV=4	TRUE	0.00879628	471717	499456	564717	536426	637133	651014	511963	608191	1.18796	0.248484
20196	1	71.9303	3	755.33	2262.97	2.15673e-05	0.00953055	81.19	KPYRIESDEEEDFENVGK	[7] Phospho (ST)	RSF1_HUMAN	S1345	KPYRIESDEEEDF	Remodeling and spacing factor 1 OS=Homo sapiens GN=RSF1 PE=1 SV=2	TRUE	0.00478151	292959	276270	276663	328942	277392	398529	281964	334954	1.18793	0.248454
16419	1	102.09	3	961.372	2881.09	-0.000694192	-0.240947	75.33	DGDSYDPYDFSDTEEEMPQVHTPK	[11] Phospho (ST)	MCM3_HUMAN	S711	YDPYDFSDTEEEM	DNA replication licensing factor MCM3 OS=Homo sapiens GN=MCM3 PE=1 SV=3	TRUE	0.122607	720966	800138	919632	1.01277e+06	727187	1.15838e+06	813579	966113	1.18749	0.24791
55613	2	65.9763	3	809.006	2424	-0.000779624	-0.321628	53.34	EMEHNTVCAAGTSPVGEIGEEK	[8] Carbamidomethyl (C)|[12] Phospho (ST)	SON_HUMAN	T1555	TVCAAGTSPVGEI	Protein SON OS=Homo sapiens GN=SON PE=1 SV=4	TRUE	0.688815	49014.8	101633	74525.3	101575	66985	98618.9	75057.6	89059.6	1.18655	0.246773
55613	2	65.9763	3	809.006	2424	-0.000779624	-0.321628	49.21	EMEHNTVCAAGTSPVGEIGEEK	[8] Carbamidomethyl (C)|[13] Phospho (ST)	SON_HUMAN	S1556	VCAAGTSPVGEIG	Protein SON OS=Homo sapiens GN=SON PE=1 SV=4	TRUE	0.688815	49014.8	101633	74525.3	101575	66985	98618.9	75057.6	89059.6	1.18655	0.246773
808	1	93.8716	3	1132.12	3393.35	0.00213046	0.627834	155.65	FEEESKEPVADEEEEDSDDDVEPITEFR	[17] Phospho (ST)	ICLN_HUMAN	S102	DEEEEDSDDDVEP	Methylosome subunit pICln OS=Homo sapiens GN=CLNS1A PE=1 SV=1	TRUE	0.00378629	1.54865e+07	1.81519e+07	1.64696e+07	1.97311e+07	1.32631e+07	2.63269e+07	1.67027e+07	1.97737e+07	1.18386	0.243504
9918	1	61.3533	4	718.32	2869.25	0.00198924	0.693295	53.51	HIKEEPLSEEEPCTSTAIASPEKK	[8] Phospho (ST)|[13] Carbamidomethyl (C)|[20] Phospho (ST)	NOP58_HUMAN	S502, S514	IKEEPLSEEEPCT, TSTAIASPEKKKK	Nucleolar protein 58 OS=Homo sapiens GN=NOP58 PE=1 SV=1	TRUE	0.411944	863074	563302	614762	942395	671335	801667	680379	805132	1.18336	0.242886
72600	1	34.311	3	948.06	2841.16	-0.000358501	-0.126181	35.05	TTESGSDSESKPDQEAEPQEAAGAQGR	[10] Phospho (ST)	E41L3_HUMAN	S11	SGSDSESKPDQEA	Band 4.1-like protein 3 OS=Homo sapiens GN=EPB41L3 PE=1 SV=2	TRUE	0.481218	51735.6	93569.6	51465.7	72540	42967.5	117225	65590.3	77577.6	1.18276	0.242157
14399	1	106.29	3	959.742	2876.21	0.00280081	0.973788	93.45	RSLAALDALNTDDENDEEEYEAWK	[11] Phospho (ST)	MFAP1_HUMAN	T267	ALDALNTDDENDE	Microfibrillar-associated protein 1 OS=Homo sapiens GN=MFAP1 PE=1 SV=2	TRUE	0.00188671	513656	635902	581649	694006	499011	852242	577069	681753	1.18141	0.240505
28130	1	110.632	3	959.065	2874.17	-0.00179324	-0.623914	77.68	SEDDSAKFDSNEEDSASVFSPSFGLK	[10] Phospho (ST)	TOP2B_HUMAN	S1466	DSAKFDSNEEDSA	DNA topoisomerase 2-beta OS=Homo sapiens GN=TOP2B PE=1 SV=3	TRUE	0.00570099	223389	249668	216325	252811	254271	306129	229794	271070	1.17962	0.238326
18876	1	127.447	4	1020.98	4079.88	0.0161554	3.9598	44.12	FHINWEDNTEKLEDAESSNPNLQSLLSTDALPSASK	[18] Phospho (ST)	ASF1A_HUMAN	S166	LEDAESSNPNLQS	Histone chaperone ASF1A OS=Homo sapiens GN=ASF1A PE=1 SV=1	TRUE	2.83142e-06	782585	816617	751404	975835	917515	879061	783535	924137	1.17945	0.238109
4766	2	42.4228	3	502.583	1504.73	-5.41285e-05	-0.0359723	43.58	AGDLLEDSPKRPK	[8] Phospho (ST)	HDGF_HUMAN	S165	GDLLEDSPKRPKE	Hepatoma-derived growth factor OS=Homo sapiens GN=HDGF PE=1 SV=1	TRUE	0.21485	1.31067e+06	1.25091e+06	986394	1.46592e+06	1.22724e+06	1.49142e+06	1.18266e+06	1.39486e+06	1.17943	0.238085
59846	2	55.6975	3	705.296	2112.87	0.0028629	1.35499	46.74	NKPGPNIESGNEDDDASFK	[9] Phospho (ST)	IF2P_HUMAN	S214	PGPNIESGNEDDD	Eukaryotic translation initiation factor 5B OS=Homo sapiens GN=EIF5B PE=1 SV=4	TRUE	0.634169	1153.32	78508.1	51905.1	60046.6	50258.1	44833.3	43855.5	51712.7	1.17916	0.237759
37624	1	103.24	3	1212.16	3633.44	0.00209356	0.576192	93.34	GAVENEEDLPELSDSGDEAAWEDEDDADLPHGK	[15] Phospho (ST)	ANM3_HUMAN	S27	LPELSDSGDEAAW	Protein arginine N-methyltransferase 3 OS=Homo sapiens GN=PRMT3 PE=1 SV=3	TRUE	0.152434	275049	279321	181032	328090	207903	329801	245134	288598	1.17731	0.235491
37624	1	103.24	3	1212.16	3633.44	0.00209356	0.576192	78.85	GAVENEEDLPELSDSGDEAAWEDEDDADLPHGK	[13] Phospho (ST)	ANM3_HUMAN	S25	EDLPELSDSGDEA	Protein arginine N-methyltransferase 3 OS=Homo sapiens GN=PRMT3 PE=1 SV=3	TRUE	0.152434	275049	279321	181032	328090	207903	329801	245134	288598	1.17731	0.235491
12244	1	124.247	4	996.704	3982.79	0.000247056	0.0620309	70.94	SPLPPEEEAKDEEEDQTLVNLDTYTSDLHFQVSK	[1] Phospho (ST)	HNRL2_HUMAN	S228	YHSRSKSPLPPEE	Heterogeneous nuclear ribonucleoprotein U-like protein 2 OS=Homo sapiens GN=HNRNPUL2 PE=1 SV=1	TRUE	0.00640636	1.17719e+06	974445	1.18333e+06	1.27582e+06	1.65282e+06	980766	1.11166e+06	1.30314e+06	1.17225	0.229278
24534	1	113.207	4	953.447	3809.76	0.0231676	6.08115	58.45	KEGITGPPADSSKPIGPDDAIDALSSDFTCGSPTAAGK	[30] Carbamidomethyl (C)|[32] Phospho (ST)	ICAL_HUMAN	S243	SDFTCGSPTAAGK	Calpastatin OS=Homo sapiens GN=CAST PE=1 SV=4	TRUE	5.64982e-08	339692	340509	327572	412432	396491	371624	335924	393515	1.17144	0.228284
51190	1	65.5236	3	964.392	2890.15	-0.000536558	-0.18565	56.56	ALFKPPEDSQDDESDSDAEEEQTTK	[16] Phospho (ST)	THOC5_HUMAN	S314	QDDESDSDAEEEQ	THO complex subunit 5 homolog OS=Homo sapiens GN=THOC5 PE=1 SV=2	TRUE	0.901401	219084	200358	177905	256430	127123	316047	199116	233200	1.17118	0.227961
12199	1	51.8734	4	915.622	3658.46	-0.00050327	-0.137563	62.23	KAEQGSEEEGEGEEEEEEGGESKADDPYAHLSK	[6] Phospho (ST)	ABCF1_HUMAN	S228	KKAEQGSEEEGEG	ATP-binding cassette sub-family F member 1 OS=Homo sapiens GN=ABCF1 PE=1 SV=2	TRUE	0.463444	1.41195e+06	1.56178e+06	822915	1.53093e+06	938028	1.96178e+06	1.26555e+06	1.47691e+06	1.16701	0.22282
40059	1	85.5817	4	892.891	3567.54	-0.00151835	-0.425602	34.9	MESLSSHRIDEDGENTQIEDTEPMSPVLNSK	[25] Phospho (ST)	TP53B_HUMAN	S552	EDTEPMSPVLNSK	Tumor suppressor p53-binding protein 1 OS=Homo sapiens GN=TP53BP1 PE=1 SV=2	TRUE	0.00108791	93119.7	79329.5	84386.1	128648	67113.2	103844	85611.8	99868.5	1.16653	0.22222
17524	1	102.668	3	1090.47	3268.38	0.00561831	1.71899	42.09	FFTTGSDSESESSLSGEELVTKPVGGNYGK	[4] Phospho (ST)|[6] Phospho (ST)	EIF3C_HUMAN	T7, S9	MSRFFTTGSDSES, RFFTTGSDSESES	Eukaryotic translation initiation factor 3 subunit C OS=Homo sapiens GN=EIF3C PE=1 SV=1	TRUE	0.55186	653298	655821	708896	765087	583215	1.00171e+06	672672	783337	1.16452	0.21973
17524	1	102.668	3	1090.47	3268.38	0.00561831	1.71899	44.27	FFTTGSDSESESSLSGEELVTKPVGGNYGK	[6] Phospho (ST)|[8] Phospho (ST)	EIF3C_HUMAN	S9, S11	RFFTTGSDSESES, FTTGSDSESESSL	Eukaryotic translation initiation factor 3 subunit C OS=Homo sapiens GN=EIF3C PE=1 SV=1	TRUE	0.55186	653298	655821	708896	765087	583215	1.00171e+06	672672	783337	1.16452	0.21973
16049	1	31.5404	2	708.83	1415.65	0.000610649	0.431358	52.93	RYPSSISSSPQK	[9] Phospho (ST)	UBP2L_HUMAN	S609	PSSISSSPQKDLT	Ubiquitin-associated protein 2-like OS=Homo sapiens GN=UBAP2L PE=1 SV=2	TRUE	0.0334535	632756	406201	338867	570538	373706	658888	459275	534377	1.16352	0.218501
10907	1	93.0335	4	1115.53	4458.07	-0.000474193	-0.106367	57.78	SPVGSGAPQAAAPAPAAHVAGNPGGDAAPAATGTAAAASLATAAGSEDAEK	[5] Phospho (ST)	YBOX3_HUMAN	S38	PKSPVGSGAPQAA	Y-box-binding protein 3 OS=Homo sapiens GN=YBX3 PE=1 SV=4	TRUE	0.000294355	1.19662e+06	1.15918e+06	1.16559e+06	1.37418e+06	1.53997e+06	1.16694e+06	1.1738e+06	1.36036e+06	1.15894	0.212808
10907	1	93.0335	4	1115.53	4458.07	-0.000474193	-0.106367	53.35	SPVGSGAPQAAAPAPAAHVAGNPGGDAAPAATGTAAAASLATAAGSEDAEK	[1] Phospho (ST)	YBOX3_HUMAN	S34	QDPAPKSPVGSGA	Y-box-binding protein 3 OS=Homo sapiens GN=YBX3 PE=1 SV=4	TRUE	0.000294355	1.19662e+06	1.15918e+06	1.16559e+06	1.37418e+06	1.53997e+06	1.16694e+06	1.1738e+06	1.36036e+06	1.15894	0.212808
17730	2	33.6172	3	622.286	1863.84	-0.00121294	-0.650776	42.16	GEAAAERPGEAAVASSPSK	[16] Phospho (ST)	MARCS_HUMAN	S27	EAAVASSPSKANG	Myristoylated alanine-rich C-kinase substrate OS=Homo sapiens GN=MARCKS PE=1 SV=4	TRUE	0.439541	387365	382796	324900	496873	324147	447310	365020	422777	1.15823	0.211919
30631	1	69.7987	3	795.36	2383.06	0.00376907	1.58161	61.34	RTIQEVLEEQSEDEDREAK	[11] Phospho (ST)	DNLI1_HUMAN	S141	EVLEEQSEDEDRE	DNA ligase 1 OS=Homo sapiens GN=LIG1 PE=1 SV=1	TRUE	0.57746	207499	224767	180947	218691	179039	312478	204404	236736	1.15817	0.211851
21341	1	79.2693	4	738.594	2950.34	0.00173047	0.586531	40.22	KPPAPPSPVQSQSPSTNWSPAVPVKK	[7] Phospho (ST)|[11] Phospho (ST)|[19] Phospho (ST)	SRRM1_HUMAN	S769, S773, S781	KPPAPPSPVQSQS, PPSPVQSQSPSTN, SPSTNWSPAVPVK	Serine/arginine repetitive matrix protein 1 OS=Homo sapiens GN=SRRM1 PE=1 SV=2	TRUE	0.00499902	741131	437017	616982	873882	493138	707646	598376	691555	1.15572	0.208791
51395	2	148.388	2	788.401	1574.79	0.00246475	1.56514	35.42	KIIGLKDEFYNR	[10] Phospho (Y)	P4R3A_HUMAN	Y570	GLKDEFYNRYIMK	Serine/threonine-protein phosphatase 4 regulatory subunit 3A OS=Homo sapiens GN=PPP4R3A PE=1 SV=1	TRUE	6.90314e-06	67291.8	69301	81204.6	87690.1	90043.9	73740.5	72599.1	83824.8	1.15463	0.207426
16510	2	29.8846	3	617.287	1848.84	0.00185223	1.00183	67.17	PGPTPSGTNVGSSGRSPSK	[16] Phospho (ST)	SC61B_HUMAN	S17	VGSSGRSPSKAVA	Protein transport protein Sec61 subunit beta OS=Homo sapiens GN=SEC61B PE=1 SV=2	TRUE	0.368799	558318	474548	385330	601844	462601	568413	472732	544286	1.15136	0.203343
526	1	89.8809	3	997.06	2988.16	0.00255173	0.853947	92.38	KPATPAEDDEDDDIDLFGSDNEEEDK	[19] Phospho (ST)	EF1D_HUMAN	S162	DIDLFGSDNEEED	Elongation factor 1-delta OS=Homo sapiens GN=EEF1D PE=1 SV=5	TRUE	0.00227641	2.28729e+07	2.26267e+07	2.47743e+07	2.80647e+07	1.99102e+07	3.26705e+07	2.34247e+07	2.68818e+07	1.14759	0.198603
32271	2	65.7201	3	909.783	2726.33	-0.00106192	-0.389505	81.89	STAQQELDGKPASPTPVIVASHTANK	[13] Phospho (ST)	COPB2_HUMAN	S859	LDGKPASPTPVIV	Coatomer subunit beta' OS=Homo sapiens GN=COPB2 PE=1 SV=2	TRUE	0.853445	219929	309331	250451	232654	219051	442346	259904	298017	1.14664	0.197419
22586	1	101.898	3	812.676	2435.01	0.00134858	0.55383	48.9	KGGEFDEFVNDDTDDDLPISK	[13] Phospho (ST)	CTR9_HUMAN	T925	EFVNDDTDDDLPI	RNA polymerase-associated protein CTR9 homolog OS=Homo sapiens GN=CTR9 PE=1 SV=1	TRUE	0.0213236	227742	267475	280066	262720	276080	348611	258428	295804	1.14463	0.194879
40125	2	90.2105	3	1006.07	3015.18	8.80924e-05	0.0292163	51.91	EFITGDVEPTDAESEWHSENEEEEK	[18] Phospho (ST)	NP1L4_HUMAN	S125	AESEWHSENEEEE	Nucleosome assembly protein 1-like 4 OS=Homo sapiens GN=NAP1L4 PE=1 SV=1	TRUE	0.878129	201312	339336	401849	325985	518820	233372	314166	359392	1.14396	0.194033
17208	1	135.442	3	1164.52	3490.53	-0.000659659	-0.188985	40.61	TTIPEEEEEEEEAAGVVVEEELFHQQGTPR	[28] Phospho (ST)	LMNB1_HUMAN	T575	LFHQQGTPRASNR	Lamin-B1 OS=Homo sapiens GN=LMNB1 PE=1 SV=2	TRUE	0.00144774	905411	893865	696104	965481	889958	976379	831793	943940	1.13483	0.18247
22835	2	107.903	3	541.625	1621.85	0.00888968	5.48121	48.3	KQSLGELIGTLNAAK	[3] Phospho (ST)	TPIS_HUMAN	S58	MNGRKQSLGELIG	Triosephosphate isomerase OS=Homo sapiens GN=TPI1 PE=1 SV=3	TRUE	0.830889	201817	216583	330753	269398	392040	186581	249717	282673	1.13197	0.178838
44248	2	46.361	2	540.215	1078.42	-5.05152e-05	-0.0468421	49.07	YGMGTSVER	[6] Phospho (ST)	ODPA_HUMAN	S232	RYGMGTSVERAAA	Pyruvate dehydrogenase E1 component subunit alpha, somatic form, mitochondrial OS=Homo sapiens GN=PDHA1 PE=1 SV=3	TRUE	0.883587	58131.5	69360.4	47334	67457.8	47325.4	83107.6	58275.3	65963.6	1.13193	0.178786
5342	1	160.957	4	1008.5	4029.98	0.0249554	6.19248	41.68	LVEWHQLDVSSFLDQVTGFLGEHGQLDGLSSSPPKK	[32] Phospho (ST)	UBXN7_HUMAN	S270	LDGLSSSPPKKCA	UBX domain-containing protein 7 OS=Homo sapiens GN=UBXN7 PE=1 SV=2	TRUE	0.00120337	1.66167e+06	2.24486e+06	1.32306e+06	2.23043e+06	1.7146e+06	1.96227e+06	1.7432e+06	1.9691e+06	1.12959	0.1758
5342	1	160.957	4	1008.5	4029.98	0.0249554	6.19248	43.97	LVEWHQLDVSSFLDQVTGFLGEHGQLDGLSSSPPKK	[30] Phospho (ST)	UBXN7_HUMAN	S268	GQLDGLSSSPPKK	UBX domain-containing protein 7 OS=Homo sapiens GN=UBXN7 PE=1 SV=2	TRUE	0.00120337	1.66167e+06	2.24486e+06	1.32306e+06	2.23043e+06	1.7146e+06	1.96227e+06	1.7432e+06	1.9691e+06	1.12959	0.1758
50741	1	34.4404	4	610.031	2436.1	-0.00135475	-0.556113	---	TKPTQAAGPSSPQKPPTPEETK	[11] Phospho (ST)|[17] Phospho (ST)	XRCC1_HUMAN	S447, T453	QAAGPSSPQKPPT, SPQKPPTPEETKA	DNA repair protein XRCC1 OS=Homo sapiens GN=XRCC1 PE=1 SV=2	TRUE	0.903262	120199	58789.7	82144.3	105359	116970	72617.1	87044.2	98315.5	1.12949	0.175671
4268	1	118.715	3	960.127	2877.36	0.00169842	0.590271	54.4	DKDDQEWESPSPPKPTVFISGVIAR	[11] Phospho (ST)	DAP1_HUMAN	S51	QEWESPSPPKPTV	Death-associated protein 1 OS=Homo sapiens GN=DAP PE=1 SV=3	TRUE	0.0012335	3.51548e+06	4.04656e+06	3.05297e+06	4.06039e+06	3.11478e+06	4.80779e+06	3.53834e+06	3.99432e+06	1.12887	0.174878
4268	1	118.715	3	960.127	2877.36	0.00169842	0.590271	46.23	DKDDQEWESPSPPKPTVFISGVIAR	[9] Phospho (ST)	DAP1_HUMAN	S49	DDQEWESPSPPKP	Death-associated protein 1 OS=Homo sapiens GN=DAP PE=1 SV=3	TRUE	0.0012335	3.51548e+06	4.04656e+06	3.05297e+06	4.06039e+06	3.11478e+06	4.80779e+06	3.53834e+06	3.99432e+06	1.12887	0.174878
56491	1	56.8369	3	716.99	2147.95	0.00192628	0.8968	36.01	SSLGQSASETEEDTVSVSKK	[8] Phospho (ST)	SF3B2_HUMAN	S309	SLGQSASETEEDT	Splicing factor 3B subunit 2 OS=Homo sapiens GN=SF3B2 PE=1 SV=2	TRUE	0.0363692	67106.2	50603.1	32689.1	58692.5	37963.5	72211.9	50132.8	56289.3	1.1228	0.167105
7264	1	95.832	3	692.345	2074.01	0.00224833	1.08405	64.88	QVSASELHTSGILGPETLR	[5] Phospho (ST)	EPIPL_HUMAN	S2718	RRQVSASELHTSG	Epiplakin OS=Homo sapiens GN=EPPK1 PE=1 SV=2	TRUE	0.380645	823933	737354	911014	797831	1.07628e+06	900155	824100	924755	1.12214	0.166251
7264	1	95.832	3	692.345	2074.01	0.00224833	1.08405	43.84	QVSASELHTSGILGPETLR	[3] Phospho (ST)	EPIPL_HUMAN	S2716	GLRRQVSASELHT	Epiplakin OS=Homo sapiens GN=EPPK1 PE=1 SV=2	TRUE	0.380645	823933	737354	911014	797831	1.07628e+06	900155	824100	924755	1.12214	0.166251
25572	1	63.048	3	1061.74	3182.2	-0.000143683	-0.045152	75.28	WAHDKFSGEEGEIEDDESGTENREEK	[7] Phospho (ST)|[18] Phospho (ST)	TR150_HUMAN	S928, S939	WAHDKFSGEEGEI, EIEDDESGTENRE	Thyroid hormone receptor-associated protein 3 OS=Homo sapiens GN=THRAP3 PE=1 SV=2	TRUE	0.965225	692479	970304	464101	747191	210553	1.42789e+06	708961	795210	1.12166	0.16563
52996	1	25.0453	2	738.3	1474.59	0.000767989	0.520817	36.7	SRSPSSPELNNK	[1] Phospho (ST)|[3] Phospho (ST)	SRRM2_HUMAN	S1497, S1499	QTPRPRSRSPSSP, PRPRSRSPSSPEL	Serine/arginine repetitive matrix protein 2 OS=Homo sapiens GN=SRRM2 PE=1 SV=2	TRUE	0.00136074	282178	297497	271419	340489	271645	340267	283698	317467	1.11903	0.162251
36527	1	65.4279	3	920.389	2758.15	0.000700688	0.254043	54.49	SQTTTERDSDTDVEEEELPVENR	[4] Phospho (ST)	MDC1_HUMAN	T448	LQRSQTTTERDSD	Mediator of DNA damage checkpoint protein 1 OS=Homo sapiens GN=MDC1 PE=1 SV=3	TRUE	0.0233658	181626	168124	130474	175838	130212	231072	160075	179041	1.11848	0.161545
36527	1	65.4279	3	920.389	2758.15	0.000700688	0.254043	56.49	SQTTTERDSDTDVEEEELPVENR	[5] Phospho (ST)	MDC1_HUMAN	T449	QRSQTTTERDSDT	Mediator of DNA damage checkpoint protein 1 OS=Homo sapiens GN=MDC1 PE=1 SV=3	TRUE	0.0233658	181626	168124	130474	175838	130212	231072	160075	179041	1.11848	0.161545
36527	1	65.4279	3	920.389	2758.15	0.000700688	0.254043	58.89	SQTTTERDSDTDVEEEELPVENR	[11] Phospho (ST)	MDC1_HUMAN	T455	TERDSDTDVEEEE	Mediator of DNA damage checkpoint protein 1 OS=Homo sapiens GN=MDC1 PE=1 SV=3	TRUE	0.0233658	181626	168124	130474	175838	130212	231072	160075	179041	1.11848	0.161545
5048	1	81.4903	3	1015.81	3044.4	-0.000604763	-0.198648	41.91	SATRPSPSPERSSTGPEPPAPTPLLAER	[6] Phospho (ST)|[8] Phospho (ST)	SRRM2_HUMAN	S351, S353	KSATRPSPSPERS, ATRPSPSPERSST	Serine/arginine repetitive matrix protein 2 OS=Homo sapiens GN=SRRM2 PE=1 SV=2	TRUE	0.0289549	2.67385e+06	3.11451e+06	2.40754e+06	2.8621e+06	1.88173e+06	4.41265e+06	2.73197e+06	3.05216e+06	1.1172	0.15989
5048	1	81.4903	3	1015.81	3044.4	-0.000604763	-0.198648	36.42	SATRPSPSPERSSTGPEPPAPTPLLAER	[3] Phospho (ST)|[6] Phospho (ST)	SRRM2_HUMAN	T348, S351	KKEKSATRPSPSP, KSATRPSPSPERS	Serine/arginine repetitive matrix protein 2 OS=Homo sapiens GN=SRRM2 PE=1 SV=2	TRUE	0.0289549	2.67385e+06	3.11451e+06	2.40754e+06	2.8621e+06	1.88173e+06	4.41265e+06	2.73197e+06	3.05216e+06	1.1172	0.15989
30499	1	91.7939	3	732.31	2193.91	0.00170919	0.779063	74.17	SSKASLGSLEGEAEAEASSPK	[5] Phospho (ST)|[8] Phospho (ST)	AHNK_HUMAN	S5749, S5752	LKSSKASLGSLEG, SKASLGSLEGEAE	Neuroblast differentiation-associated protein AHNAK OS=Homo sapiens GN=AHNAK PE=1 SV=2	TRUE	0.00210396	211587	185251	247463	262475	223641	233683	214767	239933	1.11718	0.159856
31490	1	31.6064	3	711.636	2131.89	0.00168293	0.789412	65.83	VAAAAGSGPSPPGSPGHDRER	[10] Phospho (ST)|[14] Phospho (ST)	P4K2A_HUMAN	S47, S51	AAGSGPSPPGSPG, GPSPPGSPGHDRE	Phosphatidylinositol 4-kinase type 2-alpha OS=Homo sapiens GN=PI4K2A PE=1 SV=1	TRUE	0.0582137	672019	383611	319067	581405	352132	600204	458232	511247	1.11569	0.157942
31763	1	104.525	3	1240.21	3717.61	0.00156862	0.421944	90.42	LASPSGSTSSGLEVVAPEGTSAPGGGPGTLDDSATICR	[8] Phospho (ST)|[9] Phospho (ST)|[37] Carbamidomethyl (C)	TIF1B_HUMAN	T599, S600	ASPSGSTSSGLEV, SPSGSTSSGLEVV	Transcription intermediary factor 1-beta OS=Homo sapiens GN=TRIM28 PE=1 SV=5	TRUE	0.0341385	671474	776867	602155	946846	627337	708342	683499	760842	1.11316	0.154657
31763	1	104.525	3	1240.21	3717.61	0.00156862	0.421944	68.84	LASPSGSTSSGLEVVAPEGTSAPGGGPGTLDDSATICR	[5] Phospho (ST)|[7] Phospho (ST)|[37] Carbamidomethyl (C)	TIF1B_HUMAN	S596, S598	PRLASPSGSTSSG, LASPSGSTSSGLE	Transcription intermediary factor 1-beta OS=Homo sapiens GN=TRIM28 PE=1 SV=5	TRUE	0.0341385	671474	776867	602155	946846	627337	708342	683499	760842	1.11316	0.154657
14932	1	114.821	4	738.131	2948.5	0.00125324	0.425045	---	LIRPEYAWIVQPVSGAVYDRPGASPK	[24] Phospho (ST)	NU160_HUMAN	S1157	YDRPGASPKRNHD	Nuclear pore complex protein Nup160 OS=Homo sapiens GN=NUP160 PE=1 SV=3	TRUE	0.0261609	498366	376662	412578	474974	577494	376086	429202	476184	1.10946	0.149863
[truncated: 186 more rows]

## Sheet: All unique phosphoproteins
Table listing all quantified phosphoproteins and associated phosphosite(s)
Uniprot Accession	Phosphosite(s)	Description
[truncated: 595 more rows]

## Sheet: Phosphopeptides p-value≤0.05
Table listing phosphopeptides filtered at ANOVA p-value ≤ 0.05
[truncated: 987 more rows]

## Sheet: Hyperphosphorylated proteins
Table listing upregulated/hyperphosphorylated phosphoproteins mapped from upegulated phosphopeptides (SRMS/control ≥ 3-fold or Log2(SRMS/control) ≥1.584-fold) identified in wild type SRMS-expressing cells.
[truncated: 61 more rows]

[truncated: 1 more sheets: Hypophosphorylated proteins]
