# Supplementary material for: Global phosphoproteomic analysis identifies SRMS-regulated secondary signaling intermediates
Source: Proteome Sci. 2018 Aug 18;16:16. doi: 10.1186/s12953-018-0143-7 (PMC6098843; doi:10.1186/s12953-018-0143-7)
Supplement: Supplementary file 3 — Table S2. The file is organized into the following spreadsheets: Spreadsheet “Cell. & Biol. processes”: This table shows all the cellular and biological processes identified by IPA analysis (www.ingenuity.com) enriched from the upregulated/hyperphosphorylated proteins identified in the SRMS-regulated phosphoproteome. To minimize redundancy, the cellular and biological processes are categorized in specific functional “categories”. Also shown for every cellular and biological process are P-values (Fisher’s exact t-test), activation z-score, predicted activation state (based on a cut-off z-score = +/− 2), protein names and the number of proteins enriched in the corresponding cellular and biological process. Spreadsheet “Upstream regulators”: This table lists all the upstream regulators identified by IPA analysis for the SRMS-dependent upregulated/hyperphosphorylated proteins. Also shown are p-values, activation z-score, predicted activation state (based on a cut-off z-score = +/− 2), protein names and number of proteins for every upstream regulator identified by IPA analyses. Spreadsheet “Signaling pathways”: Shown here are the canonical signaling pathways corresponding to the upregulated/hyperphosphorylated proteins, as identified by IPA analysis. Also shown are the -log p-values, ratio (the ratio estimates the representation of the proteins in each canonical pathway. This is calculated as the ratio of the number of proteins that are enriched in the pathway to the number of proteins in the Ingenuity database reference dataset that make up the pathway) and the protein names corresponding to each canonical pathway. (XLSX 15 kb) [file 12953_2018_143_MOESM3_ESM.xlsx]

## Sheet: Cell. & Biol. processes
Table listing the cellular and biological processes mapped from SRMS-regulated hyperphosphorylated/ upregulated proteins.
Categories	Functions	Cellular and biological processes	p-Value	Predicted Activation State (cut-off z-score= +/-2)	Activation z-score	Proteins	Number of proteins
Cancer, Organismal Injury and Abnormalities	soft tissue neoplasm	Soft tissue neoplasm	0.00485			HMGA1,SRRM2,KCTD12,PTGES3,RBM33,TP53BP1,HSP90AA1,FOXO3,MYH9	9
Cancer, Organismal Injury and Abnormalities	soft tissue sarcoma cancer	Soft tissue sarcoma	0.0115			HMGA1,SRRM2,PTGES3,RBM33,TP53BP1,HSP90AA1,FOXO3,MYH9	8
Cell Cycle	G1 phase	G1 phase of tumor cell lines	0.0103			HMGA1,DTD1,PTGES3,BAD	4
Cell Cycle	Regulation of cell cycle- Interphase	Regulation of cell cycle- Interphase	0.00849		1.982	HMGA1,DTD1,PTGES3,HMGN1,TP53BP1,FOXO3,BAD	7
Cell Cycle, Gene Expression	binding	Binding of protein binding site	0.01		0.686	HMGA1,TRIM28,SUB1,FOXO3	4
Cell Death and Survival	apoptosis	Apoptosis	0.00394	Decreased	-2.11	PEBP1,HMGA1,TAGLN2,HNRNPK,SUB1,PPP1R2,TMX1,BAD,AKAP12,TRIM28,TPT1,NCL,CANX,BCLAF1,TP53BP1,HSP90AA1,FOXO3	17
Cell Death and Survival	apoptosis	Apoptosis of sarcoma cell lines	6.3e-06		-1.178	TRIM28,TPT1,NCL,BCLAF1,TP53BP1,FOXO3,BAD	7
Cell Death and Survival	survival	Cell survival/ invasion	0.0146		1.962	HMGA1,TRIM28,HNRNPK,TPT1,HNRNPU,BCLAF1,PSMA3,TP53BP1,PGRMC1,FOXO3,BAD	11
Cell Death and Survival	cell viability	Cell viability	0.0223		1.993	HMGA1,TRIM28,HNRNPK,HNRNPU,BCLAF1,PSMA3,TP53BP1,PGRMC1,FOXO3,BAD	10
Cell Death and Survival	necrosis	Necrosis	0.0276	Decreased	-2.486	PEBP1,HMGA1,TAGLN2,HNRNPK,TMX1,BAD,AKAP12,TRIM28,TPT1,NCL,BCLAF1,TP53BP1,PGRMC1,HSP90AA1,FOXO3	15
Cellular Development, Cellular Growth and Proliferation	cell proliferation	Cell proliferation	0.0129		1.224	HMGA1,TRIM28,HNRNPK,TPT1,PGRMC1,BAD	6
Cellular Development, Cellular Growth and Proliferation	cell proliferation	Cell proliferation of cervical cancer cell lines	0.000167		0.557	LARP1,NCL,PGRMC1,FOXO3,BAD,AHNAK	6
Cellular Development, Cellular Growth and Proliferation	cell proliferation	Cell proliferation of tumor cell lines	0.000135		0.404	PEBP1,HMGA1,TAGLN2,HNRNPK,BAD,AKAP12,TRIM28,LARP1,CLIP1,TPT1,KCTD12,NCL,MAP1B,RAD23A,PGRMC1,HSP90AA1,FOXO3,AHNAK	18
Cellular Movement	cell movement	Cell movement	0.0109		0.833	PEBP1,HMGA1,TAGLN2,HNRNPK,ST13,MYH9,MAP2,AKAP12,TPT1,NCL,HSP90AA1,FOXO3,MARCKS,AHNAK	14
DNA Replication, Recombination, and Repair	excision repair	Excision repair	0.000102			HMGA1,HNRNPU,RAD23A,HMGN1	4
DNA Replication, Recombination, and Repair	repair	Repair of DNA	7.05e-08	Increased	2.185	HMGA1,TRIM28,HNRNPU,BCLAF1,RAD23A,TNKS1BP1,HMGN1,ST13,TP53BP1,FOXO3	10
Gene Expression	expression	Expression of mRNA	0.000302			EIF5B,LARP1,TCOF1,HMGN1,FOXO3	5
Gene Expression	expression	Expression of RNA	0.000141		0.269	PEBP1,HMGA1,EIF5B,TCOF1,HNRNPK,HNRNPU,SUB1,HMGN1,PABPN1,BAD,THRAP3,TRIM28,LARP1,PTGES3,BCLAF1,TP53BP1,FOXO3,HTATSF1	18
Gene Expression	transcription	Transcription	0.00022		0.7	PEBP1,HMGA1,TAGLN2,HNRNPK,HNRNPU,SUB1,HMGN1,PABPN1,BAD,THRAP3,TRIM28,PTGES3,BCLAF1,TP53BP1,XRN2,FOXO3,HTATSF1	17
Gene Expression	transcription	Transcription of DNA	0.016		0.308	HMGA1,THRAP3,TRIM28,HNRNPK,HNRNPU,SUB1,BCLAF1,TP53BP1,FOXO3,HTATSF1	10
Gene Expression, Protein Synthesis	translation	Translation of mRNA	0.000423			EIF5B,TCOF1,LARP1,FOXO3	4
Infectious Diseases	infection	Viral Infection	5.45e-06	Increased	3.804	HMGA1,TAGLN2,SRRM2,HNRNPK,HNRNPU,SUB1,PSMA3,ST13,LARP1,CLIP1,TPT1,PTGES3,NCL,MAP1A,RAD23A,BCLAF1,HSP90AA1,FOXO3,SCAF1,HTATSF1	20
Protein Degradation, Protein Synthesis	catabolism	Catabolism of protein	0.00987			PTGES3,RAD23A,CANX,HSP90AA1,BAD,MYH9	6
Protein Synthesis	expression	Expression of protein	9.32e-07		1.067	EIF5B,LARP1,TCOF1,DKC1,HNRNPK,NCL,TP53BP1,FOXO3	8
Protein Synthesis	metabolism	Metabolism of protein	1.11e-07		0.218	EIF5B,TCOF1,HNRNPK,PPP1R2,BAD,MYH9,LARP1,DKC1,NCL,PTGES3,RAD23A,CANX,TP53BP1,HSP90AA1,FOXO3	15
Protein Synthesis	synthesis	Synthesis of protein	1.71e-06		1.103	EIF5B,TCOF1,LARP1,DKC1,HNRNPK,NCL,PPP1R2,TP53BP1,FOXO3	9
Protein Synthesis	translation	Translation of protein	2.91e-06		0.686	EIF5B,LARP1,TCOF1,DKC1,HNRNPK,NCL,FOXO3	7
RNA Post-Transcriptional Modification	processing	Processing of mRNA	0.00018			THRAP3,HNRNPK,HNRNPU,PABPN1,SRSF11	5
RNA Post-Transcriptional Modification	processing	Processing of RNA	3.49e-08			THRAP3,DKC1,HNRNPK,HNRNPU,SRRM1,RRP9,XRN2,PABPN1,SRSF11,AHNAK	10
RNA Post-Transcriptional Modification	splicing	Splicing of RNA	0.000195			THRAP3,HNRNPU,SRRM1,SRSF11,AHNAK	5

## Sheet: Upstream regulators
Table listing the upstrem regulators for the SRMS-regulated hyperphosphorylated/ upregulated proteins.
Upstream Regulator	Molecule Type	Predicted Activation State	Activation z-score	p-value of overlap	Target molecules in dataset	Number of proteins
PI3K (family)	group		-0.762	0.000687	BAD,FOXO3,HMGA1,NCL	4
CDK1	kinase		1.2	0.0134	AKAP12,BAD,HMGA1,MARCKS,TP53BP1	5
FN1	enzyme		1.633	0.033	AHNAK,HNRNPU,HSP90AA1,LARP1,MYH9,THRAP3	6
CDK9	complex	Activated	2.813	7.33e-05	CANX,EDC4,LARP1,SRRM2,TCOF1,TNKS1BP1,TRIM28,XRN2	8
CK2	complex	Activated	3.545	7.41e-05	CANX,HMGA1,HMGN1,HNRNPK,HSP90AA1,MAP1B,NCL,NUCKS1,PDAP1,PPP1R2,PSMA3,SUB1,TCOF1	13
CK2a	kinase	Activated	4.876	9.32e-19	ARL6IP4,BCLAF1,CANX,DKC1,EIF5B,FNBP4,HDGFL2,HIRIP3,HMGA1,HSP90AA1,HTATSF1,LARP1,NCL,PDAP1,PSMA3,RBM33,RRP9,SRRM1,SRRM2,SRSF11,SUB1,THRAP3,TNKS1BP1,XRN2	24

## Sheet: Signaling pathways
Table listing the candidate canonical signaling pathways mapped from SRMS-regulated hyperphosphorylated/ upregulated proteins.
Ingenuity Canonical Pathways	-log(p-value)	Ratio	Proteins
Telomerase Signaling	2.33	0.0278	DKC1,PTGES3,HSP90AA1
PI3K/AKT Signaling	2.18	0.0244	HSP90AA1,FOXO3,BAD
Sirtuin Signaling Pathway	1.93	0.0141	TRIM28,RRP9,TP53BP1,FOXO3
Endometrial Cancer Signaling	1.77	0.0312	FOXO3,BAD
ERK5 Signaling	1.75	0.0303	FOXO3,BAD
Non-Small Cell Lung Cancer Signaling	1.62	0.026	FOXO3,BAD
Prostanoid Biosynthesis	1.56	0.111	PTGES3,
IL-7 Signaling Pathway	1.53	0.0233	FOXO3,BAD
Neuregulin Signaling	1.53	0.0233	HSP90AA1,BAD
Prostate Cancer Signaling	1.45	0.0211	HSP90AA1,BAD
Phospholipase C Signaling	1.44	0.0128	PEBP1,MARCKS,AHNAK
Cleavage and Polyadenylation of Pre-mRNA	1.44	0.0833	PABPN1,
ATM Signaling	1.44	0.0206	TRIM28,TP53BP1
VEGF Signaling	1.41	0.02	FOXO3,BAD
IGF-1 Signaling	1.37	0.0189	FOXO3,BAD
