# Supplementary material for: Global phosphoproteomic analysis identifies SRMS-regulated secondary signaling intermediates
Source: Proteome Sci. 2018 Aug 18;16:16. doi: 10.1186/s12953-018-0143-7 (PMC6098843; doi:10.1186/s12953-018-0143-7)
Supplement: Supplementary file 5 — Table S3. This table lists all the candidate upstream kinases identified by NetworKIN analysis, for the upregulated phosphosites. Shown in the table is the substrate (phosphoprotein identified in the SRMS-regulated phosphoproteome), position (corresponding upregulated phosphosite), upstream kinase ID (candidate kinase known to target the corresponding phosphosite), NetworKIN score, kinase group (NetPhorest-annotated kinase group), NetPhorest score, STRING identifier (the corresponding STRING-annotated identifier/ID for the interaction between the kinase and its substrate phosphoprotein), STRING score, Motif sequence (the specific motif corresponding to the phosphosite that is targeted by the candidate kinase) and STRING path. (XLSX 16 kb) [file 12953_2018_143_MOESM5_ESM.xlsx]

## Sheet: networkin_predictions_filtered
Table listing the NetworKIN-annotated candidate upstream kinases for the hyperphosphorylated sites identified in the SRMS-egulated phosphoproteome.
Substrate	Position	Upstream Kinase ID	NetworKIN score	Kinase group (NetPhorest-annotated)	NetPhorest score	STRING_identifier	STRING_Score	Motif Sequence	STRING_path
NUCKS_HUMAN	202	CDK1	17.9375	CDK2_CDK3_CDK1_CDK5_group	0.32625	ENSP00000356110	0.77	ASKEKtPSPKE	ENSP00000306043, 0.616 ENSP00000356110
NUCKS_HUMAN	214	CDK1	17.9375	CDK2_CDK3_CDK1_CDK5_group	0.342129	ENSP00000356110	0.77	DEEPEsPPEKK	ENSP00000306043, 0.616 ENSP00000356110
MTAP2_HUMAN	1782	CDK1	14.0351	CDK2_CDK3_CDK1_CDK5_group	0.265051	ENSP00000353508	0.843	EIITQsPGRSS	ENSP00000306043, 0.6744 ENSP00000353508
NUCKS_HUMAN	204	CDK1	12.9396	CDK2_CDK3_CDK1_CDK5_group	0.281795	ENSP00000356110	0.77	KEKTPsPKEED	ENSP00000306043, 0.616 ENSP00000356110
TP53B_HUMAN	552	CDK1	9.62305	CDK2_CDK3_CDK1_CDK5_group	0.207445	ENSP00000371475	0.832	DTEPMsPVLNS	ENSP00000306043, 0.6656 ENSP00000371475
MTAP2_HUMAN	1782	CDK5	14.025	CDK2_CDK3_CDK1_CDK5_group	0.265051	ENSP00000353508	0.716	EIITQsPGRSS	ENSP00000297518, 0.5728 ENSP00000353508
NUDC_HUMAN	139	CDK5	3.42468	CDK2_CDK3_CDK1_CDK5_group	0.317372	ENSP00000319664	0.453206	NGSLDsPGKQD	ENSP00000297518, 0.7576 ENSP00000333982, 0.7992 ENSP00000319664
CLIP1_HUMAN	204	CK1delta	3.38789	CK1_group	0.137584	ENSP00000351665	0.429439	LSEAGsIKKGE	ENSP00000324464, 0.7928 ENSP00000263710, 0.7192 ENSP00000351665
TCOF_HUMAN	999	CK2a2	9.61621	CK2_group	0.523955	ENSP00000406888	0.667	ARSSSsESEDE	ENSP00000262506, 0.5336 ENSP00000406888
TCOF_HUMAN	1001	CK2a2	9.61621	CK2_group	0.516146	ENSP00000406888	0.667	SSSSEsEDEDV	ENSP00000262506, 0.5336 ENSP00000406888
TCOF_HUMAN	997	CK2a2	8.4788	CK2_group	0.364105	ENSP00000406888	0.667	STARSsSSESE	ENSP00000262506, 0.5336 ENSP00000406888
HS90A_HUMAN	263	CK2alpha	35.6396	CK2_group	0.545064	ENSP00000335153	0.984	IEDVGsDEEEE	ENSP00000217244, 0.7872 ENSP00000335153
NUCL_HUMAN	145	CK2alpha	35.6396	CK2_group	0.546562	ENSP00000318195	0.908	AKKEDsDEEED	ENSP00000217244, 0.7264 ENSP00000318195
NUCL_HUMAN	184	CK2alpha	35.6396	CK2_group	0.519505	ENSP00000318195	0.908	AAAPAsEDEDD	ENSP00000217244, 0.7264 ENSP00000318195
NUCL_HUMAN	206	CK2alpha	35.6396	CK2_group	0.545711	ENSP00000318195	0.908	DEEDDsEEEAM	ENSP00000217244, 0.7264 ENSP00000318195
TCP4_HUMAN	19	CK2alpha	31.1925	CK2_group	0.477606	ENSP00000265073	0.752	GSDSDsEVDKK	ENSP00000217244, 0.6016 ENSP00000265073
TCP4_HUMAN	17	CK2alpha	31.1925	CK2_group	0.53886	ENSP00000265073	0.752	SSGSDsDSEVD	ENSP00000217244, 0.6016 ENSP00000265073
HS90A_HUMAN	252	CK2alpha	28.359	CK2_group	0.367544	ENSP00000335153	0.984	KEEKEsEDKPE	ENSP00000217244, 0.7872 ENSP00000335153
HMGA1_HUMAN	102	CK2alpha	24.5252	CK2_group	0.527201	ENSP00000308227	0.691	GISQEsSEEEQ	ENSP00000217244, 0.5528 ENSP00000308227
HAP28_HUMAN	60	CK2alpha	18.6547	CK2_group	0.481114	ENSP00000222968	0.641	KKSLDsDESED	ENSP00000217244, 0.5128 ENSP00000222968
IPP2_HUMAN	122	CK2alpha	18.1947	CK2_group	0.525737	ENSP00000328178	0.628	QEQESsGEEDS	ENSP00000217244, 0.5024 ENSP00000328178
PSA3_HUMAN	250	CK2alpha	17.8763	CK2_group	0.540252	ENSP00000216455	0.619	KEEDEsDDDNM	ENSP00000217244, 0.4952 ENSP00000216455
MAP1B_HUMAN	1016	CK2alpha	16.9563	CK2_group	0.537807	ENSP00000296755	0.593	GEAEQsEEEAD	ENSP00000217244, 0.4744 ENSP00000296755
TCOF_HUMAN	999	CK2alpha	8.47918	CK2_group	0.523955	ENSP00000406888	0.429121	ARSSSsESEDE	ENSP00000217244, 0.7264 ENSP00000302640, 0.7744 ENSP00000406888
TCOF_HUMAN	1001	CK2alpha	8.47918	CK2_group	0.516146	ENSP00000406888	0.429121	SSSSEsEDEDV	ENSP00000217244, 0.7264 ENSP00000302640, 0.7744 ENSP00000406888
TEBP_HUMAN	151	CK2alpha	7.4554	CK2_group	0.537723	ENSP00000262033	0.424881	DDSQDsDDEKM	ENSP00000217244, 0.7984 ENSP00000335153, 0.7872 ENSP00000262033
TCOF_HUMAN	997	CK2alpha	6.62372	CK2_group	0.364105	ENSP00000406888	0.429121	STARSsSSESE	ENSP00000217244, 0.7264 ENSP00000302640, 0.7744 ENSP00000406888
DKC1_HUMAN	453	CK2alpha	3.28847	CK2_group	0.532353	ENSP00000358563	0.395158	KRESEsESDET	ENSP00000217244, 0.7688 ENSP00000318195, 0.7264 ENSP00000358563
DKC1_HUMAN	455	CK2alpha	3.23849	CK2_group	0.44982	ENSP00000358563	0.395158	ESESEsDETPP	ENSP00000217244, 0.7688 ENSP00000318195, 0.7264 ENSP00000358563
DKC1_HUMAN	451	CK2alpha	3.17868	CK2_group	0.438462	ENSP00000358563	0.395158	KRKREsESESD	ENSP00000217244, 0.7688 ENSP00000318195, 0.7264 ENSP00000358563
MAP1B_HUMAN	1879	DAPK1	4.90811	DAPK_group	0.112108	ENSP00000296755	0.874	KPEETtRSPDE	ENSP00000350785, 0.6992 ENSP00000296755
PEBP1_HUMAN	51	GRK2	9.76505	GRK_group	0.116814	ENSP00000261313	0.973	VKNRPtSISWD	ENSP00000312262, 0.7784 ENSP00000261313
AKA12_HUMAN	381	GRK2	7.64444	GRK_group	0.116832	ENSP00000253332	0.619	KVELPsEEQVS	ENSP00000312262, 0.4952 ENSP00000253332
AKA12_HUMAN	732	GRK2	4.30443	GRK_group	0.101025	ENSP00000253332	0.619	GILAGsQEHDP	ENSP00000312262, 0.4952 ENSP00000253332
FOXO3_HUMAN	51	GSK3beta	10.4315	GSK3_group	0.114721	ENSP00000339527	0.782	KPSGEtAADSM	ENSP00000324806, 0.6256 ENSP00000339527
MAP1B_HUMAN	1879	GSK3beta	7.86503	GSK3_group	0.04645	ENSP00000296755	0.97	KPEETtRSPDE	ENSP00000324806, 0.776 ENSP00000296755
FOXO3_HUMAN	55	GSK3beta	6.53894	GSK3_group	0.044391	ENSP00000339527	0.782	ETAADsMIPEE	ENSP00000324806, 0.6256 ENSP00000339527
MAP1B_HUMAN	1869	GSK3beta	5.28962	GSK3_group	0.029567	ENSP00000296755	0.97	TPGDFsYAYQK	ENSP00000324806, 0.776 ENSP00000296755
MAP1B_HUMAN	1154	GSK3beta	4.75046	GSK3_group	0.028314	ENSP00000296755	0.97	NEETEsPSQEF	ENSP00000324806, 0.776 ENSP00000296755
FOXO3_HUMAN	55	IKKalpha	5.3968	IKKalpha_IKKbeta_group	0.031001	ENSP00000339527	0.964	ETAADsMIPEE	ENSP00000359424, 0.7712 ENSP00000339527
HNRPK_HUMAN	284	MAPK10	5.10466	JNK_group	0.133899	ENSP00000365439	0.619	DYDDMsPRRGP	ENSP00000352157, 0.4952 ENSP00000365439
HNRPK_HUMAN	284	MAPK11	5.61092	p38_group	0.14822	ENSP00000365439	0.683	DYDDMsPRRGP	ENSP00000333685, 0.5464 ENSP00000365439
HNRPK_HUMAN	284	MAPK12	5.56589	p38_group	0.14822	ENSP00000365439	0.635	DYDDMsPRRGP	ENSP00000215659, 0.508 ENSP00000365439
HNRPK_HUMAN	284	MAPK13	5.68221	p38_group	0.14822	ENSP00000365439	0.759	DYDDMsPRRGP	ENSP00000211287, 0.6072 ENSP00000365439
MAP1B_HUMAN	1154	MAPK8	6.15645	JNK_group	0.137676	ENSP00000296755	0.745	NEETEsPSQEF	ENSP00000353483, 0.596 ENSP00000296755
BAD_HUMAN	118	PAK1	7.61431	PAK_group	0.150535	ENSP00000309103	0.785	ELRRMsDEFVD	ENSP00000278568, 0.628 ENSP00000309103
BAD_HUMAN	118	Pim1	6.61364	Pim3_Pim1_group	0.054528	ENSP00000309103	0.983	ELRRMsDEFVD	ENSP00000362608, 0.7864 ENSP00000309103
BAD_HUMAN	118	PKAalpha	5.88379	PKA_group	0.319734	ENSP00000309103	0.961	ELRRMsDEFVD	ENSP00000309591, 0.7688 ENSP00000309103
BAD_HUMAN	118	PKAbeta	8.64947	PKA_group	0.319734	ENSP00000309103	0.8	ELRRMsDEFVD	ENSP00000359719, 0.64 ENSP00000309103
BAD_HUMAN	118	PKAgamma	8.64947	PKA_group	0.319734	ENSP00000309103	0.8	ELRRMsDEFVD	ENSP00000366488, 0.64 ENSP00000309103
MARCS_HUMAN	150	PKCalpha	4.13053	PKC_group	0.193715	ENSP00000357624	0.998	SPSNEtPKKKK	ENSP00000284384, 0.7984 ENSP00000357624
MARCS_HUMAN	150	PKCdelta	3.24178	PKC_group	0.193715	ENSP00000357624	0.936	SPSNEtPKKKK	ENSP00000331602, 0.7488 ENSP00000357624
MARCS_HUMAN	150	PKCepsilon	6.12261	PKC_group	0.193715	ENSP00000357624	0.99	SPSNEtPKKKK	ENSP00000306124, 0.792 ENSP00000357624
MARCS_HUMAN	150	PKCgamma	5.73978	PKC_group	0.193715	ENSP00000357624	0.756	SPSNEtPKKKK	ENSP00000263431, 0.6048 ENSP00000357624
BAD_HUMAN	118	RSK3	9.50806	RSK_group	0.077804	ENSP00000309103	0.989	ELRRMsDEFVD	ENSP00000363277, 0.7912 ENSP00000309103
SRMS_HUMAN	299	SRMS	24.2137	Src_group	0.089761	ENSP00000217188	1	GGEPVyIVTEL	1 ENSP00000217188
